# Supplementary material for: Characterisation of Staphylococcus aureus Strains and Their Prophages That Carry Horse-Specific Leukocidin Genes lukP/Q
Source: Toxins (Basel). 2025 Jan 3;17(1):20. doi: 10.3390/toxins17010020 (PMC11769447; doi:10.3390/toxins17010020)
Supplement: Supplementary file 1 [file toxins-17-00020-s001.zip]

Archive with 8 entries (8 files):
- Supplemental file S1_Leukocidin genes and phage integration sites.pdf
- Supplemental File S2a_General Characteristics of Horse Strains of S aureus.xlsx
- Supplemental File S2b_lukPQ Prophages in Horse Strains of S aureus.xlsx
- Supplemental File S2c_Kinase Prophages in Horse Strains of S aureus.xlsx
- Supplemental File S2d_Resistance Genes in Horse Strains of S aureus.xlsx
- Supplemental File S3_Sequences of the phages discussed_integrase first.fas
- Supplemental file S4_Gene Content of lukPQ Phages.pdf
- Supplemental file S5_Gene Content of Horse Kinase Prophages.pdf
