# Supplementary material for: Characterisation of Staphylococcus aureus Strains and Their Prophages That Carry Horse-Specific Leukocidin Genes lukP/Q
Source: Toxins (Basel). 2025 Jan 3;17(1):20. doi: 10.3390/toxins17010020 (PMC11769447; doi:10.3390/toxins17010020)
Supplement: Supplementary file 1 [file toxins-17-00020-s001.zip › Supplemental File S2a_General Characteristics of Horse Strains of S aureus.xlsx]

## Sheet: Supplement 1a
ISOLATE	TYPING DATA					SEQUENCING							METADATA
	CC	MLST	mecA/mecC	Strain		Sequencing Center	Sequencing Platform	GenBank Accessions	BioProject Accession	BioSample Accession	Assembly Accession		Geographic Location	Collection Year	Host Name	Isolation Source
57-034	CC0001	ST1	negative	CC1-MSSA without lukP/Q-prophage		Texas A&M University	Illumina MiSeq	JAAFLM000000000	PRJNA604020	SAMN13948083	GCA_010363945.1		USA: Texas	2015	Horse, Equus caballus	skin
IMT39173	CC0001	ST	negative	CC1-MSSA with "Group 1" lukP/Q-prophage		IPHT	Nanopore						Germany	2016	Horse, Equus caballus	synovia, septic arthritis
				CC1-MSSA with "Group 1" lukP/Q-prophage		Institute of Microbiology and Epizootics	Illumina MiSeq	VSZG00000000	PRJNA561466	SAMN12618706	GCA_008123905.1
63-071	CC0001	ST1	negative	CC1-MSSA with "Group 1" lukP/Q-prophage		Texas A&M University	Illumina MiSeq	JAAFLB000000000	PRJNA604020	SAMN13948094	GCA_010363625.1		USA: Texas	2016	Horse, Equus caballus	respiratory
63-045	CC0001	ST1	negative	CC1-MSSA with "Group 1" lukP/Q-prophage		Texas A&M University	Illumina MiSeq	JAAFLC000000000	PRJNA604020	SAMN13948093	GCA_010363735.1		USA: Texas	2016	Horse, Equus caballus	blood
26-006	CC0001	ST1	negative	CC1-MSSA with "Group 1" lukP/Q-prophage		Texas A&M University	Illumina MiSeq	JAAFMZ000000000	PRJNA604020	SAMN13948044	GCA_010363825.1		USA: Texas	2010	Horse, Equus caballus	Bone/Joint
62-008	CC0001	ST1	negative	CC1-MSSA with "Group 1" lukP/Q-prophage		Texas A&M University	Illumina MiSeq	JAAFLF000000000	PRJNA604020	SAMN13948090	GCA_010364075.1		USA: Texas	2015	Horse, Equus caballus	respiratory
67-013	CC0001	ST1	negative	CC1-MSSA with "Group 1" lukP/Q-prophage		Texas A&M University	Illumina MiSeq	JAAFKS000000000	PRJNA604020	SAMN13948103	GCA_010364195.1		USA: Texas	2016	Horse, Equus caballus	Bone/Joint
65-098	CC0001	ST1	negative	CC1-MSSA with "Group 1" lukP/Q-prophage		Texas A&M University	Illumina MiSeq	JAAFKY000000000	PRJNA604020	SAMN13948097	GCA_010364165.1		USA: Texas	2016	Horse, Equus caballus	skin
64-065	CC0001	ST1	negative	CC1-MSSA with "Group 1" lukP/Q-prophage		Texas A&M University	Illumina MiSeq	JAAFKZ000000000	PRJNA604020	SAMN13948096	GCA_010364325.1		USA: Texas	2016	Horse, Equus caballus	respiratory
53-100	CC0001	ST1	negative	CC1-MSSA with "Group 1" lukP/Q-prophage		Texas A&M University	Illumina MiSeq	JAAFLQ000000000	PRJNA604020	SAMN13948079	GCA_010364745.1		USA: Texas	2015	Horse, Equus caballus	Bone/Joint
54-016	CC0001	ST1	negative	CC1-MSSA with "Group 1" lukP/Q-prophage		Texas A&M University	Illumina MiSeq	JAAFLP000000000	PRJNA604020	SAMN13948080	GCA_010364755.1		USA: Texas	2015	Horse, Equus caballus	respiratory
IMT39701	CC0001	ST1	negative	CC1-MSSA with "Group 1" lukP/Q-prophage		Institute of Microbiology and Epizootics	Illumina MiSeq	VSZF00000000	PRJNA561466	SAMN12618707	GCA_008123715.1		Germany	2016	Horse, Equus caballus
IMT39129	CC0001	ST1	negative	CC1-MSSA with "Group 1" lukP/Q-prophage		Institute of Microbiology and Epizootics	Illumina MiSeq	VSZH00000000	PRJNA561466	SAMN12618705	GCA_008123885.1		Germany	2016	Horse, Equus caballus
Wien-511493-22	CC0001	ST1	negative	CC1-MSSA with "Group 1" lukP/Q-prophage		AGES	Illumina						Austria	2022	Horse, Equus caballus
Wien-511533-22	CC0001	ST1	negative	CC1-MSSA with "Group 1" lukP/Q-prophage		AGES	Illumina						Austria	2022	Horse, Equus caballus
Wien-511550-22	CC0001	ST1	negative	CC1-MSSA with "Group 1" lukP/Q-prophage		AGES	Illumina						Austria	2022	Horse, Equus caballus
36-004	CC0001	ST1	negative	CC1-MSSA, lukP/Q prophage present, possibly "Group 1"		Texas A&M University	Illumina MiSeq	JAAFML000000000	PRJNA604020	SAMN13948058	GCA_010364445.1		USA: Texas	2011	Horse, Equus caballus	eye
66-021	CC0001	ST1	negative	CC1-MSSA with "Group 2" lukP/Q-prophage		Texas A&M University	Illumina MiSeq	JAAFKX000000000	PRJNA604020	SAMN13948098	GCA_010364235.1		USA: Texas	2016	Horse, Equus caballus	skin
63-019	CC0001	ST1	negative	CC1-MSSA with "Group 2" lukP/Q-prophage		Texas A&M University	Illumina MiSeq	JAAFLD000000000	PRJNA604020	SAMN13948092	GCA_010363655.1		USA: Texas	2016	Horse, Equus caballus	blood
48-001	CC0001	ST1	negative	CC1-MSSA with "Group 2" lukP/Q-prophage		Texas A&M University	Illumina MiSeq	JAAFMA000000000	PRJNA604020	SAMN13948069	GCA_010364925.1		USA: Texas	2014	Horse, Equus caballus	respiratory
30-020	CC0001	ST1	negative	CC1-MSSA with "Group 2" lukP/Q-prophage		Texas A&M University	Illumina MiSeq	JAAFMQ000000000	PRJNA604020	SAMN13948053	GCA_010364605.1		USA: Texas	2010	Horse, Equus caballus	skin
29-001	CC0001	ST1	negative	CC1-MSSA with "Group 2" lukP/Q-prophage		Texas A&M University	Illumina MiSeq	JAAFMU000000000	PRJNA604020	SAMN13948049	GCA_010364285.1		USA: Texas	2010	Horse, Equus caballus	respiratory
17-024	CC0001	ST1	negative	CC1-MSSA with "Group 2" lukP/Q-prophage		Texas A&M University	Illumina MiSeq	JAAFND000000000	PRJNA604020	SAMN13948040	GCA_010364655.1		USA: Texas	2009	Horse, Equus caballus	Bone/Joint
Wien-511530-22	CC0001	ST1	negative	CC1-MSSA with "Group 2" lukP/Q-prophage		AGES	Illumina						Austria	2022	Horse, Equus caballus
JRA307	CC0001	ST1	mecA plus mecC	CC1-MRSA with "Group 1" lukP/Q-prophage		National Institute of Infectious Diseases	Sequel; NextSeq500	AP019751,AP019752	PRJDB8385	SAMD00172962	GCA_007185035.1		Japan:Ibaraki	2018	Horse, Equus caballus	horse
17-021	CC0005	ST5	negative	CC5-MSSA without lukP/Q-prophage		Texas A&M University	Illumina MiSeq	JAAFNE000000000	PRJNA604020	SAMN13948039	GCA_010364725.1		USA: Texas	2009	Horse, Equus caballus	respiratory
60-073	CC0005	ST4277	negative	CC5-MSSA without lukP/Q-prophage		Texas A&M University	Illumina MiSeq	JAAFLH000000000	PRJNA604020	SAMN13948088	GCA_010363845.1		USA: Texas	2015	Horse, Equus caballus	skin
38-086	CC0005	ST5	mecA	CC5-MRSA without lukP/Q-prophage		Texas A&M University	Illumina MiSeq	JAAFMG000000000	PRJNA604020	SAMN13948063	GCA_010364415.1		USA: Texas	2012	Horse, Equus caballus	eye
26-073	CC0006	ST6	negative	CC6-MSSA with "Group 2" lukP/Q-prophage		Texas A&M University	Illumina MiSeq	JAAFMX000000000	PRJNA604020	SAMN13948046	GCA_010364295.1		USA: Texas	2010	Horse, Equus caballus	blood
66-100	CC0006	ST6	negative	CC6-MSSA with "Group 2" lukP/Q-prophage		Texas A&M University	Illumina MiSeq	JAAFKT000000000	PRJNA604020	SAMN13948102	GCA_010364015.1		USA: Texas	2016	Horse, Equus caballus	skin
62-068	CC0008	ST1181	negative	CC8-MSSA without lukP/Q-prophage		Texas A&M University	Illumina MiSeq	JAAFLE000000000	PRJNA604020	SAMN13948091	GCA_010364145.1		USA: Texas	2016	Horse, Equus caballus	skin
11-028	CC0008	ST8	mecA (SCCmec IVd)	CC8-MRSA-IV without lukP/Q-prophage		Texas A&M University	Illumina MiSeq	JAAFNG000000000	PRJNA604020	SAMN13948037	GCA_010364065.1		USA: Texas	2008	Horse, Equus caballus	Medicine ward surface
11-038	CC0008	ST8	mecA (SCCmec IVd)	CC8-MRSA-IV without lukP/Q-prophage		Texas A&M University	Illumina MiSeq	JAAFNF000000000	PRJNA604020	SAMN13948038	GCA_010364005.1		USA: Texas	2008	Horse, Equus caballus	skin
51-058	CC0008	ST8	mecA (SCCmec IVd)	CC8-MRSA-IV without lukP/Q-prophage		Texas A&M University	Illumina MiSeq	JAAFLR000000000	PRJNA604020	SAMN13948078	GCA_010364805.1		USA: Texas	2014	Horse, Equus caballus	skin
60-070	CC0008	ST612	mecA (SCCmec IVd)	CC8-MRSA-IV without lukP/Q-prophage		Texas A&M University	Illumina MiSeq	JAAFLI000000000	PRJNA604020	SAMN13948087	GCA_010363755.1		USA: Texas	2015	Horse, Equus caballus	respiratory
61-017	CC0008	ST612	mecA (SCCmec IVd)	CC8-MRSA-IV without lukP/Q-prophage		Texas A&M University	Illumina MiSeq	JAAFLG000000000	PRJNA604020	SAMN13948089	GCA_010363635.1		USA: Texas	2015	Horse, Equus caballus	skin
FMV17-17156	CC0008	ST612	mecA (SCCmec IVd)	CC8-MRSA-IV without lukP/Q-prophage		Universite de Montreal	Illumina MiSeq	JACSGW000000000	PRJNA641341	SAMN15351204	GCA_019426135.1		Canada	2017	Horse, Equus caballus	left hindlimb fetlock wound
FMV17-17660	CC0008	ST612	mecA (SCCmec IVd)	CC8-MRSA-IV without lukP/Q-prophage		Universite de Montreal	Illumina MiSeq	JACSGX000000000	PRJNA641341	SAMN15351203	GCA_019426175.1		Canada	2017	Horse, Equus caballus	chronic wound
N13/1/396	CC0008	ST8	mecA (SCCmec IVd)	CC8-MRSA-IV without lukP/Q-prophage		University of Sydney	Illumina MiSeq	NAJA00000000	PRJNA378450	SAMN06546672	GCA_002097625.1		Australia	2013	Horse, Equus caballus	Clinical sample
N13/1/408	CC0008	ST8	mecA (SCCmec IVd)	CC8-MRSA-IV without lukP/Q-prophage		University of Sydney	Illumina MiSeq	NAJC00000000	PRJNA378450	SAMN06546670	GCA_002097425.1		Australia	2013	Horse, Equus caballus	Clinical sample
N13/1/648	CC0008	ST612	mecA (SCCmec IVd)	CC8-MRSA-IV without lukP/Q-prophage		University of Sydney	Illumina MiSeq	NAIZ00000000	PRJNA378450	SAMN06546673	GCA_002097345.1		Australia	2013	Horse, Equus caballus	Clinical sample
ST612NSW1	CC0008	ST612	mecA (SCCmec IVd)	CC8-MRSA-IV without lukP/Q-prophage		Curtin University	Illumina MiSeq	VRPF00000000	PRJNA558684	SAMN12496374	GCA_008080375.1		Australia: New South Wales	2008	Horse, Equus caballus
ST612NSW10	CC0008	ST612	mecA (SCCmec IVd)	CC8-MRSA-IV without lukP/Q-prophage		Curtin University	Illumina MiSeq	VROW00000000	PRJNA558684	SAMN12496383	GCA_008080225.1		Australia: New South Wales	2009	Horse, Equus caballus
ST612NSW11	CC0008	ST612	mecA (SCCmec IVd)	CC8-MRSA-IV without lukP/Q-prophage		Curtin University	Illumina MiSeq	VROV00000000	PRJNA558684	SAMN12496384	GCA_008080185.1		Australia: New South Wales	2008	Horse, Equus caballus
ST612NSW12	CC0008	ST612	mecA (SCCmec IVd)	CC8-MRSA-IV without lukP/Q-prophage		Curtin University	Illumina MiSeq	VROU00000000	PRJNA558684	SAMN12496385	GCA_008080175.1		Australia: New South Wales	2009	Horse, Equus caballus
ST612NSW13	CC0008	ST612	mecA (SCCmec IVd)	CC8-MRSA-IV without lukP/Q-prophage		Curtin University	Illumina MiSeq	VROT00000000	PRJNA558684	SAMN12496386	GCA_008080135.1		Australia: New South Wales	2009	Horse, Equus caballus
ST612NSW14	CC0008	ST612	mecA (SCCmec IVd)	CC8-MRSA-IV without lukP/Q-prophage		Curtin University	Illumina MiSeq	VROS00000000	PRJNA558684	SAMN12496387	GCA_008080115.1		Australia: New South Wales	2009	Horse, Equus caballus
ST612NSW15	CC0008	ST612	mecA (SCCmec IVd)	CC8-MRSA-IV without lukP/Q-prophage		Curtin University	Illumina MiSeq	VROR00000000	PRJNA558684	SAMN12496388	GCA_008080105.1		Australia: New South Wales	2008	Horse, Equus caballus
ST612NSW17	CC0008	ST612	mecA (SCCmec IVd)	CC8-MRSA-IV without lukP/Q-prophage		Curtin University	Illumina MiSeq	VROQ00000000	PRJNA558684	SAMN12496389	GCA_008080075.1		Australia: New South Wales	2009	Horse, Equus caballus
ST612NSW18	CC0008	ST612	mecA (SCCmec IVd)	CC8-MRSA-IV without lukP/Q-prophage		Curtin University	Illumina MiSeq	VROP00000000	PRJNA558684	SAMN12496390	GCA_008080055.1		Australia: New South Wales	2009	Horse, Equus caballus
ST612NSW19	CC0008	ST612	mecA (SCCmec IVd)	CC8-MRSA-IV without lukP/Q-prophage		Curtin University	Illumina MiSeq	VROO00000000	PRJNA558684	SAMN12496391	GCA_008080045.1		Australia: New South Wales	2009	Horse, Equus caballus
ST612NSW2	CC0008	ST612	mecA (SCCmec IVd)	CC8-MRSA-IV without lukP/Q-prophage		Curtin University	Illumina MiSeq	VRPE00000000	PRJNA558684	SAMN12496375	GCA_008080335.1		Australia: New South Wales	2009	Horse, Equus caballus
ST612NSW20	CC0008	ST612	mecA (SCCmec IVd)	CC8-MRSA-IV without lukP/Q-prophage		Curtin University	Illumina MiSeq	VRON00000000	PRJNA558684	SAMN12496392	GCA_008080015.1		Australia: New South Wales	2009	Horse, Equus caballus
ST612NSW21	CC0008	ST612	mecA (SCCmec IVd)	CC8-MRSA-IV without lukP/Q-prophage		Curtin University	Illumina MiSeq	VROM00000000	PRJNA558684	SAMN12496393	GCA_008080005.1		Australia: New South Wales	2008	Horse, Equus caballus
ST612NSW22	CC0008	ST612	mecA (SCCmec IVd)	CC8-MRSA-IV without lukP/Q-prophage		Curtin University	Illumina MiSeq	VROL00000000	PRJNA558684	SAMN12496394	GCA_008079975.1		Australia: New South Wales	2009	Horse, Equus caballus
ST612NSW23	CC0008	ST612	mecA (SCCmec IVd)	CC8-MRSA-IV without lukP/Q-prophage		Curtin University	Illumina MiSeq	VROK00000000	PRJNA558684	SAMN12496395	GCA_008079965.1		Australia: New South Wales	2009	Horse, Equus caballus
ST612NSW24	CC0008	ST612	mecA (SCCmec IVd)	CC8-MRSA-IV without lukP/Q-prophage		Curtin University	Illumina MiSeq	VROJ00000000	PRJNA558684	SAMN12496396	GCA_008079925.1		Australia: New South Wales	2009	Horse, Equus caballus
ST612NSW3	CC0008	ST612	mecA (SCCmec IVd)	CC8-MRSA-IV without lukP/Q-prophage		Curtin University	Illumina MiSeq	VRPD00000000	PRJNA558684	SAMN12496376	GCA_008080355.1		Australia: New South Wales	2008	Horse, Equus caballus
ST612NSW4	CC0008	ST612	mecA (SCCmec IVd)	CC8-MRSA-IV without lukP/Q-prophage		Curtin University	Illumina MiSeq	VRPC00000000	PRJNA558684	SAMN12496377	GCA_008080325.1		Australia: New South Wales	2008	Horse, Equus caballus
ST612NSW5	CC0008	ST612	mecA (SCCmec IVd)	CC8-MRSA-IV without lukP/Q-prophage		Curtin University	Illumina MiSeq	VRPB00000000	PRJNA558684	SAMN12496378	GCA_008080305.1		Australia: New South Wales	2008	Horse, Equus caballus
ST612NSW6	CC0008	ST612	mecA (SCCmec IVd)	CC8-MRSA-IV without lukP/Q-prophage		Curtin University	Illumina MiSeq	VRPA00000000	PRJNA558684	SAMN12496379	GCA_008080255.1		Australia: New South Wales	2008	Horse, Equus caballus
ST612NSW7	CC0008	ST612	mecA (SCCmec IVd)	CC8-MRSA-IV without lukP/Q-prophage		Curtin University	Illumina MiSeq	VROZ00000000	PRJNA558684	SAMN12496380	GCA_008080265.1		Australia: New South Wales	2008	Horse, Equus caballus
ST612NSW8	CC0008	ST612	mecA (SCCmec IVd)	CC8-MRSA-IV without lukP/Q-prophage		Curtin University	Illumina MiSeq	VROY00000000	PRJNA558684	SAMN12496381	GCA_008080235.1		Australia: New South Wales	2008	Horse, Equus caballus
V13/2/458	CC0008	ST612	mecA (SCCmec IVd)	CC8-MRSA-IV without lukP/Q-prophage		University of Sydney	Illumina MiSeq	NAIY00000000	PRJNA378450	SAMN06546674	GCA_002097325.1		Australia	2013	Horse, Equus caballus	Clinical sample
20-093	CC0008	ST8	mecA (SCC [mec IVa+ACME1+Cu])	CC8-MRSA-IV [PVL+/ACME+] "USA300", without lukP/Q-prophage		Texas A&M University	Illumina MiSeq	JAAFNB000000000	PRJNA604020	SAMN13948042	GCA_010364645.1		USA: Texas	2010	Horse, Equus caballus	respiratory
29-021	CC0008	ST8	mecA (SCC [mec IVa+ACME1+Cu])	CC8-MRSA-IV [PVL+/ACME+] "USA300", without lukP/Q-prophage		Texas A&M University	Illumina MiSeq	JAAFMS000000000	PRJNA604020	SAMN13948051	GCA_010363925.1		USA: Texas	2010	Horse, Equus caballus	respiratory
29-031	CC0008	ST8	mecA (SCC [mec IVa+ACME1+Cu])	CC8-MRSA-IV [PVL+/ACME+] "USA300", without lukP/Q-prophage		Texas A&M University	Illumina MiSeq	JAAFMR000000000	PRJNA604020	SAMN13948052	GCA_010364265.1		USA: Texas	2010	Horse, Equus caballus	eye
31-073	CC0008	ST8	mecA (SCC [mec IVa+ACME1+Cu])	CC8-MRSA-IV [PVL+/ACME+] "USA300", without lukP/Q-prophage		Texas A&M University	Illumina MiSeq	JAAFMO000000000	PRJNA604020	SAMN13948055	GCA_010364505.1		USA: Texas	2011	Horse, Equus caballus	skin
40-086	CC0008	ST8	mecA (SCC [mec IVa+ACME1+Cu])	CC8-MRSA-IV [PVL+/ACME+] "USA300", without lukP/Q-prophage		Texas A&M University	Illumina MiSeq	JAAFMF000000000	PRJNA604020	SAMN13948064	GCA_010364385.1		USA: Texas	2012	Horse, Equus caballus	Bone/Joint
N13/1/715	CC0022	ST22	mecA (SCCmec IVa)	CC22 without lukP/Q-prophage		University of Sydney	Illumina MiSeq	NAJE00000000	PRJNA378450	SAMN06546668	GCA_002097645.1		Australia	2013	Horse, Equus caballus	Clinical sample
36-009	CC0045	ST45	negative	CC45-MSSA without lukP/Q-prophage		Texas A&M University	Illumina MiSeq	JAAFMK000000000	PRJNA604020	SAMN13948059	GCA_010364525.1		USA: Texas	2011	Horse, Equus caballus	skin
21-081	CC0097	ST97	negative	CC97-MSSA, lukP/Q prophage present, possibly "Group 1"		Texas A&M University	Illumina MiSeq	JAAFNA000000000	PRJNA604020	SAMN13948043	GCA_010364545.1		USA: Texas	2010	Horse, Equus caballus	skin
47-073	CC0097	ST97	negative	CC97-MSSA, lukP/Q prophage present, possibly "Group 1"		Texas A&M University	Illumina MiSeq	JAAFMC000000000	PRJNA604020	SAMN13948067	GCA_010365075.1		USA: Texas	2014	Horse, Equus caballus	blood
48-075	CC0097	ST97	negative	CC97-MSSA, lukP/Q prophage present, possibly "Group 1"		Texas A&M University	Illumina MiSeq	JAAFLY000000000	PRJNA604020	SAMN13948071	GCA_010365035.1		USA: Texas	2014	Horse, Equus caballus	skin
47-087	CC0097	ST97	negative	CC97-MSSA, lukP/Q prophage present, possibly "Group 1"		Texas A&M University	Illumina MiSeq	JAAFMB000000000	PRJNA604020	SAMN13948068	GCA_010364995.1		USA: Texas	2014	Horse, Equus caballus	blood
66-032	CC0097	ST97	negative	CC97-MSSA with "Group 2" lukP/Q-prophage		Texas A&M University	Illumina MiSeq	JAAFKW000000000	PRJNA604020	SAMN13948099	GCA_010364225.1		USA: Texas	2016	Horse, Equus caballus	skin
50-087	CC0097	ST97	negative	CC97-MSSA with "Group 2" lukP/Q-prophage		Texas A&M University	Illumina MiSeq	JAAFLT000000000	PRJNA604020	SAMN13948076	GCA_010364865.1		USA: Texas	2014	Horse, Equus caballus	Bone/Joint
37-094	CC0097	ST97	negative	CC97-MSSA with "Group 2" lukP/Q-prophage		Texas A&M University	Illumina MiSeq	JAAFMH000000000	PRJNA604020	SAMN13948062	GCA_010364405.1		USA: Texas	2011	Horse, Equus caballus	skin
28-091	CC0097	ST97	negative	CC97-MSSA with "Group 2" lukP/Q-prophage		Texas A&M University	Illumina MiSeq	JAAFMV000000000	PRJNA604020	SAMN13948048	GCA_010363805.1		USA: Texas	2010	Horse, Equus caballus	eye
17-036	CC0097	ST97	negative	CC97-MSSA with "Group 2" lukP/Q-prophage		Texas A&M University	Illumina MiSeq	JAAFNC000000000	PRJNA604020	SAMN13948041	GCA_010364665.1		USA: Texas	2009	Horse, Equus caballus	respiratory
26-028	CC0133	ST133	negative	CC133-MSSA without lukP/Q-prophage		Texas A&M University	Illumina MiSeq	JAAFMY000000000	PRJNA604020	SAMN13948045	GCA_010364825.1		USA: Texas	2010	Horse, Equus caballus	blood
33-036	CC0133	ST133	negative	CC133-MSSA with "Group 2" lukP/Q-prophage		Texas A&M University	Illumina MiSeq	JAAFMM000000000	PRJNA604020	SAMN13948057	GCA_010364555.1		USA: Texas	2011	Horse, Equus caballus	skin
36-054	CC0133	ST133	negative	CC133-MSSA with "Group 2" lukP/Q-prophage		Texas A&M University	Illumina MiSeq	JAAFMJ000000000	PRJNA604020	SAMN13948060	GCA_010364455.1		USA: Texas	2011	Horse, Equus caballus	Bone/Joint
41-079	CC0133	ST133	negative	CC133-MSSA with "Group 2" lukP/Q-prophage		Texas A&M University	Illumina MiSeq	JAAFME000000000	PRJNA604020	SAMN13948065	GCA_010364355.1		USA: Texas	2012	Horse, Equus caballus	Bone/Joint
46-023	CC0133	ST133	negative	CC133-MSSA with "Group 2" lukP/Q-prophage		Texas A&M University	Illumina MiSeq	JAAFMD000000000	PRJNA604020	SAMN13948066	GCA_010364965.1		USA: Texas	2013	Horse, Equus caballus	Bone/Joint
48-067	CC0133	ST133	negative	CC133-MSSA with "Group 2" lukP/Q-prophage		Texas A&M University	Illumina MiSeq	JAAFLZ000000000	PRJNA604020	SAMN13948070	GCA_010365025.1		USA: Texas	2014	Horse, Equus caballus	Bone/Joint
49-079	CC0133	ST133	negative	CC133-MSSA with "Group 2" lukP/Q-prophage		Texas A&M University	Illumina MiSeq	JAAFLV000000000	PRJNA604020	SAMN13948074	GCA_010364985.1		USA: Texas	2014	Horse, Equus caballus	Bone/Joint
49-097	CC0133	ST133	negative	CC133-MSSA with "Group 2" lukP/Q-prophage		Texas A&M University	Illumina MiSeq	JAAFLU000000000	PRJNA604020	SAMN13948075	GCA_010364895.1		USA: Texas	2014	Horse, Equus caballus	skin
66-064	CC0133	ST133	negative	CC133-MSSA with "Group 2" lukP/Q-prophage		Texas A&M University	Illumina MiSeq	JAAFKV000000000	PRJNA604020	SAMN13948100	GCA_010363645.1		USA: Texas	2016	Horse, Equus caballus	skin
66-067	CC0133	ST133	negative	CC133-MSSA with "Group 2" lukP/Q-prophage		Texas A&M University	Illumina MiSeq	JAAFKU000000000	PRJNA604020	SAMN13948101	GCA_010364125.1		USA: Texas	2016	Horse, Equus caballus	skin
68-009	CC0133	ST4214	negative	CC133-MSSA with "Group 2" lukP/Q-prophage		Texas A&M University	Illumina MiSeq	JAAFKP000000000	PRJNA604020	SAMN13948106	GCA_010364035.1		USA: Texas	2016	Horse, Equus caballus	skin
Wien-511542-22	CC0133	ST133	negative	CC133-MSSA with "Group 2" lukP/Q-prophage		AGES	Illumina						Austria	2022	Horse, Equus caballus
30-061	CC0188	ST188	negative	CC188-MSSA without lukP/Q-prophage		Texas A&M University	Illumina MiSeq	JAAFMP000000000	PRJNA604020	SAMN13948054	GCA_010364615.1		USA: Texas	2011	Horse, Equus caballus	Bone/Joint
29-017	CC0350	ST1660	negative	CC350-MSSA with "Group 2" lukP/Q-prophage		Texas A&M University	Illumina MiSeq	JAAFMT000000000	PRJNA604020	SAMN13948050	GCA_010363725.1		USA: Texas	2010	Horse, Equus caballus	skin
49-063	CC0350	ST1660	negative	CC350-MSSA with "Group 2" lukP/Q-prophage		Texas A&M University	Illumina MiSeq	JAAFLX000000000	PRJNA604020	SAMN13948072	GCA_010364845.1		USA: Texas	2014	Horse, Equus caballus	skin
FMV16-5587	CC0350	ST1660	negative	CC350-MSSA with "Group 2" lukP/Q-prophage		Universite de Montreal	Illumina MiSeq	JACSGV000000000	PRJNA641341	SAMN15351205	GCA_019426145.1		Canada	2017	Horse, Equus caballus	skin
FMV16-7294	CC0350	ST1660	negative	CC350-MSSA with "Group 2" lukP/Q-prophage		Universite de Montreal	Illumina MiSeq	JACSGU000000000	PRJNA641341	SAMN15351206	GCA_019426185.1		Canada	2017	Horse, Equus caballus	nasal swab
IMT37083	CC0350	ST1660	negative	CC350-MSSA with "Group 2" lukP/Q-prophage		Institute of Microbiology and Epizootics	Illumina MiSeq	VSZD00000000	PRJNA561466	SAMN12618709	GCA_008123735.1		Germany	2015	Horse, Equus caballus	wound swab
				CC350-MSSA with "Group 2" lukP/Q-prophage		IPHT	Nanopore
IMT37341	CC0350	ST1660	negative	CC350-MSSA with "Group 2" lukP/Q-prophage		Institute of Microbiology and Epizootics	Illumina MiSeq	VSZC00000000	PRJNA561466	SAMN12618710	GCA_008123595.1		Germany	2015	Horse, Equus caballus
IMT37410	CC0350	ST1660	negative	CC350-MSSA with "Group 2" lukP/Q-prophage		Institute of Microbiology and Epizootics	Illumina MiSeq	VSZB00000000	PRJNA561466	SAMN12618711	GCA_008123665.1		Germany	2015	Horse, Equus caballus
IMT37728	CC0350	ST1660	negative	CC350-MSSA with "Group 2" lukP/Q-prophage		Institute of Microbiology and Epizootics	Illumina MiSeq	VSZA00000000	PRJNA561466	SAMN12618712	GCA_008123625.1		Germany	2015	Horse, Equus caballus
IMT39233	CC0350	ST1660	negative	CC350-MSSA with "Group 2" lukP/Q-prophage		Institute of Microbiology and Epizootics	Illumina MiSeq	VSYZ00000000	PRJNA561466	SAMN12618713	GCA_008123655.1		Germany	2016	Horse, Equus caballus
IMT39637	CC0350	ST1660	negative	CC350-MSSA with "Group 2" lukP/Q-prophage		Institute of Microbiology and Epizootics	Illumina MiSeq	VSZE00000000	PRJNA561466	SAMN12618708	GCA_008123695.1		Germany	2016	Horse, Equus caballus
IMT39841	CC0350	ST1660	negative	CC350-MSSA with "Group 2" lukP/Q-prophage		Institute of Microbiology and Epizootics	Illumina MiSeq	VSYY00000000	PRJNA561466	SAMN12618714	GCA_008123775.1		Germany	2016	Horse, Equus caballus
IMT40768	CC0350	ST1660	negative	CC350-MSSA with "Group 2" lukP/Q-prophage		Institute of Microbiology and Epizootics	Illumina MiSeq	VSYX00000000	PRJNA561466	SAMN12618715	GCA_008123575.1		Germany	2016	Horse, Equus caballus
IMT40820	CC0350	ST1660	negative	CC350-MSSA with "Group 2" lukP/Q-prophage		Institute of Microbiology and Epizootics	Illumina MiSeq	VSYW00000000	PRJNA561466	SAMN12618716	GCA_008123765.1		Germany	2016	Horse, Equus caballus
IMT40952	CC0350	ST1660	negative	CC350-MSSA with "Group 2" lukP/Q-prophage		Institute of Microbiology and Epizootics	Illumina MiSeq	VSYV00000000	PRJNA561466	SAMN12618717	GCA_008123635.1		Germany	2017	Horse, Equus caballus
IMT41452	CC0350	ST1660	negative	CC350-MSSA with "Group 2" lukP/Q-prophage		Institute of Microbiology and Epizootics	Illumina MiSeq	VSYU00000000	PRJNA561466	SAMN12618718	GCA_008123805.1		Germany	2017	Horse, Equus caballus
IMT41468	CC0350	ST1660	negative	CC350-MSSA with "Group 2" lukP/Q-prophage		Institute of Microbiology and Epizootics	Illumina MiSeq	VSYT00000000	PRJNA561466	SAMN12618719	GCA_008123345.1		Germany	2017	Horse, Equus caballus
IMT41899	CC0350	ST1660	negative	CC350-MSSA with "Group 2" lukP/Q-prophage		Institute of Microbiology and Epizootics	Illumina MiSeq	VSYP00000000	PRJNA561466	SAMN12618723	GCA_008123355.1		Germany	2017	Horse, Equus caballus
IMT43228	CC0350	ST1660	negative	CC350-MSSA with "Group 2" lukP/Q-prophage		Institute of Microbiology and Epizootics	Illumina MiSeq	VSYS00000000	PRJNA561466	SAMN12618720	GCA_008123815.1		Germany	2017	Horse, Equus caballus
IMT43231	CC0350	ST1660	negative	CC350-MSSA with "Group 2" lukP/Q-prophage		Institute of Microbiology and Epizootics	Illumina MiSeq	VSYR00000000	PRJNA561466	SAMN12618721	GCA_008123845.1		Germany	2017	Horse, Equus caballus
IMT43240	CC0350	ST1660	negative	CC350-MSSA with "Group 2" lukP/Q-prophage		Institute of Microbiology and Epizootics	Illumina MiSeq	VSYQ00000000	PRJNA561466	SAMN12618722	GCA_008123865.1		Germany	2017	Horse, Equus caballus
NCTC5663	CC0350	ST350	negative	CC350-MSSA with "Group 2" lukP/Q-prophage				LS483317.1					SW	1933
Wien-511503-22	CC0350	ST1660	negative	CC350-MSSA with "Group 2" lukP/Q-prophage		AGES	Illumina						Austria	2022	Horse, Equus caballus
Wien-511514-WH-22	CC0350	ST1660/6241	negative	CC350-MSSA with "Group 2" lukP/Q-prophage		AGES	Illumina						Austria	2022	Horse, Equus caballus
Wien-511515-22	CC0350	ST1660	negative	CC350-MSSA with "Group 2" lukP/Q-prophage		AGES	Illumina						Austria	2022	Horse, Equus caballus
Wien-511517-22	CC0350	ST1660	negative	CC350-MSSA with "Group 2" lukP/Q-prophage		AGES	Illumina						Austria	2022	Horse, Equus caballus
Wien-511521-22	CC0350	ST1660	negative	CC350-MSSA with "Group 2" lukP/Q-prophage		AGES	Illumina						Austria	2022	Horse, Equus caballus
IMT33368	CC0398	ST398	negative	CC398-MSSA without lukP/Q-prophage		Robert Koch Institute	Illumina MiSeq	PUTY00000000	PRJNA435710	SAMN08584161	GCA_003001175.1		Germany	2014	Horse, Equus caballus
IMT33826	CC0398	ST398	negative	CC398-MSSA without lukP/Q-prophage		Robert Koch Institute	Illumina MiSeq	PUUA00000000	PRJNA435710	SAMN08584169	GCA_003001275.1		Germany	2014	Horse, Equus caballus
IMT34426	CC0398	ST398	negative	CC398-MSSA without lukP/Q-prophage		Robert Koch Institute	Illumina MiSeq	PUXJ00000000	PRJNA435710	SAMN08612625	GCA_003001475.1		Germany	2014	Horse, Equus caballus
IMT38422	CC0398	ST398	negative	CC398-MSSA without lukP/Q-prophage		Robert Koch Institute	Illumina MiSeq	QITL00000000	PRJNA473644	SAMN09280262	GCA_003328335.1		Germany	2016	Horse, Equus caballus	ocular surface swab
IMT38431	CC0398	ST398	negative	CC398-MSSA without lukP/Q-prophage		Robert Koch Institute	Illumina MiSeq	QITM00000000	PRJNA473644	SAMN09280263	GCA_003328375.1		Germany	2016	Horse, Equus caballus	ocular surface swab
IMT38594	CC0398	ST398	negative	CC398-MSSA without lukP/Q-prophage		Robert Koch Institute	Illumina MiSeq	QITO00000000	PRJNA473644	SAMN09280265	GCA_003328395.1		Germany	2016	Horse, Equus caballus	ocular surface swab
56-089	CC0398	ST398	mecA (SCCmec IVa)	CC398-MRSA-IV without lukP/Q-prophage		Texas A&M University	Illumina MiSeq	JAAFLN000000000	PRJNA604020	SAMN13948082	GCA_010364775.1		USA: Texas	2015	Horse, Equus caballus	skin
C3865	CC0398	ST398	mecA (SCCmec IVa)	CC398-MRSA-IV without lukP/Q-prophage		Broad Institute	Illumina	JIZC00000000	PRJNA226409	SAMN02391283	GCA_000638775.1		Spain	2005	Horse, Equus caballus	Bodily fluid
C4668	CC0398	ST398	mecA (SCCmec IVa)	CC398-MRSA-IV without lukP/Q-prophage		Broad Institute	Illumina	JIYY00000000	PRJNA226410	SAMN02391284	GCA_000638855.1		Spain	2011	Horse, Equus caballus	Bodily fluid
GD2010-169	CC0398	ST398	mecA (SCCmec IVa)	CC398-MRSA-IV without lukP/Q-prophage		Broad Institute	Illumina	JIXZ00000000	PRJNA226491	SAMN02391363	GCA_000684495.1		Netherlands	2010	Horse, Equus caballus	Bodily fluid
IMT33391	CC0398	ST398	mecA (SCCmec IVa)	CC398-MRSA-IV without lukP/Q-prophage		Robert Koch Institute	Illumina MiSeq	PUTZ00000000	PRJNA435710	SAMN08584162	GCA_003001215.1		Germany	2014	Horse, Equus caballus
IMT33828	CC0398	ST398	mecA (SCCmec IVa)	CC398-MRSA-IV without lukP/Q-prophage		Robert Koch Institute	Illumina MiSeq	PUUB00000000	PRJNA435710	SAMN08584184	GCA_003001185.1		Germany	2014	Horse, Equus caballus
IMT33861	CC0398	ST398	mecA (SCCmec IVa)	CC398-MRSA-IV without lukP/Q-prophage		Robert Koch Institute	Illumina MiSeq	PUUC00000000	PRJNA435710	SAMN08584198	GCA_003001225.1		Germany	2014	Horse, Equus caballus
IMT33862	CC0398	ST398	mecA (SCCmec IVa)	CC398-MRSA-IV without lukP/Q-prophage		Robert Koch Institute	Illumina MiSeq	PUUD00000000	PRJNA435710	SAMN08584209	GCA_003001255.1		Germany	2014	Horse, Equus caballus
IMT33997	CC0398	ST398	mecA (SCCmec IVa)	CC398-MRSA-IV without lukP/Q-prophage		Robert Koch Institute	Illumina MiSeq	PUUE00000000	PRJNA435710	SAMN08584211	GCA_003001295.1		Germany	2014	Horse, Equus caballus
IMT34080	CC0398	ST398	mecA (SCCmec IVa)	CC398-MRSA-IV without lukP/Q-prophage		Robert Koch Institute	Illumina MiSeq	PUXH00000000	PRJNA435710	SAMN08612623	GCA_003001315.1		Germany	2014	Horse, Equus caballus
IMT34209	CC0398	ST398	mecA (SCCmec IVa)	CC398-MRSA-IV without lukP/Q-prophage		Robert Koch Institute	Illumina MiSeq	PUXI00000000	PRJNA435710	SAMN08612624	GCA_003001335.1		Germany	2014	Horse, Equus caballus
IMT36995	CC0398	ST398	mecA (SCCmec IVa)	CC398-MRSA-IV without lukP/Q-prophage		Robert Koch Institute	Illumina MiSeq	PUXK00000000	PRJNA435710	SAMN08612626	GCA_003001345.1		Germany	2015	Horse, Equus caballus
IMT37264	CC0398	ST398	mecA (SCCmec IVa)	CC398-MRSA-IV without lukP/Q-prophage		Robert Koch Institute	Illumina MiSeq	PUXM00000000	PRJNA435710	SAMN08612631	GCA_003001485.1		Germany	2015	Horse, Equus caballus
IMT37277	CC0398	ST398	mecA (SCCmec IVa)	CC398-MRSA-IV without lukP/Q-prophage		Robert Koch Institute	Illumina MiSeq	PUXN00000000	PRJNA435710	SAMN08612645	GCA_003001395.1		Germany	2015	Horse, Equus caballus
IMT37426	CC0398	ST398	mecA (SCCmec IVa)	CC398-MRSA-IV without lukP/Q-prophage		Robert Koch Institute	Illumina MiSeq	PYBG00000000	PRJNA435710	SAMN08731663	GCA_003057555.1		Germany	2015	Horse, Equus caballus
IMT38358	CC0398	ST398	mecA (SCCmec IVa)	CC398-MRSA-IV without lukP/Q-prophage		Robert Koch Institute	Illumina MiSeq	QITK00000000	PRJNA473644	SAMN09280258	GCA_003328355.1		Germany	2016	Horse, Equus caballus	ocular surface swab
IMT38587	CC0398	ST398	mecA (SCCmec IVa)	CC398-MRSA-IV without lukP/Q-prophage		Robert Koch Institute	Illumina MiSeq	QITN00000000	PRJNA473644	SAMN09280264	GCA_003328385.1		Germany	2016	Horse, Equus caballus	ocular surface swab
IMT38653	CC0398	ST398	mecA (SCCmec IVa)	CC398-MRSA-IV without lukP/Q-prophage		Robert Koch Institute	Illumina MiSeq	QITP00000000	PRJNA473644	SAMN09280266	GCA_003328405.1		Germany	2016	Horse, Equus caballus	ocular surface swab
IMT38888	CC0398	ST398	mecA (SCCmec IVa)	CC398-MRSA-IV without lukP/Q-prophage		Robert Koch Institute	Illumina MiSeq	QBFM00000000	PRJNA449454	SAMN08905140	GCA_003327885.1		Germany	2014	Horse, Equus caballus	nose swab
L2	CC0398	ST398	mecA (SCC [mec VT+czrC])	CC398-MRSA without lukP/Q-prophage			Illumina	JARYZG000000000	PRJNA961931	SAMN34373073			China: Butuo county, Sichuan province	2022	Horse, Equus caballus	nasal
L3	CC0398	contaminated	mecA (SCC [mec VT+czrC])	CC398-MRSA without lukP/Q-prophage			Illumina	JARYZF000000000	PRJNA961931	SAMN34373074			China: Butuo County, Sichuan Province	2022	Horse, Equus caballus	nasal
59-071	CC0398	ST398	negative	CC398-MSSA with "Group 2" lukP/Q-prophage		Texas A&M University	Illumina MiSeq	JAAFLK000000000	PRJNA604020	SAMN13948085	GCA_010363835.1		USA: Texas	2015	Horse, Equus caballus	Bone/Joint
IMT37082	CC0398	ST398	mecA (SCCmec IVa)	CC398-MRSA-IV, probably with "Group 2" lukP/Q-prophage		Robert Koch Institute	Illumina MiSeq	PUXL00000000	PRJNA435710	SAMN08612628	GCA_003001375.1		Germany	2015	Horse, Equus caballus
IMT37325	CC0398	ST398	mecA (SCCmec IVa)	CC398-MRSA-IV, probably with "Group 2" lukP/Q-prophage		Robert Koch Institute	Illumina MiSeq	PUXO00000000	PRJNA435710	SAMN08612647	GCA_003001435.1		Germany	2015	Horse, Equus caballus
IMT37340	CC0398	ST398	mecA (SCCmec IVa)	CC398-MRSA-IV, probably with "Group 2" lukP/Q-prophage		Robert Koch Institute	Illumina MiSeq	PUXP00000000	PRJNA435710	SAMN08612658	GCA_003001415.1		Germany	2015	Horse, Equus caballus
IMT37510	CC0398	ST398	mecA (SCCmec IVa)	CC398-MRSA-IV, probably with "Group 2" lukP/Q-prophage		Robert Koch Institute	Illumina MiSeq	PUXQ00000000	PRJNA435710	SAMN08612661	GCA_003001455.1		Germany	2015	Horse, Equus caballus
09-047	CC0816	ST816	negative	CC816-MSSA with "Group 3" lukP/Q-prophage		Texas A&M University	Illumina MiSeq	JAAFNH000000000	PRJNA604020	SAMN13948036	GCA_010364705.1		USA: Texas	2007	Horse, Equus caballus	skin
28-062	CC0816	ST816	negative	CC816-MSSA with "Group 3" lukP/Q-prophage		Texas A&M University	Illumina MiSeq	JAAFMW000000000	PRJNA604020	SAMN13948047	GCA_010363935.1		USA: Texas	2010	Horse, Equus caballus	Bone/Joint
58-006	CC0816	ST816	negative	CC816-MSSA with "Group 3" lukP/Q-prophage		Texas A&M University	Illumina MiSeq	JAAFLL000000000	PRJNA604020	SAMN13948084	GCA_010363915.1		USA: Texas	2015	Horse, Equus caballus	respiratory
60-016	CC0816	ST816	negative	CC816-MSSA with "Group 3" lukP/Q-prophage		Texas A&M University	Illumina MiSeq	JAAFLJ000000000	PRJNA604020	SAMN13948086	GCA_010363815.1		USA: Texas	2015	Horse, Equus caballus	skin
67-090	CC0816	ST816	negative	CC816-MSSA with "Group 3" lukP/Q-prophage		Texas A&M University	Illumina MiSeq	JAAFKQ000000000	PRJNA604020	SAMN13948105	GCA_010363705.1		USA: Texas	2016	Horse, Equus caballus	skin
V0353	CC0816	ST816	negative	CC816-MSSA with "Group 3" lukP/Q-prophage		IPHT	Nanopore						Germany: Bavaria	ca 2010	Dog, Canis lupus familiaris	wound swab
Wien_VetMed _2022-3628=511523-WH-22	CC0816	ST816	negative	CC816-MSSA with "Group 3" lukP/Q-prophage		AGES	Illumina						Austria	2022	Horse, Equus caballus
Strain Aff-42-N	CC0873	ST6242	negative	CC873-MSSA with "Group 2" lukP/Q-prophage		University of Bern.	Illumina MiSeq			SAMN17368090			Switzerland		Horse, Equus caballus
Strain Aff-42-P	CC0873	ST2679	negative	CC873-MSSA with "Group 2" lukP/Q-prophage		University of Bern.	Illumina MiSeq			SAMN17368091			Switzerland		Horse, Equus caballus
70-074	CC4215	ST1640	negative	CC4215-MSSA without lukP/Q-prophage		Texas A&M University	Illumina MiSeq	JAAFKO000000000	PRJNA604020	SAMN13948107	GCA_010364105.1		USA: Texas	2017	Horse, Equus caballus	respiratory
V0641	CC8115	ST8115	negative	CC8115-MSSA with "Group 3" lukP/Q-prophage		IPHT	Nanopore						Germany: Bavaria	2010	Horse, Equus caballus	skin swab
