# Supplementary material for: Characterisation of Staphylococcus aureus Strains and Their Prophages That Carry Horse-Specific Leukocidin Genes lukP/Q
Source: Toxins (Basel). 2025 Jan 3;17(1):20. doi: 10.3390/toxins17010020 (PMC11769447; doi:10.3390/toxins17010020)
Supplement: Supplementary file 1 [file toxins-17-00020-s001.zip › Supplemental File S2b_lukPQ Prophages in Horse Strains of S aureus.xlsx]

## Sheet: Supplement 1 b
ISOLATE	STRAIN		INTEGRASE of lukP/Q-PHAGES	lukP/Q AND scn-eq				MARKER GENES FOR GROUP 1 lukP/Q PHAGES																			MARKER GENES FOR GROUP 2 lukP/Q PHAGES																	MARKER GENES FOR GROUP 3 lukP/Q PHAGES
			phi-int1 (lip2) Sipho-1206 SACOL0318	lukP=lukS-equine/caprine	lukQ=lukF-equine	scn-eq	phi-hxlB	phi-pemK SAJRA307_03420	hypothet-phage-protein Sipho-0489 SAJRA307_03430	hypothet-phage-protein Sipho-0540 MW1933	hypothet-phage-protein Sipho-0633 MW1929	phi-rusA Sipho-0408 SAOV_0297	hypothet-phage-protein Sipho-0204 SACOL0360	hypothet-phage-protein Sipho-0429 SAJRA307_03800	hypothet-phage-protein Sipho-0108 SAJRA307_03810	phi-ycfA SAJRA307_03820	hypothet-phage-protein Sipho-0396 SAJRA307_03830	phi-nuc-mcrA Sipho-0375 SAJRA307_03840	phi-port Sipho-1164to1188 SAOV_1102	phi-clpP=Q6GF91 SA1775/SAJRA307_03880	phi-macp_A0EWZ3	hypothet-phage-protein Sipho-0285 SAJRA307_03900	phi-htcp Sipho-0306 SAJRA307_03910	phi-hdtA Sipho-0363 SAJRA307_03920	phi-matp Sipho-0642 SAJRA307_03950	hypothet-phage-protein Sipho-0204 SAJRA307_03960	phi-A6U3A7 SACOL0320	hypothet-phage-protein Sipho-0213_UG86_10335	hypothet-phage-protein Sipho-0444to489 MW1912	hypothet-phage-protein Sipho-0453 MW1911	phi-nuc-HNH Sipho-0345 MW1910	phi-terL Sipho-1690 MW1908	phi-port Sipho-1188 MW1906	hypothet-phage-protein Sipho-0201 MW1907	phi-clpP Sipho-0525 MW1905	phi-macp Sipho-1248 MW1904	hypothet-phage-protein Sipho-0159 MW1903	phi-htcp Sipho-0333 MW1902	phi-hdtA Sipho-0333 MW1901	HK97gp10-protein Sipho-0378 MW1900	phi-matp Sipho-0954 MW1898	hypothet-phage-protein Sipho-0447 MW1897	hypothet-phage-protein Sipho-0086 MW1896	phi-Q6GAQ4	hypothet-phage-protein Sipho-0105 MW1440	phi-Q99T51 Sipho-0615 A7971_09875	phi-xrep Sipho-0642 SAB1757	hypothet-phage-protein Sipho-0216 SAB1756c	phi-xrep Sipho-0258 SACOL0349
57-034	CC1-MSSA without lukP/Q-prophage												JAAFLM010000014 (50614..50817)
IMT39173	CC1-MSSA with "Group 1" lukP/Q-prophage		contig-1 (chromos.) (323180..324385)	contig-1 (chromos.) (364295..365230)	contig-1 (chromos.) (365232..366212)	contig-1 (chromos.) (366653..366997)	contig-1 (chromos.) (367203..367430)	contig-1 (chromos.) (324561..325100)	contig-1 (chromos.) (325300..325788)	contig-1 (chromos.) (327300..327839)	contig-1 (chromos.) (329271..329903)	contig-1 (chromos.) (337294..337701)	contig-1 (chromos.) (341009..341212)	contig-1 (chromos.) (341577..342005)	contig-1 (chromos.) (341965..342072)	contig-1 (chromos.) (342176..342361)	contig-1 (chromos.) (342396..342791)	contig-1 (chromos.) (342842..343216)	contig-1 (chromos.) (345291..346478)	contig-1 (chromos.) (346462..347199)	contig-1 (chromos.) (347223..348368)	contig-1 (chromos.) (348391..348675)	contig-1 (chromos.) (348653..348958)	contig-1 (chromos.) (348933..349295)	contig-1 (chromos.) (350101..350742)	contig-1 (chromos.) (350805..351008)
	CC1-MSSA with "Group 1" lukP/Q-prophage		VSZG01000016 (44237..45442)	VSZG01000004 (24862..25797)	VSZG01000004 (25799..26779)	VSZG01000004 (27220..27564)	VSZG01000004 (27770..27997)	VSZG01000016 (45618..46157)	VSZG01000016 (46357..46845)	VSZG01000016 (48357..48896)	VSZG01000016 (50328..50960)	VSZG01000073 (1055..1462)	VSZG01000004 (1576..1779)	VSZG01000004 (2144..2572)	VSZG01000004 (2532..2639)	VSZG01000004 (2743..2928)	VSZG01000004 (2963..3358)	VSZG01000004 (3409..3783)	VSZG01000004 (5858..7045)	VSZG01000004 (7029..7766)	VSZG01000004 (7790..8935)	VSZG01000004 (8958..9242)	VSZG01000004 (9220..9525)	VSZG01000004 (9500..9862)	VSZG01000004 (10668..11309)	VSZG01000004 (11372..11575)
63-071	CC1-MSSA with "Group 1" lukP/Q-prophage		JAAFLB010000039 (14104..15309)	JAAFLB010000006 (71770..72705)	JAAFLB010000006 (70788..71768)	JAAFLB010000006 (70003..70347)	JAAFLB010000006 (69570..69797)	JAAFLB010000039 (15485..16024)	JAAFLB010000039 (16224..16712)	JAAFLB010000039 (18224..18763)	JAAFLB010000039 (20195..20827)	JAAFLB010000092 (1368..1775)	JAAFLB010000112 (37..240)	JAAFLB010000044 (21133..21561)	JAAFLB010000044 (21066..21173)	JAAFLB010000044 (20777..20962)	JAAFLB010000044 (20347..20742)	JAAFLB010000044 (19922..20296)	JAAFLB010000044 (16660..17847)	JAAFLB010000044 (15939..16676)	JAAFLB010000044 (14770..15915)	JAAFLB010000044 (14463..14747)	JAAFLB010000044 (14180..14485)	JAAFLB010000044 (13843..14205)	JAAFLB010000044 (12396..13037)	JAAFLB010000044 (12130..12333)
63-045	CC1-MSSA with "Group 1" lukP/Q-prophage		JAAFLC010000035 (26557..27762)	JAAFLC010000011 (117..1052)	JAAFLC010000011 (1054..2034)	JAAFLC010000011 (2475..2819)	JAAFLC010000011 (3025..3252)	JAAFLC010000035 (27938..28477)	JAAFLC010000035 (28677..29165)	JAAFLC010000117 (285..824)		JAAFLC010000084 (1209..1616)	JAAFLC010000019 (42779..42982)	JAAFLC010000108 (1909..2337)	JAAFLC010000108 (2297..2404)	JAAFLC010000108 (2508..2693)	JAAFLC010000108 (2728..3123)	JAAFLC010000108 (3174..3548)	JAAFLC010000048 (17212..18399)	JAAFLC010000048 (16491..17228)	JAAFLC010000048 (15322..16467)	JAAFLC010000048 (15015..15299)	JAAFLC010000048 (14732..15037)	JAAFLC010000048 (14395..14757)	JAAFLC010000048 (12948..13589)	JAAFLC010000048 (12682..12885)
26-006	CC1-MSSA with "Group 1" lukP/Q-prophage		JAAFMZ010000070 (2343..3548)	JAAFMZ010000012 (42982..43917)	JAAFMZ010000012 (42000..42980)	JAAFMZ010000012 (41215..41559)	JAAFMZ010000012 (40782..41009)	JAAFMZ010000070 (3724..4263)	JAAFMZ010000070 (4463..4951)	JAAFMZ010000070 (6463..7002)	JAAFMZ010000070 (8434..9066)	JAAFMZ010000028 (1580..1987)	JAAFMZ010000119 (4004..4207)	JAAFMZ010000048 (20615..21043)	JAAFMZ010000048 (20548..20655)	JAAFMZ010000048 (20259..20444)	JAAFMZ010000048 (19829..20224)	JAAFMZ010000048 (19404..19778)	JAAFMZ010000048 (16142..17329)	JAAFMZ010000048 (15421..16158)	JAAFMZ010000048 (14252..15397)	JAAFMZ010000048 (13945..14229)	JAAFMZ010000048 (13662..13967)	JAAFMZ010000048 (13325..13687)	JAAFMZ010000048 (11878..12519)	JAAFMZ010000048 (11612..11815)
62-008	CC1-MSSA with "Group 1" lukP/Q-prophage		JAAFLF010000008 (1680..2885)	JAAFLF010000010 (87435..88370)	JAAFLF010000010 (86453..87433)	JAAFLF010000010 (85668..86012)	JAAFLF010000010 (85235..85462)	JAAFLF010000008 (965..1504)	JAAFLF010000008 (277..765)	JAAFLF010000078 (285..824)		JAAFLF010000055 (1209..1616)	JAAFLF010000032 (31705..31908)	JAAFLF010000076 (168..596)	JAAFLF010000076 (556..663)	JAAFLF010000076 (767..952)	JAAFLF010000076 (987..1382)	JAAFLF010000076 (1433..1807)	JAAFLF010000052 (6646..7833)	JAAFLF010000052 (5925..6662)	JAAFLF010000052 (4756..5901)	JAAFLF010000052 (4449..4733)	JAAFLF010000052 (4166..4471)	JAAFLF010000052 (3829..4191)	JAAFLF010000052 (2382..3023)	JAAFLF010000052 (2116..2319)
67-013	CC1-MSSA with "Group 1" lukP/Q-prophage		JAAFKS010000002 (206445..207650)	JAAFKS010000009 (88756..89691)	JAAFKS010000009 (87774..88754)	JAAFKS010000009 (86989..87333)	JAAFKS010000009 (86556..86783)	JAAFKS010000002 (207826..208365)	JAAFKS010000002 (208565..209053)	JAAFKS010000002 (210565..211104)	JAAFKS010000002 (212536..213168)		JAAFKS010000019 (56962..57165)	JAAFKS010000032 (21133..21561)	JAAFKS010000032 (21066..21173)	JAAFKS010000032 (20777..20962)	JAAFKS010000032 (20347..20742)	JAAFKS010000032 (19922..20296)	JAAFKS010000032 (16660..17847)	JAAFKS010000032 (15939..16676)	JAAFKS010000032 (14770..15915)	JAAFKS010000032 (14463..14747)	JAAFKS010000032 (14180..14485)	JAAFKS010000032 (13843..14205)	JAAFKS010000032 (12396..13037)	JAAFKS010000032 (12130..12333)
65-098	CC1-MSSA with "Group 1" lukP/Q-prophage		JAAFKY010000006 (138180..139385)	JAAFKY010000013 (87436..88371)	JAAFKY010000013 (86454..87434)	JAAFKY010000013 (85669..86013)	JAAFKY010000013 (85236..85463)	JAAFKY010000006 (139561..140100)	JAAFKY010000006 (140300..140788)	JAAFKY010000006 (142300..142839)	JAAFKY010000006 (144271..144903)	JAAFKY010000054 (3172..3579)	JAAFKY010000082 (37..240)	JAAFKY010000029 (20494..20922)	JAAFKY010000029 (20427..20534)	JAAFKY010000029 (20138..20323)	JAAFKY010000029 (19708..20103)	JAAFKY010000029 (19283..19657)	JAAFKY010000029 (16021..17208)	JAAFKY010000029 (15300..16037)	JAAFKY010000029 (14131..15276)	JAAFKY010000029 (13824..14108)	JAAFKY010000029 (13541..13846)	JAAFKY010000029 (13204..13566)	JAAFKY010000029 (11757..12398)	JAAFKY010000029 (11491..11694)
64-065	CC1-MSSA with "Group 1" lukP/Q-prophage		JAAFKZ010000007 (10164..11369)	JAAFKZ010000011 (88756..89691)	JAAFKZ010000011 (87774..88754)	JAAFKZ010000011 (86989..87333)	JAAFKZ010000011 (86556..86783)	JAAFKZ010000007 (9449..9988)	JAAFKZ010000007 (8761..9249)	JAAFKZ010000007 (6710..7249)	JAAFKZ010000007 (4646..5278)	JAAFKZ010000045 (1955..2362)	JAAFKZ010000056 (37..240)	JAAFKZ010000028 (20494..20922)	JAAFKZ010000028 (20427..20534)	JAAFKZ010000028 (20138..20323)	JAAFKZ010000028 (19708..20103)	JAAFKZ010000028 (19283..19657)	JAAFKZ010000028 (16021..17208)	JAAFKZ010000028 (15300..16037)	JAAFKZ010000028 (14131..15276)	JAAFKZ010000028 (13824..14108)	JAAFKZ010000028 (13541..13846)	JAAFKZ010000028 (13204..13566)	JAAFKZ010000028 (11757..12398)	JAAFKZ010000028 (11491..11694)
53-100	CC1-MSSA with "Group 1" lukP/Q-prophage		JAAFLQ010000031 (21477..22682)	JAAFLQ010000013 (77506..78441)	JAAFLQ010000013 (76524..77504)	JAAFLQ010000013 (75739..76083)	JAAFLQ010000013 (75306..75533)	JAAFLQ010000031 (22858..23397)	JAAFLQ010000031 (23597..24085)	JAAFLQ010000031 (25597..26136)	JAAFLQ010000031 (27568..28200)	JAAFLQ010000058 (2736..3143)	JAAFLQ010000072 (37..240)	JAAFLQ010000036 (20493..20921)	JAAFLQ010000036 (20426..20533)	JAAFLQ010000036 (20137..20322)	JAAFLQ010000036 (19707..20102)	JAAFLQ010000036 (19282..19656)	JAAFLQ010000036 (16020..17207)	JAAFLQ010000036 (15299..16036)	JAAFLQ010000036 (14130..15275)	JAAFLQ010000036 (13823..14107)	JAAFLQ010000036 (13540..13845)	JAAFLQ010000036 (13203..13565)	JAAFLQ010000036 (11756..12397)	JAAFLQ010000036 (11490..11693)
54-016	CC1-MSSA with "Group 1" lukP/Q-prophage		JAAFLP010000008 (10164..11369)	JAAFLP010000012 (88756..89691)	JAAFLP010000012 (87774..88754)	JAAFLP010000012 (86989..87333)	JAAFLP010000012 (86556..86783)	JAAFLP010000008 (9449..9988)	JAAFLP010000008 (8761..9249)	JAAFLP010000008 (6710..7249)	JAAFLP010000008 (4646..5278)	JAAFLP010000033 (25436..25843)	JAAFLP010000033 (21925..22128)	JAAFLP010000033 (21132..21560)	JAAFLP010000033 (21065..21172)	JAAFLP010000033 (20776..20961)	JAAFLP010000033 (20346..20741)	JAAFLP010000033 (19921..20295)	JAAFLP010000033 (16659..17846)	JAAFLP010000033 (15938..16675)	JAAFLP010000033 (14769..15914)	JAAFLP010000033 (14462..14746)	JAAFLP010000033 (14179..14484)	JAAFLP010000033 (13842..14204)	JAAFLP010000033 (12395..13036)	JAAFLP010000033 (12129..12332)
IMT39701	CC1-MSSA with "Group 1" lukP/Q-prophage		VSZF01000056 (93..1298)	VSZF01000031 (23883..24818)	VSZF01000031 (24820..25800)	VSZF01000031 (26241..26585)	VSZF01000031 (26791..27018)	VSZF01000056 (1474..2013)	VSZF01000056 (2213..2701)	VSZF01000056 (4213..4752)	VSZF01000056 (6184..6816)	VSZF01000084 (175..582)	VSZF01000031 (597..800)	VSZF01000031 (1165..1593)	VSZF01000031 (1553..1660)	VSZF01000031 (1764..1949)	VSZF01000031 (1984..2379)	VSZF01000031 (2430..2804)	VSZF01000031 (4879..6066)	VSZF01000031 (6050..6787)	VSZF01000031 (6811..7956)	VSZF01000031 (7979..8263)	VSZF01000031 (8241..8546)	VSZF01000031 (8521..8883)	VSZF01000031 (9689..10330)	VSZF01000031 (10393..10596)
IMT39129	CC1-MSSA with "Group 1" lukP/Q-prophage		VSZH01000036 (17129..18334)	VSZH01000012 (344..1279)	VSZH01000012 (1281..2261)	VSZH01000012 (2702..3046)	VSZH01000012 (3252..3479)	VSZH01000036 (18510..19049)	VSZH01000036 (19249..19737)	VSZH01000036 (21249..21788)	VSZH01000036 (23220..23852)	VSZH01000175 (1048..1455)	VSZH01000041 (1166..1369)	VSZH01000041 (1734..2162)	VSZH01000041 (2122..2229)	VSZH01000041 (2333..2518)	VSZH01000041 (2553..2948)	VSZH01000041 (2999..3373)	VSZH01000041 (5448..6635)	VSZH01000041 (6619..7356)	VSZH01000041 (7380..8525)	VSZH01000041 (8548..8832)	VSZH01000041 (8810..9115)	VSZH01000041 (9090..9452)	VSZH01000041 (10258..10899)	VSZH01000041 (10962..11165)
Wien-511493-22	CC1-MSSA with "Group 1" lukP/Q-prophage		contig-22 (25742..26947)	contig-5 (269..1204)	contig-5 (1206..2186)	contig-5 (2627..2971)	contig-5 (3177..3404)			contig-22 (31070..31609)	contig-22 (32879..33511)		contig-24 (6059..6262)	contig-27 (9367..9795)	contig-27 (9755..9862)	contig-27 (9966..10151)	contig-27 (10186..10581)	contig-27 (10632..11006)	contig-27 (13081..14268)	contig-27 (14252..14989)	contig-27 (15013..16158)	contig-27 (16181..16465)	contig-27 (16443..16748)	contig-27 (16723..17085)	contig-27 (17891..18532)	contig-27 (18595..18798)
Wien-511533-22	CC1-MSSA with "Group 1" lukP/Q-prophage		contig-26 (10200..11405)	contig-11 (49878..50813)	contig-11 (48896..49876)	contig-11 (48111..48455)	contig-11 (47678..47905)	contig-26 (9485..10024)	contig-26 (8797..9285)	contig-26 (6746..7285)	contig-26 (4682..5314)	contig-122 (1346..1753)	contig-32 (27786..27989)	contig-41 (20472..20900)	contig-41 (20405..20512)	contig-41 (20116..20301)	contig-41 (19686..20081)	contig-41 (19261..19635)	contig-41 (15999..17186)	contig-41 (15278..16015)	contig-41 (14109..15254)	contig-41 (13802..14086)	contig-41 (13519..13824)	contig-41 (13182..13544)	contig-41 (11735..12376)	contig-41 (11469..11672)
Wien-511550-22	CC1-MSSA with "Group 1" lukP/Q-prophage		contig-57 (13961..15166)	contig-2 (682..1617)	contig-2 (1619..2599)	contig-2 (3040..3384)	contig-2 (3590..3817)	contig-57 (13246..13785)	contig-57 (12558..13046)	contig-57 (10507..11046)	contig-57 (8443..9075)	contig-24 (933..1340)	contig-26 (33320..33523)	contig-49 (20472..20900)	contig-49 (20405..20512)	contig-49 (20116..20301)	contig-49 (19686..20081)	contig-49 (19261..19635)	contig-49 (15999..17186)	contig-49 (15278..16015)	contig-49 (14109..15254)	contig-49 (13802..14086)	contig-49 (13519..13824)	contig-49 (13182..13544)	contig-49 (11735..12376)	contig-49 (11469..11672)
36-004	CC1-MSSA, lukP/Q prophage present, possibly "Group 1"		JAAFML010000094 (4669..5874)	JAAFML010000001 (71762..72697)	JAAFML010000001 (70780..71760)	JAAFML010000001 (69995..70339)	JAAFML010000001 (69562..69789)	JAAFML010000094 (3954..4493)	JAAFML010000094 (3266..3754)	JAAFML010000094 (480..1019)	JAAFML010000132 (2267..2899)								JAAFML010000043 (4356..5543)	JAAFML010000043 (5527..6264)	JAAFML010000043 (6288..7433)	JAAFML010000043 (7456..7740)	JAAFML010000043 (7718..8023)	JAAFML010000043 (7998..8360)	JAAFML010000043 (9166..9807)	JAAFML010000043 (9870..10073)
66-021	CC1-MSSA with "Group 2" lukP/Q-prophage		JAAFKX010000060 (112..1317)	JAAFKX010000012 (26674..27609)	JAAFKX010000012 (27611..28591)	JAAFKX010000012 (29032..29376)	JAAFKX010000012 (29582..29809)																				JAAFKX010000060 (2221..2403)	JAAFKX010000012 (3403..3615)	JAAFKX010000012 (3522..3992)	JAAFKX010000012 (4107..4559)	JAAFKX010000012 (4575..4919)	JAAFKX010000012 (5518..7212)	JAAFKX010000012 (7495..8682)	JAAFKX010000012 (7226..7426)	JAAFKX010000012 (8735..9259)	JAAFKX010000012 (9347..10594)	JAAFKX010000012 (10630..10788)	JAAFKX010000012 (10797..11129)	JAAFKX010000012 (11119..11451)	JAAFKX010000012 (11451..11828)	JAAFKX010000012 (12206..13159)	JAAFKX010000012 (13224..13670)	JAAFKX010000012 (13769..13852)
63-019	CC1-MSSA with "Group 2" lukP/Q-prophage		JAAFLD010000041 (21456..22661)	JAAFLD010000003 (56396..57331)	JAAFLD010000003 (55414..56394)	JAAFLD010000003 (54629..54973)	JAAFLD010000003 (54196..54423)			JAAFLD010000109 (2096..2635)	JAAFLD010000109 (4385..5017)	JAAFLD010000165 (1019..1426)	JAAFLD010000001 (1551..1754)														JAAFLD010000109 (417..599)	JAAFLD010000003 (80398..80610)	JAAFLD010000003 (80030..80491)	JAAFLD010000003 (79463..79915)	JAAFLD010000003 (79103..79447)	JAAFLD010000003 (76811..78505)	JAAFLD010000003 (75341..76528)	JAAFLD010000003 (76597..76797)	JAAFLD010000003 (74764..75288)	JAAFLD010000003 (73429..74676)	JAAFLD010000003 (73235..73393)	JAAFLD010000003 (72894..73226)	JAAFLD010000003 (72572..72904)	JAAFLD010000003 (72195..72572)	JAAFLD010000003 (70864..71817)	JAAFLD010000003 (70353..70799)	JAAFLD010000003 (70171..70254)						JAAFLD010000165 (576..833)
48-001	CC1-MSSA with "Group 2" lukP/Q-prophage		JAAFMA010000055 (11893..13098)	JAAFMA010000005 (75717..76652)	JAAFMA010000005 (74735..75715)	JAAFMA010000005 (73950..74294)	JAAFMA010000005 (73517..73744)																				JAAFMA010000015 (412..594)	JAAFMA010000005 (99711..99923)	JAAFMA010000005 (99334..99804)	JAAFMA010000005 (98767..99219)	JAAFMA010000005 (98407..98751)	JAAFMA010000005 (96114..97808)	JAAFMA010000005 (94644..95831)	JAAFMA010000005 (95900..96100)	JAAFMA010000005 (94067..94591)	JAAFMA010000005 (92732..93979)	JAAFMA010000005 (92538..92696)	JAAFMA010000005 (92197..92529)	JAAFMA010000005 (91875..92207)	JAAFMA010000005 (91498..91875)	JAAFMA010000005 (90167..91120)	JAAFMA010000005 (89656..90102)	JAAFMA010000005 (89474..89557)		JAAFMA010000015 (254..358)
30-020	CC1-MSSA with "Group 2" lukP/Q-prophage		JAAFMQ010000109 (2285..3490)	JAAFMQ010000002 (75829..76764)	JAAFMQ010000002 (74847..75827)	JAAFMQ010000002 (74062..74406)	JAAFMQ010000002 (73629..73856)																				JAAFMQ010000109 (4428..4610)	JAAFMQ010000023 (21259..21471)	JAAFMQ010000023 (20873..21352)	JAAFMQ010000023 (20306..20758)	JAAFMQ010000023 (19946..20290)	JAAFMQ010000023 (17653..19347)	JAAFMQ010000023 (16183..17370)	JAAFMQ010000023 (17439..17639)	JAAFMQ010000023 (15606..16130)	JAAFMQ010000023 (14271..15518)	JAAFMQ010000023 (14077..14235)	JAAFMQ010000023 (13736..14068)	JAAFMQ010000023 (13414..13746)	JAAFMQ010000023 (13037..13414)	JAAFMQ010000023 (11706..12659)	JAAFMQ010000023 (11195..11641)	JAAFMQ010000023 (11013..11096)
29-001	CC1-MSSA with "Group 2" lukP/Q-prophage		JAAFMU010000025 (9807..11012)	JAAFMU010000005 (537..1472)	JAAFMU010000005 (1474..2454)	JAAFMU010000005 (2895..3239)	JAAFMU010000005 (3445..3672)					JAAFMU010000081 (4566..4973)	JAAFMU010000124 (1155..1358)														JAAFMU010000025 (8687..8869)	JAAFMU010000044 (1581..1793)	JAAFMU010000044 (1700..2152)	JAAFMU010000044 (2267..2719)	JAAFMU010000044 (2735..3079)	JAAFMU010000044 (3676..5370)	JAAFMU010000044 (5653..6840)	JAAFMU010000044 (5384..5584)	JAAFMU010000044 (6893..7417)	JAAFMU010000044 (7505..8752)	JAAFMU010000044 (8788..8946)	JAAFMU010000044 (8955..9287)	JAAFMU010000044 (9277..9609)	JAAFMU010000044 (9609..9986)	JAAFMU010000044 (10364..11317)	JAAFMU010000044 (11382..11828)	JAAFMU010000044 (11927..12010)						JAAFMU010000153 (191..448)
17-024	CC1-MSSA with "Group 2" lukP/Q-prophage		JAAFND010000030 (23160..24365)	JAAFND010000005 (82084..83019)	JAAFND010000005 (81102..82082)	JAAFND010000005 (80317..80661)	JAAFND010000005 (79884..80111)		JAAFND010000030 (25708..26196)				JAAFND010000028 (2374..2577)															JAAFND010000005 (106134..106346)	JAAFND010000005 (105766..106227)	JAAFND010000005 (105199..105651)	JAAFND010000005 (104839..105183)	JAAFND010000005 (102546..104240)	JAAFND010000005 (101076..102263)	JAAFND010000005 (102332..102532)	JAAFND010000005 (100499..101023)	JAAFND010000005 (99164..100411)	JAAFND010000005 (98970..99128)	JAAFND010000005 (98629..98961)	JAAFND010000005 (98307..98639)	JAAFND010000005 (97930..98307)	JAAFND010000005 (96599..97552)	JAAFND010000005 (96088..96534)	JAAFND010000005 (95906..95989)
Wien-511530-22	CC1-MSSA with "Group 2" lukP/Q-prophage		contig-214 (92..1297)	contig-264 (109..1044)	contig-264 (1046..2026)	contig-2 (73..417)	contig-2 (623..850)					contig-6 (24710..25117)															contig-6 (35720..35902)	contig-6 (21237..21449)	contig-6 (20869..21330)	contig-6 (20302..20754)	contig-6 (19942..20286)	contig-6 (17649..19343)	contig-6 (16179..17366)	contig-6 (17435..17635)	contig-6 (15602..16126)	contig-6 (14267..15514)	contig-6 (14073..14231)	contig-6 (13732..14064)	contig-6 (13410..13742)	contig-6 (13033..13410)	contig-6 (11702..12655)	contig-6 (11191..11637)	contig-6 (11009..11092)
JRA307	CC1-MRSA with "Group 1" lukP/Q-prophage		AP019751 (379806..381011)	AP019751 (419753..420688)	AP019751 (420690..421670)	AP019751 (422111..422455)	AP019751 (422661..422888)	AP019751 (381187..381726)	AP019751 (381926..382414)	AP019751 (383926..384465)	AP019751 (385897..386529)	AP019751 (392752..393159)	AP019751 (396467..396670)	AP019751 (397035..397463)	AP019751 (397423..397530)	AP019751 (397634..397819)	AP019751 (397854..398249)	AP019751 (398300..398674)	AP019751 (400749..401936)	AP019751 (401920..402657)	AP019751 (402681..403826)	AP019751 (403849..404133)	AP019751 (404111..404416)	AP019751 (404391..404753)	AP019751 (405559..406200)	AP019751 (406263..406466)
17-021	CC5-MSSA without lukP/Q-prophage							JAAFNE010000082 (4491..5030)		JAAFNE010000082 (1692..2231)									JAAFNE010000018 (3401..4588)	JAAFNE010000018 (4572..5309)	JAAFNE010000018 (5333..6478)			JAAFNE010000018 (7040..7402)
60-073	CC5-MSSA without lukP/Q-prophage
38-086	CC5-MRSA without lukP/Q-prophage																		JAAFMG010000014 (17883..19046)	JAAFMG010000014 (19030..19767)	JAAFMG010000014 (19790..20935)			JAAFMG010000014 (21496..21858)			JAAFMG010000014 (333..515)
26-073	CC6-MSSA with "Group 2" lukP/Q-prophage		JAAFMX010000004 (48163..49368)	JAAFMX010000004 (9349..10284)	JAAFMX010000004 (8367..9347)	JAAFMX010000004 (7582..7926)	JAAFMX010000004 (7149..7376)																				JAAFMX010000004 (47103..47285)	JAAFMX010000004 (33334..33546)	JAAFMX010000004 (32966..33427)	JAAFMX010000004 (32399..32851)	JAAFMX010000004 (32039..32383)	JAAFMX010000004 (29746..31440)		JAAFMX010000004 (29532..29732)	JAAFMX010000004 (27699..28223)	JAAFMX010000004 (26364..27611)	JAAFMX010000004 (26170..26328)	JAAFMX010000004 (25829..26161)	JAAFMX010000004 (25507..25839)	JAAFMX010000004 (25130..25507)	JAAFMX010000004 (23799..24752)	JAAFMX010000004 (23288..23734)	JAAFMX010000004 (23106..23189)	JAAFMX010000004 (47430..48053)	JAAFMX010000004 (47339..47443)
66-100	CC6-MSSA with "Group 2" lukP/Q-prophage		JAAFKT010000153 (112..1317)	JAAFKT010000001 (23764..24699)	JAAFKT010000001 (24701..25681)	JAAFKT010000001 (26122..26466)	JAAFKT010000001 (26672..26899)						JAAFKT010000079 (11017..11220)														JAAFKT010000153 (2221..2403)	JAAFKT010000001 (493..705)	JAAFKT010000001 (612..1082)	JAAFKT010000001 (1197..1649)	JAAFKT010000001 (1665..2009)	JAAFKT010000001 (2608..4302)	JAAFKT010000001 (4585..5772)	JAAFKT010000001 (4316..4516)	JAAFKT010000001 (5825..6349)	JAAFKT010000001 (6437..7684)	JAAFKT010000001 (7720..7878)	JAAFKT010000001 (7887..8219)	JAAFKT010000001 (8209..8541)	JAAFKT010000001 (8541..8918)	JAAFKT010000001 (9296..10249)	JAAFKT010000001 (10314..10760)	JAAFKT010000001 (10859..10942)
62-068	CC8-MSSA without lukP/Q-prophage																		JAAFLE010000021 (16161..17348)	JAAFLE010000021 (17332..18069)	JAAFLE010000021 (18093..19238)			JAAFLE010000021 (19799..20161)			JAAFLE010000095 (7842..8024)																						JAAFLE010000001 (63497..63754)
11-028	CC8-MRSA-IV without lukP/Q-prophage									JAAFNG010000119 (480..1019)	JAAFNG010000082 (510..1142)																JAAFNG010000119 (2674..2856)	JAAFNG010000035 (3225..3437)	JAAFNG010000035 (3344..3814)	JAAFNG010000035 (3929..4381)	JAAFNG010000035 (4397..4741)	JAAFNG010000035 (5340..7034)	JAAFNG010000035 (7317..8504)	JAAFNG010000035 (7048..7248)	JAAFNG010000035 (8557..9081)	JAAFNG010000035 (9169..10416)	JAAFNG010000035 (10452..10610)	JAAFNG010000035 (10619..10951)	JAAFNG010000035 (10941..11273)	JAAFNG010000035 (11273..11650)	JAAFNG010000035 (12028..12981)	JAAFNG010000035 (13048..13494)	JAAFNG010000035 (13593..13676)
11-038	CC8-MRSA-IV without lukP/Q-prophage
51-058	CC8-MRSA-IV without lukP/Q-prophage
60-070	CC8-MRSA-IV without lukP/Q-prophage
61-017	CC8-MRSA-IV without lukP/Q-prophage
FMV17-17156	CC8-MRSA-IV without lukP/Q-prophage									JACSGW010000039 (1960..2499)	JACSGW010000039 (3704..4336)																JACSGW010000039 (123..305)	JACSGW010000001 (109603..109815)	JACSGW010000001 (109226..109696)	JACSGW010000001 (108659..109111)	JACSGW010000001 (108299..108643)	JACSGW010000001 (106006..107700)	JACSGW010000001 (104536..105723)	JACSGW010000001 (105792..105992)	JACSGW010000001 (103959..104483)	JACSGW010000001 (102624..103871)	JACSGW010000001 (102430..102588)	JACSGW010000001 (102089..102421)	JACSGW010000001 (101767..102099)	JACSGW010000001 (101390..101767)	JACSGW010000001 (100059..101012)	JACSGW010000001 (99546..99992)	JACSGW010000001 (99364..99447)
FMV17-17660	CC8-MRSA-IV without lukP/Q-prophage									JACSGX010000031 (9186..9725)	JACSGX010000031 (7349..7981)																	JACSGX010000016 (110764..110976)	JACSGX010000016 (110387..110857)	JACSGX010000016 (109820..110272)	JACSGX010000016 (109460..109804)	JACSGX010000016 (107167..108861)	JACSGX010000016 (105697..106884)	JACSGX010000016 (106953..107153)	JACSGX010000016 (105120..105644)	JACSGX010000016 (103785..105032)	JACSGX010000016 (103591..103749)	JACSGX010000016 (103250..103582)	JACSGX010000016 (102928..103260)	JACSGX010000016 (102551..102928)	JACSGX010000016 (101220..102173)	JACSGX010000016 (100707..101153)	JACSGX010000016 (100525..100608)
N13/1/396	CC8-MRSA-IV without lukP/Q-prophage									NAJA01000282 (45..584)																		NAJA01000078 (164..376)	NAJA01000078 (283..753)	NAJA01000078 (868..1320)	NAJA01000078 (1336..1680)	NAJA01000078 (2279..3973)	NAJA01000078 (4256..5443)	NAJA01000078 (3987..4187)	NAJA01000078 (5496..6020)	NAJA01000078 (6108..7355)	NAJA01000078 (7391..7549)	NAJA01000078 (7558..7890)	NAJA01000078 (7880..8212)	NAJA01000078 (8212..8589)	NAJA01000078 (8967..9920)	NAJA01000078 (9987..10433)	NAJA01000078 (10532..10615)
N13/1/408	CC8-MRSA-IV without lukP/Q-prophage									NAJC01000422 (1496..2035)																		NAJC01000037 (164..376)	NAJC01000037 (283..753)	NAJC01000037 (868..1320)		NAJC01000151 (467..2161)	NAJC01000151 (2444..3631)	NAJC01000151 (2175..2375)	NAJC01000151 (3684..4208)	NAJC01000151 (4296..5543)	NAJC01000151 (5579..5737)	NAJC01000151 (5746..6078)	NAJC01000151 (6068..6400)	NAJC01000151 (6400..6777)	NAJC01000151 (7155..8108)	NAJC01000151 (8175..8621)	NAJC01000151 (8720..8803)
N13/1/648	CC8-MRSA-IV without lukP/Q-prophage									NAIZ01000118 (1065..1604)																	NAIZ01000118 (3259..3441)	NAIZ01000009 (188..400)	NAIZ01000009 (307..777)	NAIZ01000009 (892..1344)		NAIZ01000341 (3950..5644)	NAIZ01000341 (2480..3667)	NAIZ01000341 (3736..3936)	NAIZ01000341 (1903..2427)	NAIZ01000341 (568..1815)	NAIZ01000341 (374..532)	NAIZ01000341 (33..365)		NAIZ01000083 (14364..14741)	NAIZ01000083 (13033..13986)	NAIZ01000083 (12520..12966)	NAIZ01000083 (12338..12421)
ST612NSW1	CC8-MRSA-IV without lukP/Q-prophage									VRPF01000061 (2114..2653)	VRPF01000061 (3859..4491)																VRPF01000061 (277..459)	VRPF01000050 (3253..3465)	VRPF01000050 (3372..3842)	VRPF01000050 (3957..4409)	VRPF01000050 (4425..4769)	VRPF01000050 (5368..7062)	VRPF01000050 (7345..8532)	VRPF01000050 (7076..7276)	VRPF01000050 (8585..9109)	VRPF01000050 (9197..10444)	VRPF01000050 (10480..10638)	VRPF01000050 (10647..10979)	VRPF01000050 (10969..11301)	VRPF01000050 (11301..11678)	VRPF01000050 (12056..13009)	VRPF01000050 (13076..13522)	VRPF01000050 (13621..13704)
ST612NSW10	CC8-MRSA-IV without lukP/Q-prophage									VROW01000008 (2114..2653)	VROW01000008 (3859..4491)																VROW01000008 (277..459)	VROW01000109 (3253..3465)	VROW01000109 (3372..3842)	VROW01000109 (3957..4409)	VROW01000109 (4425..4769)	VROW01000109 (5368..7062)	VROW01000109 (7345..8532)	VROW01000109 (7076..7276)	VROW01000109 (8585..9109)	VROW01000109 (9197..10444)	VROW01000109 (10480..10638)	VROW01000109 (10647..10979)	VROW01000109 (10969..11301)	VROW01000109 (11301..11678)	VROW01000109 (12056..13009)	VROW01000109 (13076..13522)	VROW01000109 (13621..13704)
ST612NSW11	CC8-MRSA-IV without lukP/Q-prophage									VROV01000095 (1926..2465)	VROV01000095 (3671..4303)																VROV01000095 (89..271)	VROV01000040 (3253..3465)	VROV01000040 (3372..3842)	VROV01000040 (3957..4409)	VROV01000040 (4425..4769)	VROV01000040 (5368..7062)	VROV01000040 (7345..8532)	VROV01000040 (7076..7276)	VROV01000040 (8585..9109)	VROV01000040 (9197..10444)	VROV01000040 (10480..10638)	VROV01000040 (10647..10979)	VROV01000040 (10969..11301)	VROV01000040 (11301..11678)	VROV01000040 (12056..13009)	VROV01000040 (13076..13522)	VROV01000040 (13621..13704)
ST612NSW12	CC8-MRSA-IV without lukP/Q-prophage									VROU01000018 (2114..2653)	VROU01000018 (3859..4491)																VROU01000018 (277..459)	VROU01000136 (3253..3465)	VROU01000136 (3372..3842)	VROU01000136 (3957..4409)	VROU01000136 (4425..4769)	VROU01000136 (5368..7062)	VROU01000136 (7345..8532)	VROU01000136 (7076..7276)	VROU01000136 (8585..9109)	VROU01000136 (9197..10444)	VROU01000136 (10480..10638)	VROU01000136 (10647..10979)	VROU01000136 (10969..11301)	VROU01000136 (11301..11678)	VROU01000136 (12056..13009)	VROU01000136 (13076..13522)	VROU01000136 (13621..13704)
ST612NSW13	CC8-MRSA-IV without lukP/Q-prophage									VROT01000024 (2114..2653)	VROT01000024 (3859..4491)																VROT01000024 (277..459)	VROT01000015 (3253..3465)	VROT01000015 (3372..3842)	VROT01000015 (3957..4409)	VROT01000015 (4425..4769)	VROT01000015 (5368..7062)	VROT01000015 (7345..8532)	VROT01000015 (7076..7276)	VROT01000015 (8585..9109)	VROT01000015 (9197..10444)	VROT01000015 (10480..10638)	VROT01000015 (10647..10979)	VROT01000015 (10969..11301)	VROT01000015 (11301..11678)	VROT01000015 (12056..13009)	VROT01000015 (13076..13522)	VROT01000015 (13621..13704)
ST612NSW14	CC8-MRSA-IV without lukP/Q-prophage									VROS01000166 (2114..2653)	VROS01000166 (3859..4491)																VROS01000166 (277..459)	VROS01000033 (3253..3465)	VROS01000033 (3372..3842)	VROS01000033 (3957..4409)	VROS01000033 (4425..4769)	VROS01000033 (5368..7062)	VROS01000033 (7345..8532)	VROS01000033 (7076..7276)	VROS01000033 (8585..9109)	VROS01000033 (9197..10444)	VROS01000033 (10480..10638)	VROS01000033 (10647..10979)	VROS01000033 (10969..11301)	VROS01000033 (11301..11678)	VROS01000033 (12056..13009)	VROS01000033 (13076..13522)	VROS01000033 (13621..13704)
ST612NSW15	CC8-MRSA-IV without lukP/Q-prophage									VROR01000031 (2114..2653)	VROR01000031 (3859..4491)																VROR01000031 (277..459)	VROR01000060 (3253..3465)	VROR01000060 (3372..3842)	VROR01000060 (3957..4409)	VROR01000060 (4425..4769)	VROR01000060 (5368..7062)	VROR01000060 (7345..8532)	VROR01000060 (7076..7276)	VROR01000060 (8585..9109)	VROR01000060 (9197..10444)	VROR01000060 (10480..10638)	VROR01000060 (10647..10979)	VROR01000060 (10969..11301)	VROR01000060 (11301..11678)	VROR01000060 (12056..13009)	VROR01000060 (13076..13522)	VROR01000060 (13621..13704)
ST612NSW17	CC8-MRSA-IV without lukP/Q-prophage									VROQ01000500 (1819..2358)																	VROQ01000305 (2349..2531)	VROQ01000592 (3253..3465)	VROQ01000592 (3372..3842)	VROQ01000592 (3957..4409)	VROQ01000592 (4425..4769)	VROQ01000592 (5368..7062)	VROQ01000592 (7345..8532)	VROQ01000592 (7076..7276)	VROQ01000592 (8585..9109)	VROQ01000592 (9197..10444)	VROQ01000592 (10480..10638)	VROQ01000592 (10647..10979)	VROQ01000592 (10969..11301)	VROQ01000592 (11301..11678)	VROQ01000592 (12056..13009)	VROQ01000592 (13076..13522)	VROQ01000592 (13621..13704)
ST612NSW18	CC8-MRSA-IV without lukP/Q-prophage									VROP01000019 (2114..2653)	VROP01000019 (3859..4491)																VROP01000019 (277..459)	VROP01000137 (3253..3465)	VROP01000137 (3372..3842)	VROP01000137 (3957..4409)	VROP01000137 (4425..4769)	VROP01000137 (5368..7062)	VROP01000137 (7345..8532)	VROP01000137 (7076..7276)	VROP01000137 (8585..9109)	VROP01000137 (9197..10444)	VROP01000137 (10480..10638)	VROP01000137 (10647..10979)	VROP01000137 (10969..11301)	VROP01000137 (11301..11678)	VROP01000137 (12056..13009)	VROP01000137 (13076..13522)	VROP01000137 (13621..13704)
ST612NSW19	CC8-MRSA-IV without lukP/Q-prophage									VROO01000065 (2114..2653)	VROO01000065 (3859..4491)																VROO01000065 (277..459)	VROO01000043 (3253..3465)	VROO01000043 (3372..3842)	VROO01000043 (3957..4409)	VROO01000043 (4425..4769)	VROO01000043 (5368..7062)	VROO01000043 (7345..8532)	VROO01000043 (7076..7276)	VROO01000043 (8585..9109)	VROO01000043 (9197..10444)	VROO01000043 (10480..10638)	VROO01000043 (10647..10979)	VROO01000043 (10969..11301)	VROO01000043 (11301..11678)	VROO01000043 (12056..13009)	VROO01000043 (13076..13522)	VROO01000043 (13621..13704)
ST612NSW2	CC8-MRSA-IV without lukP/Q-prophage									VRPE01000437 (1405..1944)																		VRPE01000323 (3253..3465)	VRPE01000323 (3372..3842)	VRPE01000323 (3957..4409)	VRPE01000323 (4425..4769)	VRPE01000323 (5368..7062)	VRPE01000323 (7345..8532)	VRPE01000323 (7076..7276)	VRPE01000323 (8585..9109)	VRPE01000323 (9197..10444)	VRPE01000323 (10480..10638)	VRPE01000323 (10647..10979)	VRPE01000323 (10969..11301)	VRPE01000323 (11301..11678)	VRPE01000323 (12056..13009)	VRPE01000323 (13076..13522)	VRPE01000323 (13621..13704)
ST612NSW20	CC8-MRSA-IV without lukP/Q-prophage									VRON01000033 (1986..2525)	VRON01000033 (3731..4363)																VRON01000033 (149..331)	VRON01000113 (3253..3465)	VRON01000113 (3372..3842)	VRON01000113 (3957..4409)	VRON01000113 (4425..4769)	VRON01000113 (5368..7062)	VRON01000113 (7345..8532)	VRON01000113 (7076..7276)	VRON01000113 (8585..9109)	VRON01000113 (9197..10444)	VRON01000113 (10480..10638)	VRON01000113 (10647..10979)	VRON01000113 (10969..11301)	VRON01000113 (11301..11678)	VRON01000113 (12056..13009)	VRON01000113 (13076..13522)	VRON01000113 (13621..13704)
ST612NSW21	CC8-MRSA-IV without lukP/Q-prophage									VROM01000009 (2114..2653)	VROM01000009 (3859..4491)																VROM01000009 (277..459)	VROM01000104 (3253..3465)	VROM01000104 (3372..3842)	VROM01000104 (3957..4409)	VROM01000104 (4425..4769)	VROM01000104 (5368..7062)	VROM01000104 (7345..8532)	VROM01000104 (7076..7276)	VROM01000104 (8585..9109)	VROM01000104 (9197..10444)	VROM01000104 (10480..10638)	VROM01000104 (10647..10979)	VROM01000104 (10969..11301)	VROM01000104 (11301..11678)	VROM01000104 (12056..13009)	VROM01000104 (13076..13522)	VROM01000104 (13621..13704)
ST612NSW22	CC8-MRSA-IV without lukP/Q-prophage									VROL01000059 (2112..2651)	VROL01000059 (3857..4489)																VROL01000059 (275..457)	VROL01000088 (3253..3465)	VROL01000088 (3372..3842)	VROL01000088 (3957..4409)	VROL01000088 (4425..4769)	VROL01000088 (5368..7062)	VROL01000088 (7345..8532)	VROL01000088 (7076..7276)	VROL01000088 (8585..9109)	VROL01000088 (9197..10444)	VROL01000088 (10480..10638)	VROL01000088 (10647..10979)	VROL01000088 (10969..11301)	VROL01000088 (11301..11678)	VROL01000088 (12056..13009)	VROL01000088 (13076..13522)	VROL01000088 (13621..13704)
ST612NSW23	CC8-MRSA-IV without lukP/Q-prophage									VROK01000051 (1970..2509)	VROK01000051 (3715..4347)																VROK01000051 (133..315)	VROK01000079 (3253..3465)	VROK01000079 (3372..3842)	VROK01000079 (3957..4409)	VROK01000079 (4425..4769)	VROK01000079 (5368..7062)	VROK01000079 (7345..8532)	VROK01000079 (7076..7276)	VROK01000079 (8585..9109)	VROK01000079 (9197..10444)	VROK01000079 (10480..10638)	VROK01000079 (10647..10979)	VROK01000079 (10969..11301)	VROK01000079 (11301..11678)	VROK01000079 (12056..13009)	VROK01000079 (13076..13522)	VROK01000079 (13621..13704)
ST612NSW24	CC8-MRSA-IV without lukP/Q-prophage									VROJ01000008 (2696..3235)	VROJ01000008 (4441..5073)																VROJ01000008 (859..1041)	VROJ01000061 (2072..2284)	VROJ01000061 (2191..2661)	VROJ01000061 (2776..3228)	VROJ01000061 (3244..3588)	VROJ01000061 (4187..5881)	VROJ01000061 (6164..7351)	VROJ01000061 (5895..6095)	VROJ01000061 (7404..7928)	VROJ01000061 (8016..9263)	VROJ01000061 (9299..9457)	VROJ01000061 (9466..9798)	VROJ01000061 (9788..10120)	VROJ01000061 (10120..10497)	VROJ01000061 (10875..11828)	VROJ01000061 (11895..12341)	VROJ01000061 (12440..12523)
ST612NSW3	CC8-MRSA-IV without lukP/Q-prophage									VRPD01000143 (8983..9522)	VRPD01000143 (10728..11360)																VRPD01000143 (7146..7328)	VRPD01000038 (3253..3465)	VRPD01000038 (3372..3842)	VRPD01000038 (3957..4409)	VRPD01000038 (4425..4769)	VRPD01000038 (5368..7062)	VRPD01000038 (7345..8532)	VRPD01000038 (7076..7276)	VRPD01000038 (8585..9109)	VRPD01000038 (9197..10444)	VRPD01000038 (10480..10638)	VRPD01000038 (10647..10979)	VRPD01000038 (10969..11301)	VRPD01000038 (11301..11678)	VRPD01000038 (12056..13009)	VRPD01000038 (13076..13522)	VRPD01000038 (13621..13704)
ST612NSW4	CC8-MRSA-IV without lukP/Q-prophage									VRPC01000127 (2114..2653)	VRPC01000127 (3859..4491)																VRPC01000127 (277..459)	VRPC01000031 (3253..3465)	VRPC01000031 (3372..3842)	VRPC01000031 (3957..4409)	VRPC01000031 (4425..4769)	VRPC01000031 (5368..7062)	VRPC01000031 (7345..8532)	VRPC01000031 (7076..7276)	VRPC01000031 (8585..9109)	VRPC01000031 (9197..10444)	VRPC01000031 (10480..10638)	VRPC01000031 (10647..10979)	VRPC01000031 (10969..11301)	VRPC01000031 (11301..11678)	VRPC01000031 (12056..13009)	VRPC01000031 (13076..13522)	VRPC01000031 (13621..13704)
ST612NSW5	CC8-MRSA-IV without lukP/Q-prophage									VRPB01000058 (2114..2653)	VRPB01000058 (3859..4491)																VRPB01000058 (277..459)	VRPB01000067 (3253..3465)	VRPB01000067 (3372..3842)	VRPB01000067 (3957..4409)	VRPB01000067 (4425..4769)	VRPB01000067 (5368..7062)	VRPB01000067 (7345..8532)	VRPB01000067 (7076..7276)	VRPB01000067 (8585..9109)	VRPB01000067 (9197..10444)	VRPB01000067 (10480..10638)	VRPB01000067 (10647..10979)	VRPB01000067 (10969..11301)	VRPB01000067 (11301..11678)	VRPB01000067 (12056..13009)	VRPB01000067 (13076..13522)	VRPB01000067 (13621..13704)
ST612NSW6	CC8-MRSA-IV without lukP/Q-prophage									VRPA01000080 (8829..9368)	VRPA01000080 (6991..7623)																VRPA01000080 (11023..11205)	VRPA01000096 (3253..3465)	VRPA01000096 (3372..3842)	VRPA01000096 (3957..4409)	VRPA01000096 (4425..4769)	VRPA01000096 (5368..7062)	VRPA01000096 (7345..8532)	VRPA01000096 (7076..7276)	VRPA01000096 (8585..9109)	VRPA01000096 (9197..10444)	VRPA01000096 (10480..10638)	VRPA01000096 (10647..10979)	VRPA01000096 (10969..11301)	VRPA01000096 (11301..11678)	VRPA01000096 (12056..13009)	VRPA01000096 (13076..13522)	VRPA01000096 (13621..13704)
ST612NSW7	CC8-MRSA-IV without lukP/Q-prophage									VROZ01000009 (2114..2653)	VROZ01000009 (3859..4491)																VROZ01000009 (277..459)	VROZ01000066 (3253..3465)	VROZ01000066 (3372..3842)	VROZ01000066 (3957..4409)	VROZ01000066 (4425..4769)	VROZ01000066 (5368..7062)	VROZ01000066 (7345..8532)	VROZ01000066 (7076..7276)	VROZ01000066 (8585..9109)	VROZ01000066 (9197..10444)	VROZ01000066 (10480..10638)	VROZ01000066 (10647..10979)	VROZ01000066 (10969..11301)	VROZ01000066 (11301..11678)	VROZ01000066 (12056..13009)	VROZ01000066 (13076..13522)	VROZ01000066 (13621..13704)
ST612NSW8	CC8-MRSA-IV without lukP/Q-prophage									VROY01000336 (2114..2653)	VROY01000336 (3859..4491)																VROY01000336 (277..459)	VROY01000325 (3253..3465)	VROY01000325 (3372..3842)	VROY01000325 (3957..4409)	VROY01000325 (4425..4769)	VROY01000325 (5368..7062)	VROY01000325 (7345..8532)	VROY01000325 (7076..7276)	VROY01000325 (8585..9109)	VROY01000325 (9197..10444)	VROY01000325 (10480..10638)	VROY01000325 (10647..10979)	VROY01000325 (10969..11301)	VROY01000325 (11301..11678)	VROY01000325 (12056..13009)	VROY01000325 (13076..13522)	VROY01000325 (13621..13704)
V13/2/458	CC8-MRSA-IV without lukP/Q-prophage									NAIY01000034 (7164..7703)	NAIY01000187 (420..1052)																NAIY01000034 (5327..5509)	NAIY01000056 (149..361)	NAIY01000056 (268..738)	NAIY01000056 (853..1305)	NAIY01000056 (1321..1665)	NAIY01000056 (2264..3958)	NAIY01000056 (4241..5428)	NAIY01000056 (3972..4172)	NAIY01000056 (5481..6005)	NAIY01000056 (6093..7340)	NAIY01000056 (7376..7534)	NAIY01000056 (7543..7875)	NAIY01000056 (7865..8197)	NAIY01000056 (8197..8574)	NAIY01000056 (8952..9905)	NAIY01000056 (9972..10418)	NAIY01000056 (10517..10600)
20-093	CC8-MRSA-IV [PVL+/ACME+] "USA300", without lukP/Q-prophage																		JAAFNB010000036 (19601..20788)	JAAFNB010000036 (18880..19617)	JAAFNB010000036 (17711..18856)			JAAFNB010000036 (16787..17149)			JAAFNB010000057 (4070..4252)
29-021	CC8-MRSA-IV [PVL+/ACME+] "USA300", without lukP/Q-prophage																		JAAFMS010000032 (20649..21836)	JAAFMS010000032 (19928..20665)	JAAFMS010000032 (18759..19904)
29-031	CC8-MRSA-IV [PVL+/ACME+] "USA300", without lukP/Q-prophage																		JAAFMR010000036 (21524..22711)	JAAFMR010000036 (20803..21540)	JAAFMR010000036 (19634..20779)			JAAFMR010000036 (18710..19072)
31-073	CC8-MRSA-IV [PVL+/ACME+] "USA300", without lukP/Q-prophage																		JAAFMO010000036 (19697..20884)	JAAFMO010000036 (18976..19713)	JAAFMO010000036 (17807..18952)			JAAFMO010000036 (16883..17245)
40-086	CC8-MRSA-IV [PVL+/ACME+] "USA300", without lukP/Q-prophage																		JAAFMF010000006 (13634..14821)	JAAFMF010000006 (14805..15542)	JAAFMF010000006 (15566..16711)			JAAFMF010000006 (17273..17635)			JAAFMF010000124 (28..210)
N13/1/715	CC22 without lukP/Q-prophage																		NAJE01000023 (3425..4588)	NAJE01000023 (4572..5309)	NAJE01000023 (5332..6477)			NAJE01000023 (7039..7401)
36-009	CC45-MSSA without lukP/Q-prophage																		JAAFMK010000035 (5315..6502)	JAAFMK010000035 (6486..7223)	JAAFMK010000035 (7247..8392)			JAAFMK010000035 (8954..9316)			JAAFMK010000034 (12483..12665)
21-081	CC97-MSSA, lukP/Q prophage present, possibly "Group 1"		JAAFNA010000134 (193..1398)	JAAFNA010000081 (704..1639)	JAAFNA010000081 (1641..2621)	JAAFNA010000081 (3062..3406)	JAAFNA010000081 (3612..3839)	JAAFNA010000134 (1574..2113)	JAAFNA010000134 (2313..2801)	JAAFNA010000134 (4313..4852)	JAAFNA010000148 (2465..3097)			JAAFNA010000038 (20895..21323)	JAAFNA010000038 (20828..20935)	JAAFNA010000038 (20539..20724)	JAAFNA010000038 (20109..20504)	JAAFNA010000038 (19684..20058)	JAAFNA010000038 (16422..17609)	JAAFNA010000038 (15701..16438)	JAAFNA010000038 (14532..15677)	JAAFNA010000038 (14225..14509)	JAAFNA010000038 (13942..14247)	JAAFNA010000038 (13605..13967)	JAAFNA010000038 (12158..12799)	JAAFNA010000038 (11892..12095)
47-073	CC97-MSSA, lukP/Q prophage present, possibly "Group 1"		JAAFMC010000032 (14077..15282)	JAAFMC010000003 (24842..25777)	JAAFMC010000003 (25779..26759)	JAAFMC010000003 (27200..27544)	JAAFMC010000003 (27750..27977)	JAAFMC010000032 (15458..15997)	JAAFMC010000032 (16197..16685)		JAAFMC010000032 (19887..20519)			JAAFMC010000003 (2128..2556)	JAAFMC010000003 (2516..2623)	JAAFMC010000003 (2727..2912)	JAAFMC010000003 (2947..3342)	JAAFMC010000003 (3393..3767)	JAAFMC010000003 (5842..7029)	JAAFMC010000003 (7013..7750)	JAAFMC010000003 (7774..8919)	JAAFMC010000003 (8942..9226)	JAAFMC010000003 (9204..9509)	JAAFMC010000003 (9484..9846)	JAAFMC010000003 (10652..11293)	JAAFMC010000003 (11356..11559)
48-075	CC97-MSSA, lukP/Q prophage present, possibly "Group 1"		JAAFLY010000081 (112..1317)	JAAFLY010000006 (24842..25777)	JAAFLY010000006 (25779..26759)	JAAFLY010000006 (27200..27544)	JAAFLY010000006 (27750..27977)	JAAFLY010000081 (1493..2032)	JAAFLY010000081 (2232..2720)		JAAFLY010000063 (1770..2402)			JAAFLY010000006 (2128..2556)	JAAFLY010000006 (2516..2623)	JAAFLY010000006 (2727..2912)	JAAFLY010000006 (2947..3342)	JAAFLY010000006 (3393..3767)	JAAFLY010000006 (5842..7029)	JAAFLY010000006 (7013..7750)	JAAFLY010000006 (7774..8919)	JAAFLY010000006 (8942..9226)	JAAFLY010000006 (9204..9509)	JAAFLY010000006 (9484..9846)	JAAFLY010000006 (10652..11293)	JAAFLY010000006 (11356..11559)
47-087	CC97-MSSA, lukP/Q prophage present, possibly "Group 1"		JAAFMB010000024 (26481..27686)	JAAFMB010000005 (24842..25777)	JAAFMB010000005 (25779..26759)	JAAFMB010000005 (27200..27544)	JAAFMB010000005 (27750..27977)	JAAFMB010000024 (27862..28401)	JAAFMB010000024 (28601..29089)		JAAFMB010000024 (32291..32923)			JAAFMB010000005 (2128..2556)	JAAFMB010000005 (2516..2623)	JAAFMB010000005 (2727..2912)	JAAFMB010000005 (2947..3342)	JAAFMB010000005 (3393..3767)	JAAFMB010000005 (5842..7029)	JAAFMB010000005 (7013..7750)	JAAFMB010000005 (7774..8919)	JAAFMB010000005 (8942..9226)	JAAFMB010000005 (9204..9509)	JAAFMB010000005 (9484..9846)	JAAFMB010000005 (10652..11293)	JAAFMB010000005 (11356..11559)
66-032	CC97-MSSA with "Group 2" lukP/Q-prophage		JAAFKW010000026 (22335..23540)	JAAFKW010000009 (94122..95057)	JAAFKW010000009 (93140..94120)	JAAFKW010000009 (92355..92699)	JAAFKW010000009 (91922..92149)	JAAFKW010000018 (255..794)											JAAFKW010000029 (6578..7765)	JAAFKW010000029 (7749..8486)	JAAFKW010000029 (8511..9656)			JAAFKW010000029 (10218..10580)				JAAFKW010000028 (15607..15819)	JAAFKW010000028 (15239..15700)	JAAFKW010000028 (14672..15124)	JAAFKW010000028 (14312..14656)	JAAFKW010000028 (12019..13713)	JAAFKW010000028 (10549..11736)	JAAFKW010000028 (11805..12005)	JAAFKW010000028 (9972..10496)	JAAFKW010000028 (8637..9884)	JAAFKW010000028 (8443..8601)	JAAFKW010000028 (8102..8434)	JAAFKW010000028 (7780..8112)	JAAFKW010000028 (7403..7780)	JAAFKW010000028 (6072..7025)	JAAFKW010000028 (5561..6007)	JAAFKW010000028 (5379..5462)
50-087	CC97-MSSA with "Group 2" lukP/Q-prophage		JAAFLT010000013 (21510..22715)	JAAFLT010000007 (72833..73768)	JAAFLT010000007 (71851..72831)	JAAFLT010000007 (71066..71410)	JAAFLT010000007 (70633..70860)																				JAAFLT010000013 (23619..23801)	JAAFLT010000013 (37505..37717)	JAAFLT010000013 (37624..38094)	JAAFLT010000013 (38209..38661)	JAAFLT010000013 (38677..39021)	JAAFLT010000013 (39620..41314)	JAAFLT010000013 (41597..42784)	JAAFLT010000013 (41328..41528)	JAAFLT010000013 (42837..43361)	JAAFLT010000013 (43449..44696)	JAAFLT010000013 (44732..44890)	JAAFLT010000013 (44899..45231)	JAAFLT010000013 (45221..45553)	JAAFLT010000013 (45553..45930)	JAAFLT010000013 (46308..47261)	JAAFLT010000013 (47326..47772)	JAAFLT010000013 (47871..47954)
37-094	CC97-MSSA with "Group 2" lukP/Q-prophage		JAAFMH010000190 (2198..3403)	JAAFMH010000003 (59..994)	JAAFMH010000003 (996..1976)	JAAFMH010000003 (2417..2761)	JAAFMH010000003 (2967..3194)	JAAFMH010000063 (7193..7732)											JAAFMH010000045 (10366..11553)	JAAFMH010000045 (9645..10382)	JAAFMH010000045 (8475..9620)			JAAFMH010000045 (7551..7913)				JAAFMH010000041 (15607..15819)	JAAFMH010000041 (15239..15700)	JAAFMH010000041 (14672..15124)	JAAFMH010000041 (14312..14656)	JAAFMH010000041 (12019..13713)	JAAFMH010000041 (10549..11736)	JAAFMH010000041 (11805..12005)	JAAFMH010000041 (9972..10496)	JAAFMH010000041 (8637..9884)	JAAFMH010000041 (8443..8601)	JAAFMH010000041 (8102..8434)	JAAFMH010000041 (7780..8112)	JAAFMH010000041 (7403..7780)	JAAFMH010000041 (6072..7025)	JAAFMH010000041 (5561..6007)	JAAFMH010000041 (5379..5462)
28-091	CC97-MSSA with "Group 2" lukP/Q-prophage		JAAFMV010000002 (124025..125230)	JAAFMV010000002 (84943..85878)	JAAFMV010000002 (83961..84941)	JAAFMV010000002 (83176..83520)	JAAFMV010000002 (82743..82970)																				JAAFMV010000002 (122905..123087)	JAAFMV010000002 (108933..109145)	JAAFMV010000002 (108565..109026)	JAAFMV010000002 (107998..108450)	JAAFMV010000002 (107638..107982)	JAAFMV010000002 (105345..107039)	JAAFMV010000002 (103875..105062)	JAAFMV010000002 (105131..105331)	JAAFMV010000002 (103298..103822)	JAAFMV010000002 (101963..103210)	JAAFMV010000002 (101769..101927)	JAAFMV010000002 (101428..101760)	JAAFMV010000002 (101106..101438)	JAAFMV010000002 (100729..101106)	JAAFMV010000002 (99398..100351)	JAAFMV010000002 (98887..99333)	JAAFMV010000002 (98705..98788)
17-036	CC97-MSSA with "Group 2" lukP/Q-prophage		JAAFNC010000042 (20977..22182)	JAAFNC010000007 (72932..73867)	JAAFNC010000007 (71950..72930)	JAAFNC010000007 (71165..71509)	JAAFNC010000007 (70732..70959)	JAAFNC010000053 (2262..2801)											JAAFNC010000049 (10366..11553)	JAAFNC010000049 (9645..10382)	JAAFNC010000049 (8475..9620)			JAAFNC010000049 (7551..7913)				JAAFNC010000056 (13556..13768)	JAAFNC010000056 (13188..13649)	JAAFNC010000056 (12621..13073)	JAAFNC010000056 (12261..12605)	JAAFNC010000056 (9968..11662)	JAAFNC010000056 (8498..9685)	JAAFNC010000056 (9754..9954)	JAAFNC010000056 (7921..8445)	JAAFNC010000056 (6586..7833)	JAAFNC010000056 (6392..6550)	JAAFNC010000056 (6051..6383)	JAAFNC010000056 (5729..6061)	JAAFNC010000056 (5352..5729)	JAAFNC010000056 (4021..4974)	JAAFNC010000056 (3510..3956)	JAAFNC010000056 (3328..3411)
26-028	CC133-MSSA without lukP/Q-prophage
33-036	CC133-MSSA with "Group 2" lukP/Q-prophage		JAAFMM010000134 (1328..2533)	JAAFMM010000038 (1069..2004)	JAAFMM010000038 (2006..2986)	JAAFMM010000038 (3427..3771)	JAAFMM010000038 (3977..4204)	JAAFMM010000118 (5129..5668)											JAAFMM010000039 (10715..11902)	JAAFMM010000039 (11886..12623)	JAAFMM010000039 (12648..13793)			JAAFMM010000039 (14355..14717)				JAAFMM010000034 (7792..8004)	JAAFMM010000034 (7911..8381)	JAAFMM010000034 (8496..8948)	JAAFMM010000034 (8964..9308)	JAAFMM010000034 (9908..11602)	JAAFMM010000034 (11885..13072)	JAAFMM010000034 (11616..11816)	JAAFMM010000034 (13125..13649)	JAAFMM010000034 (13737..14984)	JAAFMM010000034 (15020..15178)	JAAFMM010000034 (15187..15519)	JAAFMM010000034 (15509..15841)	JAAFMM010000034 (15841..16218)	JAAFMM010000034 (16596..17549)	JAAFMM010000034 (17614..18060)	JAAFMM010000034 (18159..18242)
36-054	CC133-MSSA with "Group 2" lukP/Q-prophage		JAAFMJ010000053 (17631..18836)	JAAFMJ010000044 (537..1472)	JAAFMJ010000044 (1474..2454)	JAAFMJ010000044 (2895..3239)	JAAFMJ010000044 (3445..3672)	JAAFMJ010000070 (9042..9581)											JAAFMJ010000056 (7129..8316)	JAAFMJ010000056 (8300..9037)	JAAFMJ010000056 (9062..10207)			JAAFMJ010000056 (10769..11131)				JAAFMJ010000054 (4187..4399)	JAAFMJ010000054 (4306..4776)	JAAFMJ010000054 (4891..5343)	JAAFMJ010000054 (5359..5703)	JAAFMJ010000054 (6303..7997)	JAAFMJ010000054 (8280..9467)	JAAFMJ010000054 (8011..8211)	JAAFMJ010000054 (9520..10044)	JAAFMJ010000054 (10132..11379)	JAAFMJ010000054 (11415..11573)	JAAFMJ010000054 (11582..11914)	JAAFMJ010000054 (11904..12236)	JAAFMJ010000054 (12236..12613)	JAAFMJ010000054 (12991..13944)	JAAFMJ010000054 (14009..14455)	JAAFMJ010000054 (14554..14637)
41-079	CC133-MSSA with "Group 2" lukP/Q-prophage		JAAFME010000161 (247..1440)	JAAFME010000001 (70598..71533)	JAAFME010000001 (69616..70596)	JAAFME010000001 (68831..69175)	JAAFME010000001 (68398..68625)												JAAFME010000079 (3241..4428)	JAAFME010000079 (4412..5149)	JAAFME010000079 (5173..6318)			JAAFME010000079 (6880..7242)			JAAFME010000140 (4183..4365)	JAAFME010000071 (22..234)	JAAFME010000071 (141..602)	JAAFME010000071 (717..1169)	JAAFME010000071 (1185..1529)	JAAFME010000071 (2128..3822)	JAAFME010000071 (4105..5292)	JAAFME010000071 (3836..4036)	JAAFME010000071 (5345..5869)	JAAFME010000071 (5957..7204)	JAAFME010000071 (7240..7398)	JAAFME010000071 (7407..7739)	JAAFME010000071 (7729..8061)	JAAFME010000071 (8061..8438)	JAAFME010000071 (8816..9769)	JAAFME010000071 (9834..10280)	JAAFME010000071 (10379..10462)
46-023	CC133-MSSA with "Group 2" lukP/Q-prophage		JAAFMD010000031 (27646..28851)	JAAFMD010000005 (136020..136955)	JAAFMD010000005 (135038..136018)	JAAFMD010000005 (134253..134597)	JAAFMD010000005 (133820..134047)						JAAFMD010000030 (30041..30244)														JAAFMD010000031 (29754..29936)	JAAFMD010000037 (22802..23014)	JAAFMD010000037 (22434..22895)	JAAFMD010000037 (21867..22319)	JAAFMD010000037 (21507..21851)	JAAFMD010000037 (19214..20908)	JAAFMD010000037 (17744..18931)	JAAFMD010000037 (19000..19200)	JAAFMD010000037 (17167..17691)	JAAFMD010000037 (15832..17079)	JAAFMD010000037 (15638..15796)	JAAFMD010000037 (15297..15629)	JAAFMD010000037 (14975..15307)	JAAFMD010000037 (14598..14975)	JAAFMD010000037 (13267..14220)	JAAFMD010000037 (12756..13202)	JAAFMD010000037 (12574..12657)
48-067	CC133-MSSA with "Group 2" lukP/Q-prophage		JAAFLZ010000001 (67192..68397)	JAAFLZ010000001 (27730..28665)	JAAFLZ010000001 (26748..27728)	JAAFLZ010000001 (25963..26307)	JAAFLZ010000001 (25530..25757)																				JAAFLZ010000001 (66107..66289)	JAAFLZ010000001 (51780..51992)	JAAFLZ010000001 (51412..51873)	JAAFLZ010000001 (50845..51297)	JAAFLZ010000001 (50485..50829)	JAAFLZ010000001 (48192..49886)	JAAFLZ010000001 (46722..47909)	JAAFLZ010000001 (47978..48178)	JAAFLZ010000001 (46145..46669)	JAAFLZ010000001 (44810..46057)	JAAFLZ010000001 (44616..44774)	JAAFLZ010000001 (44275..44607)	JAAFLZ010000001 (43953..44285)	JAAFLZ010000001 (43576..43953)	JAAFLZ010000001 (42245..43198)	JAAFLZ010000001 (41734..42180)	JAAFLZ010000001 (41552..41635)
49-079	CC133-MSSA with "Group 2" lukP/Q-prophage		JAAFLV010000015 (11730..12923)	JAAFLV010000009 (356..1291)	JAAFLV010000009 (1293..2273)	JAAFLV010000009 (2714..3058)	JAAFLV010000009 (3264..3491)												JAAFLV010000027 (21608..22795)	JAAFLV010000027 (20887..21624)	JAAFLV010000027 (19717..20862)			JAAFLV010000027 (18793..19155)			JAAFLV010000145 (4111..4293)	JAAFLV010000053 (1393..1605)	JAAFLV010000053 (1512..1973)	JAAFLV010000053 (2088..2540)	JAAFLV010000053 (2556..2900)	JAAFLV010000053 (3499..5193)	JAAFLV010000053 (5476..6663)	JAAFLV010000053 (5207..5407)	JAAFLV010000053 (6716..7240)	JAAFLV010000053 (7328..8575)	JAAFLV010000053 (8611..8769)	JAAFLV010000053 (8778..9110)	JAAFLV010000053 (9100..9432)	JAAFLV010000053 (9432..9809)	JAAFLV010000053 (10187..11140)	JAAFLV010000053 (11205..11651)	JAAFLV010000053 (11750..11833)
49-097	CC133-MSSA with "Group 2" lukP/Q-prophage		JAAFLU010000038 (23776..24981)	JAAFLU010000013 (537..1472)	JAAFLU010000013 (1474..2454)	JAAFLU010000013 (2895..3239)	JAAFLU010000013 (3445..3672)												JAAFLU010000063 (3197..4384)	JAAFLU010000063 (4368..5105)	JAAFLU010000063 (5129..6274)			JAAFLU010000063 (6836..7198)					JAAFLU010000060 (98..559)	JAAFLU010000060 (674..1126)	JAAFLU010000060 (1142..1486)	JAAFLU010000060 (2085..3779)	JAAFLU010000060 (4062..5249)	JAAFLU010000060 (3793..3993)	JAAFLU010000060 (5302..5826)	JAAFLU010000060 (5914..7161)	JAAFLU010000060 (7197..7355)	JAAFLU010000060 (7364..7696)	JAAFLU010000060 (7686..8018)	JAAFLU010000060 (8018..8395)	JAAFLU010000060 (8773..9726)	JAAFLU010000060 (9791..10237)	JAAFLU010000060 (10336..10419)
66-064	CC133-MSSA with "Group 2" lukP/Q-prophage		JAAFKV010000030 (6443..7648)	JAAFKV010000008 (31829..32764)	JAAFKV010000008 (32766..33746)	JAAFKV010000008 (34187..34531)	JAAFKV010000008 (34737..34964)																				JAAFKV010000030 (5358..5540)	JAAFKV010000008 (8502..8714)	JAAFKV010000008 (8621..9082)	JAAFKV010000008 (9197..9649)	JAAFKV010000008 (9665..10009)	JAAFKV010000008 (10608..12302)	JAAFKV010000008 (12585..13772)	JAAFKV010000008 (12316..12516)	JAAFKV010000008 (13825..14349)	JAAFKV010000008 (14437..15684)	JAAFKV010000008 (15720..15878)	JAAFKV010000008 (15887..16219)	JAAFKV010000008 (16209..16541)	JAAFKV010000008 (16541..16918)	JAAFKV010000008 (17296..18249)	JAAFKV010000008 (18314..18760)	JAAFKV010000008 (18859..18942)
66-067	CC133-MSSA with "Group 2" lukP/Q-prophage		JAAFKU010000020 (27648..28853)	JAAFKU010000006 (136126..137061)	JAAFKU010000006 (135144..136124)	JAAFKU010000006 (134359..134703)	JAAFKU010000006 (133926..134153)	JAAFKU010000025 (4952..5491)	JAAFKU010000025 (4264..4752)	JAAFKU010000025 (2213..2752)	JAAFKU010000025 (149..781)								JAAFKU010000027 (8325..9512)	JAAFKU010000027 (7604..8341)	JAAFKU010000027 (6434..7579)			JAAFKU010000027 (5510..5872)			JAAFKU010000020 (29756..29938)	JAAFKU010000026 (13567..13779)	JAAFKU010000026 (13199..13660)	JAAFKU010000026 (12632..13084)	JAAFKU010000026 (12272..12616)	JAAFKU010000026 (9979..11673)	JAAFKU010000026 (8509..9696)	JAAFKU010000026 (9765..9965)	JAAFKU010000026 (7932..8456)	JAAFKU010000026 (6597..7844)	JAAFKU010000026 (6403..6561)	JAAFKU010000026 (6062..6394)	JAAFKU010000026 (5740..6072)	JAAFKU010000026 (5363..5740)	JAAFKU010000026 (4032..4985)	JAAFKU010000026 (3521..3967)	JAAFKU010000026 (3339..3422)
68-009	CC133-MSSA with "Group 2" lukP/Q-prophage		JAAFKP010000005 (25271..26476)	JAAFKP010000005 (66098..67033)	JAAFKP010000005 (67035..68015)	JAAFKP010000005 (68456..68800)	JAAFKP010000005 (69006..69233)																					JAAFKP010000005 (42835..43047)	JAAFKP010000005 (42954..43424)	JAAFKP010000005 (43539..43991)	JAAFKP010000005 (44007..44351)	JAAFKP010000005 (44951..46645)	JAAFKP010000005 (46928..48115)	JAAFKP010000005 (46659..46859)	JAAFKP010000005 (48168..48692)	JAAFKP010000005 (48780..50027)	JAAFKP010000005 (50063..50221)	JAAFKP010000005 (50230..50562)	JAAFKP010000005 (50552..50884)	JAAFKP010000005 (50884..51261)	JAAFKP010000005 (51639..52592)	JAAFKP010000005 (52657..53103)	JAAFKP010000005 (53202..53285)
Wien-511542-22	CC133-MSSA with "Group 2" lukP/Q-prophage		contig-65 (8092..9285)	contig-5 (69..1004)	contig-5 (1006..1986)	contig-5 (2427..2771)	contig-5 (2977..3204)												contig-57 (10131..11318)	contig-57 (9410..10147)	contig-57 (8241..9386)			contig-57 (7318..7680)			contig-65 (7007..7189)	contig-46 (1317..1529)	contig-46 (1436..1897)	contig-46 (2012..2464)	contig-46 (2480..2824)	contig-46 (3423..5117)	contig-46 (5400..6587)	contig-46 (5131..5331)	contig-46 (6640..7164)	contig-46 (7252..8499)	contig-46 (8535..8693)	contig-46 (8702..9034)	contig-46 (9024..9356)	contig-46 (9356..9733)	contig-46 (10111..11064)	contig-46 (11129..11575)	contig-46 (11674..11757)
30-061	CC188-MSSA without lukP/Q-prophage										JAAFMP010000112 (698..1330)								JAAFMP010000029 (6853..8040)	JAAFMP010000029 (8024..8761)	JAAFMP010000029 (8785..9930)			JAAFMP010000029 (10492..10854)
29-017	CC350-MSSA with "Group 2" lukP/Q-prophage		JAAFMT010000004 (106670..107875)	JAAFMT010000002 (75578..76525)	JAAFMT010000004 (146959..147939)	JAAFMT010000004 (148380..148733)	JAAFMT010000004 (148939..149166)																				JAAFMT010000004 (108813..108995)	JAAFMT010000004 (122755..122967)	JAAFMT010000004 (122874..123335)	JAAFMT010000004 (123450..123902)	JAAFMT010000004 (123918..124262)	JAAFMT010000004 (124861..126555)	JAAFMT010000004 (126838..128025)	JAAFMT010000004 (126569..126769)	JAAFMT010000004 (128078..128602)	JAAFMT010000004 (128690..129937)	JAAFMT010000004 (129973..130131)	JAAFMT010000004 (130140..130472)	JAAFMT010000004 (130462..130794)	JAAFMT010000004 (130794..131171)	JAAFMT010000004 (131549..132502)	JAAFMT010000004 (132567..133013)	JAAFMT010000004 (133112..133195)
49-063	CC350-MSSA with "Group 2" lukP/Q-prophage		JAAFLX010000036 (509..1714)	JAAFLX010000006 (23442..24389)	JAAFLX010000008 (50028..51008)	JAAFLX010000008 (49234..49587)	JAAFLX010000008 (48801..49028)						JAAFLX010000004 (50939..51142)														JAAFLX010000022 (310..492)	JAAFLX010000022 (14252..14464)	JAAFLX010000022 (14371..14832)	JAAFLX010000022 (14947..15399)	JAAFLX010000022 (15415..15759)	JAAFLX010000022 (16358..18052)	JAAFLX010000022 (18335..19522)	JAAFLX010000022 (18066..18266)	JAAFLX010000022 (19575..20099)	JAAFLX010000022 (20187..21434)	JAAFLX010000022 (21470..21628)	JAAFLX010000022 (21637..21969)	JAAFLX010000022 (21959..22291)	JAAFLX010000022 (22291..22668)	JAAFLX010000022 (23046..23999)	JAAFLX010000022 (24064..24510)	JAAFLX010000022 (24609..24692)						JAAFLX010000004 (48133..48390)
FMV16-5587	CC350-MSSA with "Group 2" lukP/Q-prophage		JACSGV010000002 (250927..252132)	JACSGV010000002 (290279..291214)	JACSGV010000002 (291216..292196)	JACSGV010000002 (292637..292990)	JACSGV010000002 (293196..293423)					JACSGV010000005 (24202..24609)	JACSGV010000005 (27364..27567)														JACSGV010000002 (253070..253252)	JACSGV010000002 (267012..267224)	JACSGV010000002 (267131..267592)	JACSGV010000002 (267707..268159)	JACSGV010000002 (268175..268519)	JACSGV010000002 (269118..270812)	JACSGV010000002 (271095..272282)	JACSGV010000002 (270826..271026)	JACSGV010000002 (272335..272859)	JACSGV010000002 (272947..274194)	JACSGV010000002 (274230..274388)	JACSGV010000002 (274397..274729)	JACSGV010000002 (274719..275051)	JACSGV010000002 (275051..275428)	JACSGV010000002 (275806..276759)	JACSGV010000002 (276824..277270)	JACSGV010000002 (277369..277452)
FMV16-7294	CC350-MSSA with "Group 2" lukP/Q-prophage		JACSGU010000037 (2283..3488)	JACSGU010000001 (55366..56313)	JACSGU010000008 (139087..140067)	JACSGU010000008 (138293..138646)	JACSGU010000008 (137860..138087)					JACSGU010000009 (231764..232171)	JACSGU010000009 (228806..229009)														JACSGU010000008 (178031..178213)	JACSGU010000008 (164059..164271)	JACSGU010000008 (163691..164152)	JACSGU010000008 (163124..163576)	JACSGU010000008 (162764..163108)	JACSGU010000008 (160471..162165)	JACSGU010000008 (159001..160188)	JACSGU010000008 (160257..160457)	JACSGU010000008 (158424..158948)	JACSGU010000008 (157089..158336)	JACSGU010000008 (156895..157053)	JACSGU010000008 (156554..156886)	JACSGU010000008 (156232..156564)	JACSGU010000008 (155855..156232)	JACSGU010000008 (154524..155477)	JACSGU010000008 (154013..154459)	JACSGU010000008 (153831..153914)
IMT37083	CC350-MSSA with "Group 2" lukP/Q-prophage		VSZD01000027 (30656..31861)	VSZD01000002 (23448..24395)	VSZD01000004 (1770..2750)	VSZD01000004 (3191..3535)	VSZD01000004 (3741..3968)					VSZD01000036 (26188..26595)	VSZD01000036 (22791..22994)														VSZD01000027 (32799..32981)	VSZD01000037 (8486..8698)	VSZD01000037 (8605..9066)	VSZD01000037 (9181..9633)	VSZD01000037 (9649..9993)	VSZD01000037 (10592..12286)	VSZD01000037 (12569..13756)	VSZD01000037 (12300..12500)	VSZD01000037 (13809..14333)	VSZD01000037 (14421..15668)	VSZD01000037 (15704..15862)	VSZD01000037 (15871..16203)	VSZD01000037 (16193..16525)	VSZD01000037 (16525..16902)	VSZD01000037 (17280..18233)	VSZD01000037 (18298..18744)	VSZD01000037 (18843..18926)
	CC350-MSSA with "Group 2" lukP/Q-prophage		contig-1 (chromos.) (331324..332529)	contig-1 (chromos.) (370954..371889)	contig-1 (chromos.) (371891..372871)	contig-1 (chromos.) (373312..373656)	contig-1 (chromos.) (373862..374089)					contig-1 (chromos.) (1500673..1501080)	contig-1 (chromos.) (1504274..1504477)														contig-1 (chromos.) (333467..333649)	contig-1 (chromos.) (347672..347884)	contig-1 (chromos.) (347791..348252)	contig-1 (chromos.) (348367..348819)	contig-1 (chromos.) (348835..349179)	contig-1 (chromos.) (349778..351472)	contig-1 (chromos.) (351755..352942)	contig-1 (chromos.) (351486..351686)	contig-1 (chromos.) (352995..353519)	contig-1 (chromos.) (353607..354854)	contig-1 (chromos.) (354890..355048)	contig-1 (chromos.) (355057..355389)	contig-1 (chromos.) (355379..355711)	contig-1 (chromos.) (355711..356088)	contig-1 (chromos.) (356466..357419)	contig-1 (chromos.) (357484..357930)	contig-1 (chromos.) (358029..358112)
IMT37341	CC350-MSSA with "Group 2" lukP/Q-prophage		VSZC01000072 (412..1617)	VSZC01000001 (55237..56184)	VSZC01000004 (1770..2750)	VSZC01000004 (3191..3535)	VSZC01000004 (3741..3968)					VSZC01000031 (4581..4988)	VSZC01000031 (8182..8385)														VSZC01000064 (518..700)	VSZC01000032 (8486..8698)	VSZC01000032 (8605..9066)	VSZC01000032 (9181..9633)	VSZC01000032 (9649..9993)	VSZC01000032 (10592..12286)	VSZC01000032 (12569..13756)	VSZC01000032 (12300..12500)	VSZC01000032 (13809..14333)	VSZC01000032 (14421..15668)	VSZC01000032 (15704..15862)	VSZC01000032 (15871..16203)	VSZC01000032 (16193..16525)	VSZC01000032 (16525..16902)	VSZC01000032 (17280..18233)	VSZC01000032 (18298..18744)	VSZC01000032 (18843..18926)
IMT37410	CC350-MSSA with "Group 2" lukP/Q-prophage		VSZB01000033 (21508..22713)	VSZB01000001 (111755..112702)	VSZB01000021 (45911..46891)	VSZB01000021 (45126..45470)	VSZB01000021 (44693..44920)					VSZB01000038 (4581..4988)	VSZB01000038 (8182..8385)														VSZB01000033 (23651..23833)	VSZB01000032 (8486..8698)	VSZB01000032 (8605..9066)	VSZB01000032 (9181..9633)	VSZB01000032 (9649..9993)	VSZB01000032 (10592..12286)	VSZB01000032 (12569..13756)	VSZB01000032 (12300..12500)	VSZB01000032 (13809..14333)	VSZB01000032 (14421..15668)	VSZB01000032 (15704..15862)	VSZB01000032 (15871..16203)	VSZB01000032 (16193..16525)	VSZB01000032 (16525..16902)	VSZB01000032 (17280..18233)	VSZB01000032 (18298..18744)	VSZB01000032 (18843..18926)
IMT37728	CC350-MSSA with "Group 2" lukP/Q-prophage			VSZA01000002 (55232..56179)	VSZA01000007 (1200..2180)	VSZA01000007 (2621..2965)	VSZA01000007 (3171..3398)					VSZA01000028 (26188..26595)	VSZA01000028 (22791..22994)														VSZA01000060 (5198..5380)	VSZA01000036 (21579..21791)	VSZA01000036 (21211..21672)	VSZA01000036 (20644..21096)	VSZA01000036 (20284..20628)	VSZA01000036 (17991..19685)	VSZA01000036 (16521..17708)	VSZA01000036 (17777..17977)	VSZA01000036 (15944..16468)	VSZA01000036 (14609..15856)	VSZA01000036 (14415..14573)	VSZA01000036 (14074..14406)	VSZA01000036 (13752..14084)	VSZA01000036 (13375..13752)	VSZA01000036 (12044..12997)	VSZA01000036 (11533..11979)	VSZA01000036 (11351..11434)
IMT39233	CC350-MSSA with "Group 2" lukP/Q-prophage		VSYZ01000044 (404..1609)	VSYZ01000003 (833..1768)	VSYZ01000003 (1770..2750)	VSYZ01000003 (3191..3535)	VSYZ01000003 (3741..3968)					VSYZ01000037 (4581..4988)	VSYZ01000037 (8182..8385)														VSYZ01000071 (451..633)	VSYZ01000039 (8486..8698)	VSYZ01000039 (8605..9066)	VSYZ01000039 (9181..9633)	VSYZ01000039 (9649..9993)	VSYZ01000039 (10592..12286)	VSYZ01000039 (12569..13756)	VSYZ01000039 (12300..12500)	VSYZ01000039 (13809..14333)	VSYZ01000039 (14421..15668)	VSYZ01000039 (15704..15862)	VSYZ01000039 (15871..16203)	VSYZ01000039 (16193..16525)	VSYZ01000039 (16525..16902)	VSYZ01000039 (17280..18233)	VSYZ01000039 (18298..18744)	VSYZ01000039 (18843..18926)
IMT39637	CC350-MSSA with "Group 2" lukP/Q-prophage		VSZE01000005 (6318..7523)	VSZE01000008 (55237..56184)	VSZE01000010 (139041..140021)	VSZE01000010 (138256..138600)	VSZE01000010 (137823..138050)					VSZE01000026 (4581..4988)	VSZE01000026 (8182..8385)														VSZE01000005 (5198..5380)	VSZE01000004 (21579..21791)	VSZE01000004 (21211..21672)	VSZE01000004 (20644..21096)	VSZE01000004 (20284..20628)	VSZE01000004 (17991..19685)	VSZE01000004 (16521..17708)	VSZE01000004 (17777..17977)	VSZE01000004 (15944..16468)	VSZE01000004 (14609..15856)	VSZE01000004 (14415..14573)	VSZE01000004 (14074..14406)	VSZE01000004 (13752..14084)	VSZE01000004 (13375..13752)	VSZE01000004 (12044..12997)	VSZE01000004 (11533..11979)	VSZE01000004 (11351..11434)
IMT39841	CC350-MSSA with "Group 2" lukP/Q-prophage		VSYY01000040 (21482..22687)	VSYY01000008 (36857..37804)	VSYY01000011 (71270..72250)	VSYY01000011 (70485..70829)	VSYY01000011 (70052..70279)					VSYY01000035 (26188..26595)	VSYY01000035 (22791..22994)														VSYY01000060 (5126..5308)	VSYY01000037 (21579..21791)	VSYY01000037 (21211..21672)	VSYY01000037 (20644..21096)	VSYY01000037 (20284..20628)	VSYY01000037 (17991..19685)	VSYY01000037 (16521..17708)	VSYY01000037 (17777..17977)	VSYY01000037 (15944..16468)	VSYY01000037 (14609..15856)	VSYY01000037 (14415..14573)	VSYY01000037 (14074..14406)	VSYY01000037 (13752..14084)	VSYY01000037 (13375..13752)	VSYY01000037 (12044..12997)	VSYY01000037 (11533..11979)	VSYY01000037 (11351..11434)
IMT40768	CC350-MSSA with "Group 2" lukP/Q-prophage		VSYX01000008 (418..1623)	VSYX01000021 (833..1768)	VSYX01000021 (1770..2750)	VSYX01000021 (3191..3535)	VSYX01000021 (3741..3968)					VSYX01000029 (4581..4988)	VSYX01000029 (8182..8385)														VSYX01000035 (5197..5379)	VSYX01000034 (21579..21791)	VSYX01000034 (21211..21672)	VSYX01000034 (20644..21096)	VSYX01000034 (20284..20628)	VSYX01000034 (17991..19685)	VSYX01000034 (16521..17708)	VSYX01000034 (17777..17977)	VSYX01000034 (15944..16468)	VSYX01000034 (14609..15856)	VSYX01000034 (14415..14573)	VSYX01000034 (14074..14406)	VSYX01000034 (13752..14084)	VSYX01000034 (13375..13752)	VSYX01000034 (12044..12997)	VSYX01000034 (11533..11979)	VSYX01000034 (11351..11434)
IMT40820	CC350-MSSA with "Group 2" lukP/Q-prophage		VSYW01000033 (418..1623)	VSYW01000001 (55232..56179)	VSYW01000007 (1770..2750)	VSYW01000007 (3191..3535)	VSYW01000007 (3741..3968)					VSYW01000024 (4581..4988)	VSYW01000024 (8182..8385)														VSYW01000044 (469..651)	VSYW01000026 (8486..8698)	VSYW01000026 (8605..9066)	VSYW01000026 (9181..9633)	VSYW01000026 (9649..9993)	VSYW01000026 (10592..12286)	VSYW01000026 (12569..13756)	VSYW01000026 (12300..12500)	VSYW01000026 (13809..14333)	VSYW01000026 (14421..15668)	VSYW01000026 (15704..15862)	VSYW01000026 (15871..16203)	VSYW01000026 (16193..16525)	VSYW01000026 (16525..16902)	VSYW01000026 (17280..18233)	VSYW01000026 (18298..18744)	VSYW01000026 (18843..18926)
IMT40952	CC350-MSSA with "Group 2" lukP/Q-prophage		VSYV01000078 (370..1575)	VSYV01000014 (23451..24398)	VSYV01000084 (369..1349)	VSYV01000024 (160..504)	VSYV01000024 (710..937)					VSYV01000032 (26188..26595)	VSYV01000032 (22791..22994)														VSYV01000068 (5195..5377)	VSYV01000033 (8486..8698)	VSYV01000033 (8605..9066)	VSYV01000033 (9181..9633)	VSYV01000033 (9649..9993)	VSYV01000033 (10592..12286)	VSYV01000033 (12569..13756)	VSYV01000033 (12300..12500)	VSYV01000033 (13809..14333)	VSYV01000033 (14421..15668)	VSYV01000033 (15704..15862)	VSYV01000033 (15871..16203)	VSYV01000033 (16193..16525)	VSYV01000033 (16525..16902)	VSYV01000033 (17280..18233)	VSYV01000033 (18298..18744)	VSYV01000033 (18843..18926)
IMT41452	CC350-MSSA with "Group 2" lukP/Q-prophage		VSYU01000038 (21362..22567)	VSYU01000002 (833..1768)	VSYU01000002 (1770..2750)	VSYU01000002 (3191..3535)	VSYU01000002 (3741..3968)					VSYU01000035 (26188..26595)	VSYU01000035 (22791..22994)														VSYU01000038 (23505..23687)	VSYU01000037 (21579..21791)	VSYU01000037 (21211..21672)	VSYU01000037 (20644..21096)	VSYU01000037 (20284..20628)	VSYU01000037 (17991..19685)	VSYU01000037 (16521..17708)	VSYU01000037 (17777..17977)	VSYU01000037 (15944..16468)	VSYU01000037 (14609..15856)	VSYU01000037 (14415..14573)	VSYU01000037 (14074..14406)	VSYU01000037 (13752..14084)	VSYU01000037 (13375..13752)	VSYU01000037 (12044..12997)	VSYU01000037 (11533..11979)	VSYU01000037 (11351..11434)
IMT41468	CC350-MSSA with "Group 2" lukP/Q-prophage		VSYT01000070 (6318..7523)	VSYT01000006 (35860..36807)	VSYT01000007 (87321..88301)	VSYT01000007 (86536..86880)	VSYT01000007 (86103..86330)					VSYT01000038 (1565..1972)	VSYT01000038 (5166..5369)														VSYT01000070 (5198..5380)	VSYT01000035 (21579..21791)	VSYT01000035 (21211..21672)	VSYT01000035 (20644..21096)	VSYT01000035 (20284..20628)	VSYT01000035 (17991..19685)	VSYT01000035 (16521..17708)	VSYT01000035 (17777..17977)	VSYT01000035 (15944..16468)	VSYT01000035 (14609..15856)	VSYT01000035 (14415..14573)	VSYT01000035 (14074..14406)	VSYT01000035 (13752..14084)	VSYT01000035 (13375..13752)	VSYT01000035 (12044..12997)	VSYT01000035 (11533..11979)	VSYT01000035 (11351..11434)
IMT41899	CC350-MSSA with "Group 2" lukP/Q-prophage		VSYP01000051 (6318..7523)	VSYP01000001 (46257..47204)	VSYP01000054 (1489..2469)	VSYP01000054 (704..1048)	VSYP01000054 (271..498)					VSYP01000028 (4581..4988)	VSYP01000028 (8182..8385)														VSYP01000051 (5198..5380)	VSYP01000029 (8486..8698)	VSYP01000029 (8605..9066)	VSYP01000029 (9181..9633)	VSYP01000029 (9649..9993)	VSYP01000029 (10592..12286)	VSYP01000029 (12569..13756)	VSYP01000029 (12300..12500)	VSYP01000029 (13809..14333)	VSYP01000029 (14421..15668)	VSYP01000029 (15704..15862)	VSYP01000029 (15871..16203)	VSYP01000029 (16193..16525)	VSYP01000029 (16525..16902)	VSYP01000029 (17280..18233)	VSYP01000029 (18298..18744)	VSYP01000029 (18843..18926)
IMT43228	CC350-MSSA with "Group 2" lukP/Q-prophage		VSYS01000001 (147452..148657)	VSYS01000012 (23395..24342)	VSYS01000019 (47894..48874)	VSYS01000019 (47109..47453)	VSYS01000019 (46676..46903)					VSYS01000033 (4581..4988)	VSYS01000033 (8182..8385)														VSYS01000080 (5198..5380)	VSYS01000035 (8486..8698)	VSYS01000035 (8605..9066)	VSYS01000035 (9181..9633)	VSYS01000035 (9649..9993)	VSYS01000035 (10592..12286)	VSYS01000035 (12569..13756)	VSYS01000035 (12300..12500)	VSYS01000035 (13809..14333)	VSYS01000035 (14421..15668)	VSYS01000035 (15704..15862)	VSYS01000035 (15871..16203)	VSYS01000035 (16193..16525)	VSYS01000035 (16525..16902)	VSYS01000035 (17280..18233)	VSYS01000035 (18298..18744)	VSYS01000035 (18843..18926)
IMT43231	CC350-MSSA with "Group 2" lukP/Q-prophage		VSYR01000026 (6318..7523)	VSYR01000003 (88382..89329)	VSYR01000004 (1770..2750)	VSYR01000004 (3191..3535)	VSYR01000004 (3741..3968)					VSYR01000027 (26188..26595)	VSYR01000027 (22791..22994)														VSYR01000026 (5198..5380)	VSYR01000028 (21579..21791)	VSYR01000028 (21211..21672)	VSYR01000028 (20644..21096)	VSYR01000028 (20284..20628)	VSYR01000028 (17991..19685)	VSYR01000028 (16521..17708)	VSYR01000028 (17777..17977)	VSYR01000028 (15944..16468)	VSYR01000028 (14609..15856)	VSYR01000028 (14415..14573)	VSYR01000028 (14074..14406)	VSYR01000028 (13752..14084)	VSYR01000028 (13375..13752)	VSYR01000028 (12044..12997)	VSYR01000028 (11533..11979)	VSYR01000028 (11351..11434)
IMT43240	CC350-MSSA with "Group 2" lukP/Q-prophage		VSYQ01000054 (370..1575)	VSYQ01000005 (833..1768)	VSYQ01000005 (1770..2750)	VSYQ01000005 (3191..3535)	VSYQ01000005 (3741..3968)					VSYQ01000031 (4581..4988)	VSYQ01000031 (8182..8385)														VSYQ01000085 (5198..5380)	VSYQ01000033 (21579..21791)	VSYQ01000033 (21211..21672)	VSYQ01000033 (20644..21096)	VSYQ01000033 (20284..20628)	VSYQ01000033 (17991..19685)	VSYQ01000033 (16521..17708)	VSYQ01000033 (17777..17977)	VSYQ01000033 (15944..16468)	VSYQ01000033 (14609..15856)	VSYQ01000033 (14415..14573)	VSYQ01000033 (14074..14406)	VSYQ01000033 (13752..14084)	VSYQ01000033 (13375..13752)	VSYQ01000033 (12044..12997)	VSYQ01000033 (11533..11979)	VSYQ01000033 (11351..11434)
NCTC5663	CC350-MSSA with "Group 2" lukP/Q-prophage		(330594..331799)	(370220..371155)	(371157..372137)	(372578..372922)	(373128..373355)																				(332737..332919)	(346953..347165)	(347072..347533)	(347648..348100)	(348116..348460)	(349059..350753)	(351036..352223)	(350767..350967)	(352276..352800)	(352888..354135)	(354171..354329)	(354338..354670)	(354660..354992)	(354992..355369)	(355747..356700)	(356765..357211)	(357310..357393)
Wien-511503-22	CC350-MSSA with "Group 2" lukP/Q-prophage		contig-104 (2134..3339)	contig-2 (37094..38041)	contig-6 (1847..2827)	contig-6 (3268..3612)	contig-6 (3818..4045)					contig-80 (1396..1803)															contig-100 (3547..3729)	contig-43 (746..958)	contig-43 (865..1326)	contig-43 (1441..1893)	contig-43 (1909..2253)	contig-43 (2852..4546)	contig-43 (4829..6016)	contig-43 (4560..4760)	contig-43 (6069..6593)	contig-43 (6681..7928)	contig-43 (7964..8122)	contig-43 (8131..8463)	contig-43 (8453..8785)	contig-43 (8785..9162)	contig-43 (9540..10493)	contig-43 (10558..11004)	contig-43 (11103..11186)
Wien-511514-WH-22	CC350-MSSA with "Group 2" lukP/Q-prophage		contig-59 (6732..7937)	contig-7 (15746..16681)	contig-7 (14764..15744)	contig-7 (13979..14323)	contig-7 (13546..13773)					contig-103 (1396..1803)															contig-59 (8870..9052)	contig-382 (587..799)	contig-382 (219..680)					contig-452 (613..813)	contig-21 (13365..13889)	contig-21 (12030..13277)	contig-21 (11836..11994)	contig-21 (11495..11827)	contig-21 (11173..11505)	contig-21 (10796..11173)	contig-21 (9465..10418)	contig-21 (8954..9400)	contig-21 (8772..8855)
Wien-511515-22	CC350-MSSA with "Group 2" lukP/Q-prophage		contig-60 (14039..15244)	contig-10 (910..1845)	contig-10 (1847..2827)	contig-10 (3268..3612)	contig-10 (3818..4045)					contig-73 (1396..1803)															contig-73 (12348..12530)	contig-41 (21855..22067)	contig-41 (21487..21948)	contig-41 (20920..21372)	contig-41 (20560..20904)	contig-41 (18267..19961)	contig-41 (16797..17984)	contig-41 (18053..18253)	contig-41 (16220..16744)	contig-41 (14885..16132)	contig-41 (14691..14849)	contig-41 (14350..14682)	contig-41 (14028..14360)	contig-41 (13651..14028)	contig-41 (12320..13273)	contig-41 (11809..12255)	contig-41 (11627..11710)
Wien-511517-22	CC350-MSSA with "Group 2" lukP/Q-prophage		contig-133 (2249..3454)	contig-2 (23735..24670)	contig-2 (24672..25652)	contig-2 (26093..26437)	contig-2 (26643..26870)					contig-127 (1008..1415)															contig-117 (4532..4714)	contig-2 (469..681)	contig-2 (588..1049)	contig-2 (1164..1616)	contig-2 (1632..1976)	contig-2 (2574..4268)	contig-2 (4551..5738)	contig-2 (4282..4482)	contig-2 (5791..6315)	contig-2 (6403..7650)	contig-2 (7686..7844)	contig-2 (7853..8185)	contig-2 (8175..8507)	contig-2 (8507..8884)	contig-2 (9262..10215)	contig-2 (10280..10726)	contig-2 (10825..10908)						contig-123 (684..941)
Wien-511521-22	CC350-MSSA with "Group 2" lukP/Q-prophage		contig-191 (2192..3397)	contig-1 (36..971)	contig-1 (973..1953)	contig-1 (2394..2747)	contig-1 (2953..3180)					contig-5 (26768..27175)	contig-5 (23810..24013)														contig-9 (271..453)	contig-9 (14213..14425)	contig-9 (14332..14793)	contig-9 (14908..15360)	contig-9 (15376..15720)	contig-9 (16319..18013)	contig-9 (18296..19483)	contig-9 (18027..18227)	contig-9 (19536..20060)	contig-9 (20148..21395)	contig-9 (21431..21589)	contig-9 (21598..21930)	contig-9 (21920..22252)	contig-9 (22252..22629)	contig-9 (23007..23960)	contig-9 (24025..24471)	contig-9 (24570..24653)
IMT33368	CC398-MSSA without lukP/Q-prophage		PUTY01000003 (224953..226158)				PUTY01000002 (66909..67137)												PUTY01000008 (38799..39986)	PUTY01000008 (38078..38815)	PUTY01000008 (36909..38054)			PUTY01000008 (35985..36347)			PUTY01000003 (227078..227260)
IMT33826	CC398-MSSA without lukP/Q-prophage		PUUA01000003 (224953..226158)				PUUA01000002 (66909..67137)												PUUA01000008 (38799..39986)	PUUA01000008 (38078..38815)	PUUA01000008 (36909..38054)			PUUA01000008 (35985..36347)			PUUA01000003 (227078..227260)
IMT34426	CC398-MSSA without lukP/Q-prophage		PUXJ01000004 (100165..101370)				PUXJ01000003 (66910..67138)						PUXJ01000010 (32923..33126)						PUXJ01000009 (38799..39986)	PUXJ01000009 (38078..38815)	PUXJ01000009 (36909..38054)			PUXJ01000009 (35985..36347)			PUXJ01000004 (99063..99245)
IMT38422	CC398-MSSA without lukP/Q-prophage		QITL01000004 (100164..101369)				QITL01000003 (66910..67138)						QITL01000011 (31293..31496)						QITL01000008 (38799..39986)	QITL01000008 (38078..38815)	QITL01000008 (36909..38054)			QITL01000008 (35985..36347)			QITL01000004 (99062..99244)
IMT38431	CC398-MSSA without lukP/Q-prophage		QITM01000004 (100164..101369)				QITM01000003 (66910..67138)						QITM01000011 (32923..33126)						QITM01000008 (38799..39986)	QITM01000008 (38078..38815)	QITM01000008 (36909..38054)			QITM01000008 (35985..36347)			QITM01000004 (99062..99244)
IMT38594	CC398-MSSA without lukP/Q-prophage		QITO01000004 (100165..101370)				QITO01000003 (66910..67138)						QITO01000010 (32923..33126)						QITO01000011 (38799..39986)	QITO01000011 (38078..38815)	QITO01000011 (36909..38054)			QITO01000011 (35985..36347)			QITO01000004 (99063..99245)
56-089	CC398-MRSA-IV without lukP/Q-prophage		JAAFLN010000037 (22714..23919)				JAAFLN010000003 (25166..25394)						JAAFLN010000040 (23090..23293)						JAAFLN010000047 (16422..17609)	JAAFLN010000047 (15701..16438)	JAAFLN010000047 (14532..15677)			JAAFLN010000047 (13608..13970)			JAAFLN010000074 (5475..5657)
C3865	CC398-MRSA-IV without lukP/Q-prophage						JIZC01000004 (152825..153053)						JIZC01000001 (24683..24886)
C4668	CC398-MRSA-IV without lukP/Q-prophage						JIYY01000003 (183988..184216)						JIYY01000001 (43596..43799)
GD2010-169	CC398-MRSA-IV without lukP/Q-prophage						JIXZ01000004 (70456..70684)						JIXZ01000020 (22725..22928)
IMT33391	CC398-MRSA-IV without lukP/Q-prophage		PUTZ01000004 (100165..101370)				PUTZ01000003 (66910..67138)						PUTZ01000010 (32923..33126)						PUTZ01000009 (25947..27134)	PUTZ01000009 (27118..27855)	PUTZ01000009 (27879..29024)			PUTZ01000009 (29586..29948)			PUTZ01000004 (99063..99245)
IMT33828	CC398-MRSA-IV without lukP/Q-prophage		PUUB01000003 (100165..101370)				PUUB01000004 (66910..67138)						PUUB01000012 (32923..33126)						PUUB01000011 (38799..39986)	PUUB01000011 (38078..38815)	PUUB01000011 (36909..38054)			PUUB01000011 (35985..36347)			PUUB01000003 (99063..99245)
IMT33861	CC398-MRSA-IV without lukP/Q-prophage		PUUC01000003 (224953..226158)				PUUC01000002 (66909..67137)												PUUC01000008 (38799..39986)	PUUC01000008 (38078..38815)	PUUC01000008 (36909..38054)			PUUC01000008 (35985..36347)			PUUC01000003 (227078..227260)
IMT33862	CC398-MRSA-IV without lukP/Q-prophage		PUUD01000003 (224953..226158)				PUUD01000002 (66909..67137)												PUUD01000008 (38799..39986)	PUUD01000008 (38078..38815)	PUUD01000008 (36909..38054)			PUUD01000008 (35985..36347)			PUUD01000003 (227078..227260)
IMT33997	CC398-MRSA-IV without lukP/Q-prophage		PUUE01000041 (110..1315)				PUUE01000007 (66910..67138)						PUUE01000011 (32923..33126)						PUUE01000016 (38799..39986)	PUUE01000016 (38078..38815)	PUUE01000016 (36909..38054)			PUUE01000016 (35985..36347)			PUUE01000028 (12569..12751)
IMT34080	CC398-MRSA-IV without lukP/Q-prophage		PUXH01000039 (110..1315)				PUXH01000007 (66910..67138)						PUXH01000012 (32923..33126)						PUXH01000011 (38799..39986)	PUXH01000011 (38078..38815)	PUXH01000011 (36909..38054)			PUXH01000011 (35985..36347)			PUXH01000011 (57363..57545)
IMT34209	CC398-MRSA-IV without lukP/Q-prophage						PUXI01000011 (66910..67138)						PUXI01000013 (48245..48448)														PUXI01000004 (50497..50679)
IMT36995	CC398-MRSA-IV without lukP/Q-prophage		PUXK01000004 (41846..43051)				PUXK01000003 (66910..67138)						PUXK01000009 (31293..31496)						PUXK01000007 (64631..65818)	PUXK01000007 (65802..66539)	PUXK01000007 (66563..67708)			PUXK01000007 (68270..68632)			PUXK01000004 (40744..40926)
IMT37264	CC398-MRSA-IV without lukP/Q-prophage						PUXM01000003 (66910..67138)						PUXM01000011 (32768..32971)						PUXM01000009 (38798..39985)	PUXM01000009 (38077..38814)	PUXM01000009 (36908..38053)			PUXM01000009 (35985..36347)			PUXM01000009 (57362..57544)
IMT37277	CC398-MRSA-IV without lukP/Q-prophage						PUXN01000009 (66910..67138)						PUXN01000018 (32768..32971)						PUXN01000008 (38798..39985)	PUXN01000008 (38077..38814)	PUXN01000008 (36908..38053)			PUXN01000008 (35985..36347)			PUXN01000008 (57362..57544)
IMT37426	CC398-MRSA-IV without lukP/Q-prophage						PYBG01000008 (27943..28171)						PYBG01000023 (32767..32970)						PYBG01000024 (3620..4807)	PYBG01000024 (4791..5528)	PYBG01000024 (5552..6697)			PYBG01000024 (7258..7620)			PYBG01000015 (46969..47151)
IMT38358	CC398-MRSA-IV without lukP/Q-prophage						QITK01000008 (66910..67138)						QITK01000018 (32768..32971)						QITK01000010 (36115..37302)	QITK01000010 (37286..38023)	QITK01000010 (38047..39192)			QITK01000010 (39753..40115)			QITK01000010 (18556..18738)
IMT38587	CC398-MRSA-IV without lukP/Q-prophage						QITN01000003 (66910..67138)						QITN01000011 (32768..32971)						QITN01000009 (38798..39985)	QITN01000009 (38077..38814)	QITN01000009 (36908..38053)			QITN01000009 (35985..36347)			QITN01000009 (57362..57544)
IMT38653	CC398-MRSA-IV without lukP/Q-prophage						QITP01000003 (66910..67138)						QITP01000011 (32768..32971)						QITP01000009 (38798..39985)	QITP01000009 (38077..38814)	QITP01000009 (36908..38053)			QITP01000009 (35985..36347)			QITP01000009 (57362..57544)
IMT38888	CC398-MRSA-IV without lukP/Q-prophage		QBFM01000004 (199193..200398)				QBFM01000005 (66910..67138)												QBFM01000015 (38799..39986)	QBFM01000015 (38078..38815)	QBFM01000015 (36909..38054)			QBFM01000015 (35985..36347)			QBFM01000013 (12569..12751)
L2	CC398-MRSA without lukP/Q-prophage
L3	CC398-MRSA without lukP/Q-prophage
59-071	CC398-MSSA with "Group 2" lukP/Q-prophage		JAAFLK010000001 (277083..278288)	JAAFLK010000001 (316349..317284)	JAAFLK010000001 (317286..318266)	JAAFLK010000001 (318707..319051)	JAAFLK010000001 (319257..319484)																				JAAFLK010000001 (279192..279374)	JAAFLK010000001 (293078..293290)	JAAFLK010000001 (293197..293667)	JAAFLK010000001 (293782..294234)	JAAFLK010000001 (294250..294594)	JAAFLK010000001 (295193..296887)	JAAFLK010000001 (297170..298357)	JAAFLK010000001 (296901..297101)	JAAFLK010000001 (298410..298934)	JAAFLK010000001 (299022..300269)	JAAFLK010000001 (300305..300463)	JAAFLK010000001 (300472..300804)	JAAFLK010000001 (300794..301126)	JAAFLK010000001 (301126..301503)	JAAFLK010000001 (301881..302834)	JAAFLK010000001 (302899..303345)	JAAFLK010000001 (303444..303527)	JAAFLK010000002 (43415..44038)	JAAFLK010000002 (43324..43428)
IMT37082	CC398-MRSA-IV, probably with "Group 2" lukP/Q-prophage		PUXL01000004 (6267..7472)	PUXL01000007 (149538..150473)	PUXL01000007 (148556..149536)	PUXL01000007 (147771..148115)	PUXL01000007 (66910..67138)			PUXL01000004 (3111..3650)	PUXL01000004 (729..1361)		PUXL01000001 (6953..7156)														PUXL01000004 (5147..5329)	PUXL01000007 (173526..173738)	PUXL01000007 (173158..173619)	PUXL01000007 (172591..173043)	PUXL01000007 (172231..172575)	PUXL01000007 (169939..171633)	PUXL01000007 (168469..169656)	PUXL01000007 (169725..169925)	PUXL01000007 (167892..168416)	PUXL01000007 (166557..167804)	PUXL01000007 (166363..166521)	PUXL01000007 (166022..166354)	PUXL01000007 (165700..166032)	PUXL01000007 (165323..165700)		PUXL01000007 (163480..163926)	PUXL01000007 (163298..163381)						PUXL01000036 (862..1119)
IMT37325	CC398-MRSA-IV, probably with "Group 2" lukP/Q-prophage		PUXO01000004 (6267..7472)	PUXO01000007 (149538..150473)	PUXO01000007 (148556..149536)	PUXO01000007 (147771..148115)	PUXO01000007 (66910..67138)			PUXO01000004 (3111..3650)	PUXO01000004 (729..1361)		PUXO01000001 (6953..7156)														PUXO01000004 (5147..5329)	PUXO01000007 (173526..173738)	PUXO01000007 (173158..173619)	PUXO01000007 (172591..173043)	PUXO01000007 (172231..172575)	PUXO01000007 (169939..171633)	PUXO01000007 (168469..169656)	PUXO01000007 (169725..169925)	PUXO01000007 (167892..168416)	PUXO01000007 (166557..167804)	PUXO01000007 (166363..166521)	PUXO01000007 (166022..166354)	PUXO01000007 (165700..166032)	PUXO01000007 (165323..165700)		PUXO01000007 (163480..163926)	PUXO01000007 (163298..163381)						PUXO01000037 (862..1119)
IMT37340	CC398-MRSA-IV, probably with "Group 2" lukP/Q-prophage		PUXP01000004 (6267..7472)	PUXP01000007 (149538..150473)	PUXP01000007 (148556..149536)	PUXP01000007 (147771..148115)	PUXP01000007 (66910..67138)			PUXP01000004 (3111..3650)	PUXP01000004 (729..1361)		PUXP01000001 (6953..7156)														PUXP01000004 (5147..5329)	PUXP01000007 (173526..173738)	PUXP01000007 (173158..173619)	PUXP01000007 (172591..173043)	PUXP01000007 (172231..172575)	PUXP01000007 (169939..171633)	PUXP01000007 (168469..169656)	PUXP01000007 (169725..169925)	PUXP01000007 (167892..168416)	PUXP01000007 (166557..167804)	PUXP01000007 (166363..166521)	PUXP01000007 (166022..166354)	PUXP01000007 (165700..166032)	PUXP01000007 (165323..165700)		PUXP01000007 (163480..163926)	PUXP01000007 (163298..163381)						PUXP01000038 (862..1119)
IMT37510	CC398-MRSA-IV, probably with "Group 2" lukP/Q-prophage		PUXQ01000004 (6267..7472)	PUXQ01000007 (149538..150473)	PUXQ01000007 (148556..149536)	PUXQ01000007 (147771..148115)	PUXQ01000007 (66910..67138)			PUXQ01000004 (3111..3650)	PUXQ01000004 (729..1361)		PUXQ01000001 (6953..7156)														PUXQ01000004 (5147..5329)	PUXQ01000007 (173526..173738)	PUXQ01000007 (173158..173619)	PUXQ01000007 (172591..173043)	PUXQ01000007 (172231..172575)	PUXQ01000007 (169939..171633)	PUXQ01000007 (168469..169656)	PUXQ01000007 (169725..169925)	PUXQ01000007 (167892..168416)	PUXQ01000007 (166557..167804)	PUXQ01000007 (166363..166521)	PUXQ01000007 (166022..166354)	PUXQ01000007 (165700..166032)	PUXQ01000007 (165323..165700)		PUXQ01000007 (163480..163926)	PUXQ01000007 (163298..163381)						PUXQ01000036 (862..1119)
09-047	CC816-MSSA with "Group 3" lukP/Q-prophage		JAAFNH010000040 (23430..24635)	JAAFNH010000014 (26657..27592)	JAAFNH010000014 (25675..26655)	JAAFNH010000014 (24890..25234)	JAAFNH010000014 (24457..24684)																																						JAAFNH010000057 (213..317)	JAAFNH010000057 (711..1325)	JAAFNH010000057 (1382..2023)	JAAFNH010000057 (2206..2421)	JAAFNH010000057 (12227..12484)
28-062	CC816-MSSA with "Group 3" lukP/Q-prophage		JAAFMW010000053 (13987..15192)	JAAFMW010000031 (26773..27708)	JAAFMW010000031 (25791..26771)	JAAFMW010000031 (25006..25350)	JAAFMW010000031 (24573..24800)																																					JAAFMW010000053 (13254..13877)	JAAFMW010000053 (13163..13267)	JAAFMW010000053 (12155..12769)	JAAFMW010000053 (11457..12098)	JAAFMW010000053 (11059..11274)	JAAFMW010000053 (996..1253)
58-006	CC816-MSSA with "Group 3" lukP/Q-prophage		JAAFLL010000111 (352..1557)	JAAFLL010000039 (372..1307)	JAAFLL010000039 (1309..2289)	JAAFLL010000039 (2730..3074)	JAAFLL010000039 (3280..3507)																																						JAAFLL010000068 (255..359)	JAAFLL010000068 (753..1367)	JAAFLL010000068 (1424..2065)	JAAFLL010000068 (2248..2463)	JAAFLL010000068 (12269..12526)
60-016	CC816-MSSA with "Group 3" lukP/Q-prophage		JAAFLJ010000029 (13871..15076)	JAAFLJ010000035 (64..999)	JAAFLJ010000035 (1001..1981)	JAAFLJ010000035 (2422..2766)	JAAFLJ010000035 (2972..3199)																																					JAAFLJ010000029 (13138..13761)	JAAFLJ010000029 (13047..13151)	JAAFLJ010000029 (12039..12653)	JAAFLJ010000029 (11341..11982)	JAAFLJ010000029 (10943..11158)	JAAFLJ010000029 (880..1137)
67-090	CC816-MSSA with "Group 3" lukP/Q-prophage		JAAFKQ010000034 (21447..22652)	JAAFKQ010000038 (537..1472)	JAAFKQ010000038 (1474..2454)	JAAFKQ010000038 (2895..3239)	JAAFKQ010000038 (3445..3672)																																					JAAFKQ010000034 (22762..23385)	JAAFKQ010000034 (23372..23476)	JAAFKQ010000034 (23870..24484)	JAAFKQ010000034 (24541..25182)	JAAFKQ010000034 (25365..25580)	JAAFKQ010000034 (35386..35643)
V0353	CC816-MSSA with "Group 3" lukP/Q-prophage		(313298..314503)	(353458..354393)	(354395..355375)	(355816..356160)	(356366..356593)																																					(314613..315236)	(315223..315327)	(315721..316335)	(316392..317033)	(317216..317431)	(327237..327494)
Wien_VetMed _2022-3628=511523-WH-22	CC816-MSSA with "Group 3" lukP/Q-prophage		contig-21 (21441..22646)	contig-28 (515..1450)	contig-28 (1452..2432)	contig-28 (2873..3217)	contig-28 (3423..3650)					contig-1 (224106..224513)																																contig-21 (22756..23379)	contig-21 (23366..23470)	contig-21 (23864..24478)	contig-21 (24535..25176)	contig-21 (25359..25574)	contig-21 (35380..35637)
Strain Aff-42-N	CC873-MSSA with "Group 2" lukP/Q-prophage		contig-71 (61053..62258)	contig-71 (21845..22780)	contig-71 (20863..21843)	contig-71 (20078..20422)	contig-71 (19645..19872)			contig-71 (57355..57894)																		contig-71 (45835..46047)	contig-71 (45467..45928)	contig-71 (44900..45352)	contig-71 (44540..44884)	contig-71 (42247..43941)	contig-71 (40777..41964)	contig-71 (42033..42233)	contig-71 (40200..40724)	contig-71 (38865..40112)	contig-71 (38671..38829)	contig-71 (38330..38662)	contig-71 (38008..38340)	contig-71 (37631..38008)	contig-71 (36300..37253)	contig-71 (35789..36235)	contig-71 (35607..35690)
Strain Aff-42-P	CC873-MSSA with "Group 2" lukP/Q-prophage		contig-77 (10978..12183)	contig-69 (21845..22780)	contig-69 (20863..21843)	contig-69 (20078..20422)	contig-69 (19645..19872)			contig-77 (7280..7819)			contig-75 (357..560)															contig-69 (45835..46047)	contig-69 (45467..45928)	contig-69 (44900..45352)	contig-69 (44540..44884)	contig-69 (42247..43941)	contig-69 (40777..41964)	contig-69 (42033..42233)	contig-69 (40200..40724)	contig-69 (38865..40112)	contig-69 (38671..38829)	contig-69 (38330..38662)	contig-69 (38008..38340)	contig-69 (37631..38008)	contig-69 (36300..37253)	contig-69 (35789..36235)	contig-69 (35607..35690)
70-074	CC4215-MSSA without lukP/Q-prophage
V0641	CC8115-MSSA with "Group 3" lukP/Q-prophage		(339539..340744)	(379679..380614)	(380616..381596)	(382037..382381)	(382587..382814)						(906740..906943)																															(340854..341477)	(341464..341568)	(341962..342576)	(342633..343274)	(343457..343672)	(353479..353736)
[truncated: 13 more columns]
