# Supplementary material for: Characterisation of Staphylococcus aureus Strains and Their Prophages That Carry Horse-Specific Leukocidin Genes lukP/Q
Source: Toxins (Basel). 2025 Jan 3;17(1):20. doi: 10.3390/toxins17010020 (PMC11769447; doi:10.3390/toxins17010020)
Supplement: Supplementary file 1 [file toxins-17-00020-s001.zip › Supplemental File S2c_Kinase Prophages in Horse Strains of S aureus.xlsx]

## Sheet: Supplement 1c
ISOLATE	STRAIN		HORSE-SPECIFIC KINASE	GENES POSSIBLY ASSOCIATED WITH HORSE-SPECIFIC KINASE			INTEGRASE GENES POSSIBLY ASSOCIATED WITH HORSE-SPECIFIC KINASE
			sak_phi-42e	phi-pdp_SAU	phi-virE		phi-int1 (A5IT17)_Sipho-1206_MW1442	phi-int2 (hlb)_Sipho-1038_MW1939	phi-int6 (sufB)_Sipho-1050_SARLGA251_07760
57-034	CC1-MSSA without lukP/Q-prophage							JAAFLM010000023 (185..1222)
IMT39173	CC1-MSSA with "Group 1" lukP/Q-prophage		contig-1 (chromos.) (2148017..2149111)	contig-1 (chromos.) (1514258..1515094)	contig-1 (chromos.) (1542323..1544770) and contig-1 (chromos.) (2175532..2177979)		contig-1 (chromos.) (1558580..1559785)	contig-1 (chromos.) (2189974..2191011)
	CC1-MSSA with "Group 1" lukP/Q-prophage		VSZG01000051 (1324..2418)	VSZG01000021 (3375..4211)			VSZG01000002 (4067..5272)	VSZG01000015 (48374..49411)
63-071	CC1-MSSA with "Group 1" lukP/Q-prophage		JAAFLB010000097 (1741..2835)	JAAFLB010000097 (453..1289)	JAAFLB010000024 (16629..19076)			JAAFLB010000024 (3298..4335)
63-045	CC1-MSSA with "Group 1" lukP/Q-prophage		JAAFLC010000114 (1419..2513)					JAAFLC010000085 (3298..4335)
26-006	CC1-MSSA with "Group 1" lukP/Q-prophage				JAAFMZ010000028 (5901..8348)			JAAFMZ010000068 (10363..11400)
62-008	CC1-MSSA with "Group 1" lukP/Q-prophage		JAAFLF010000067 (1419..2513)					JAAFLF010000019 (3435..4472)
67-013	CC1-MSSA with "Group 1" lukP/Q-prophage		JAAFKS010000056 (1741..2835)	JAAFKS010000056 (453..1289)	JAAFKS010000005 (74230..76677)			JAAFKS010000005 (60899..61936)
65-098	CC1-MSSA with "Group 1" lukP/Q-prophage		JAAFKY010000057 (1741..2835)	JAAFKY010000057 (453..1289)	JAAFKY010000026 (25517..27964)			JAAFKY010000034 (9021..10058)
64-065	CC1-MSSA with "Group 1" lukP/Q-prophage		JAAFKZ010000048 (1741..2835)	JAAFKZ010000048 (453..1289)	JAAFKZ010000008 (74580..77027)			JAAFKZ010000008 (61249..62286)
53-100	CC1-MSSA with "Group 1" lukP/Q-prophage		JAAFLQ010000061 (1741..2835)	JAAFLQ010000061 (453..1289)	JAAFLQ010000034 (3418..5865)			JAAFLQ010000046 (8976..10013)
54-016	CC1-MSSA with "Group 1" lukP/Q-prophage		JAAFLP010000052 (1741..2835)	JAAFLP010000052 (453..1289)	JAAFLP010000018 (25517..27964)			JAAFLP010000018 (40258..41295)
IMT39701	CC1-MSSA with "Group 1" lukP/Q-prophage		VSZF01000062 (2591..3685)	VSZF01000024 (34403..35239)	VSZF01000052 (4963..7410)		VSZF01000032 (4070..5275)	VSZF01000048 (4832..5869)
IMT39129	CC1-MSSA with "Group 1" lukP/Q-prophage		VSZH01000144 (2234..3328)	VSZH01000019 (3375..4211)			VSZH01000053 (14538..15743)	VSZH01000110 (3352..4389)
Wien-511493-22	CC1-MSSA with "Group 1" lukP/Q-prophage		contig-128 (2075..3169)	contig-128 (788..1624)	contig-13 (16873..19320)			contig-13 (3341..4378)
Wien-511533-22	CC1-MSSA with "Group 1" lukP/Q-prophage		contig-153 (43..1137)	contig-151 (293..1129)	contig-7 (29106..31553)			contig-99 (3298..4335)
Wien-511550-22	CC1-MSSA with "Group 1" lukP/Q-prophage		contig-128 (1337..2431)		contig-18 (16665..19112)			contig-18 (3334..4371)
36-004	CC1-MSSA, lukP/Q prophage present, possibly "Group 1"		JAAFML010000153 (818..1912)		JAAFML010000014 (20716..23163)			JAAFML010000014 (7185..8222)	JAAFML010000052 (3509..4558)
66-021	CC1-MSSA with "Group 2" lukP/Q-prophage
63-019	CC1-MSSA with "Group 2" lukP/Q-prophage		JAAFLD010000152 (286..1380)		JAAFLD010000033 (24896..27343)			JAAFLD010000067 (3467..4504)	JAAFLD010000080 (5718..6767)
48-001	CC1-MSSA with "Group 2" lukP/Q-prophage			JAAFMA010000015 (41885..42721)	JAAFMA010000015 (12419..14866)		JAAFMA010000082 (533..1738)
30-020	CC1-MSSA with "Group 2" lukP/Q-prophage		JAAFMQ010000143 (66..1160)		JAAFMQ010000013 (16898..19345)			JAAFMQ010000013 (3367..4404)
29-001	CC1-MSSA with "Group 2" lukP/Q-prophage		JAAFMU010000121 (286..1380)		JAAFMU010000029 (24903..27350)			JAAFMU010000059 (3368..4405)	JAAFMU010000032 (27402..28451)
17-024	CC1-MSSA with "Group 2" lukP/Q-prophage
Wien-511530-22	CC1-MSSA with "Group 2" lukP/Q-prophage		contig-263 (192..1286)		contig-13 (16823..19270)			contig-13 (3292..4329)
JRA307	CC1-MRSA with "Group 1" lukP/Q-prophage		AP019751 (2118394..2119488)	AP019751 (2117106..2117942)	AP019751 (2145911..2148358)			AP019751 (2160652..2161689)
17-021	CC5-MSSA without lukP/Q-prophage							JAAFNE010000082 (5203..6240)
60-073	CC5-MSSA without lukP/Q-prophage
38-086	CC5-MRSA without lukP/Q-prophage							JAAFMG010000174 (516..1553)
26-073	CC6-MSSA with "Group 2" lukP/Q-prophage
66-100	CC6-MSSA with "Group 2" lukP/Q-prophage
62-068	CC8-MSSA without lukP/Q-prophage							JAAFLE010000095 (6182..7219)
11-028	CC8-MRSA-IV without lukP/Q-prophage				JAAFNG010000009 (2454..4901)		JAAFNG010000125 (1072..2277)	JAAFNG010000106 (3478..4515)
11-038	CC8-MRSA-IV without lukP/Q-prophage				JAAFNF010000014 (48048..50495)		JAAFNF010000020 (33363..34568)
51-058	CC8-MRSA-IV without lukP/Q-prophage				JAAFLR010000005 (63164..65611)		JAAFLR010000005 (48152..49357)
60-070	CC8-MRSA-IV without lukP/Q-prophage				JAAFLI010000004 (28935..31382)		JAAFLI010000004 (45762..46967)
61-017	CC8-MRSA-IV without lukP/Q-prophage				JAAFLG010000003 (47844..50291)		JAAFLG010000003 (64671..65876)
FMV17-17156	CC8-MRSA-IV without lukP/Q-prophage				JACSGW010000011 (2375..4822)		JACSGW010000015 (115..1320)	JACSGW010000025 (48066..49103)
FMV17-17660	CC8-MRSA-IV without lukP/Q-prophage				JACSGX010000009 (129051..131498)		JACSGX010000015 (197686..198891)	JACSGX010000013 (98..1135)
N13/1/396	CC8-MRSA-IV without lukP/Q-prophage				NAJA01000008 (1136..3583)		NAJA01000308 (80..1285)	NAJA01000224 (62..1099)
N13/1/408	CC8-MRSA-IV without lukP/Q-prophage				NAJC01000014 (24421..26868)		NAJC01000286 (80..1285)	NAJC01000197 (24..1061)
N13/1/648	CC8-MRSA-IV without lukP/Q-prophage				NAIZ01000067 (26199..28646)			NAIZ01000368 (868..1905)
ST612NSW1	CC8-MRSA-IV without lukP/Q-prophage				VRPF01000114 (2735..5182)		VRPF01000076 (113..1318)	VRPF01000117 (170..1207)
ST612NSW10	CC8-MRSA-IV without lukP/Q-prophage				VROW01000092 (2735..5182)		VROW01000056 (113..1318)	VROW01000044 (170..1207)
ST612NSW11	CC8-MRSA-IV without lukP/Q-prophage				VROV01000038 (2735..5182)		VROV01000081 (113..1318)	VROV01000044 (36965..38002)
ST612NSW12	CC8-MRSA-IV without lukP/Q-prophage				VROU01000123 (2735..5182)		VROU01000070 (113..1318)	VROU01000029 (170..1207)
ST612NSW13	CC8-MRSA-IV without lukP/Q-prophage				VROT01000106 (2735..5182)		VROT01000057 (113..1318)	VROT01000003 (72..1109)
ST612NSW14	CC8-MRSA-IV without lukP/Q-prophage				VROS01000148 (2735..5182)		VROS01000050 (113..1318)	VROS01000119 (170..1207)
ST612NSW15	CC8-MRSA-IV without lukP/Q-prophage				VROR01000057 (2735..5182)		VROR01000089 (113..1318)	VROR01000056 (48291..49328)
ST612NSW17	CC8-MRSA-IV without lukP/Q-prophage				VROQ01000524 (2735..5182)		VROQ01000305 (225..1430)	VROQ01000315 (945..1982)
ST612NSW18	CC8-MRSA-IV without lukP/Q-prophage				VROP01000129 (2735..5182)		VROP01000056 (113..1318)	VROP01000086 (18413..19450)
ST612NSW19	CC8-MRSA-IV without lukP/Q-prophage				VROO01000024 (129097..131544)		VROO01000099 (168735..169940)	VROO01000013 (48288..49325)
ST612NSW2	CC8-MRSA-IV without lukP/Q-prophage				VRPE01000023 (2735..5182)
ST612NSW20	CC8-MRSA-IV without lukP/Q-prophage				VRON01000068 (2735..5182)		VRON01000116 (102..1307)	VRON01000128 (72..1109)
ST612NSW21	CC8-MRSA-IV without lukP/Q-prophage				VROM01000091 (2735..5182)		VROM01000031 (113..1318)	VROM01000020 (170..1207)
ST612NSW22	CC8-MRSA-IV without lukP/Q-prophage				VROL01000070 (2735..5182)		VROL01000036 (66..1271)	VROL01000038 (3169..4206)
ST612NSW23	CC8-MRSA-IV without lukP/Q-prophage				VROK01000071 (2735..5182)		VROK01000089 (113..1318)	VROK01000121 (3590..4627)
ST612NSW24	CC8-MRSA-IV without lukP/Q-prophage				VROJ01000030 (116762..119209)		VROJ01000074 (197283..198488)	VROJ01000097 (170..1207)
ST612NSW3	CC8-MRSA-IV without lukP/Q-prophage				VRPD01000030 (2735..5182)		VRPD01000176 (113..1318)	VRPD01000143 (5208..6245)
ST612NSW4	CC8-MRSA-IV without lukP/Q-prophage				VRPC01000018 (2735..5182)		VRPC01000126 (188..1393)	VRPC01000074 (72..1109)
ST612NSW5	CC8-MRSA-IV without lukP/Q-prophage				VRPB01000064 (2735..5182)		VRPB01000021 (113..1318)	VRPB01000029 (170..1207)
ST612NSW6	CC8-MRSA-IV without lukP/Q-prophage				VRPA01000074 (2735..5182)		VRPA01000078 (113..1318)	VRPA01000032 (8939..9976)
ST612NSW7	CC8-MRSA-IV without lukP/Q-prophage				VROZ01000104 (2735..5182)		VROZ01000040 (113..1318)	VROZ01000033 (170..1207)
ST612NSW8	CC8-MRSA-IV without lukP/Q-prophage				VROY01000264 (2735..5182)		VROY01000224 (770..1975)	VROY01000028 (138..1175)
V13/2/458	CC8-MRSA-IV without lukP/Q-prophage				NAIY01000061 (1988..4435)		NAIY01000086 (114..1319)	NAIY01000034 (3389..4426)
20-093	CC8-MRSA-IV [PVL+/ACME+] "USA300", without lukP/Q-prophage				JAAFNB010000017 (9943..12390)		JAAFNB010000017 (45809..47014)	JAAFNB010000057 (5234..6271)
29-021	CC8-MRSA-IV [PVL+/ACME+] "USA300", without lukP/Q-prophage				JAAFMS010000066 (9943..12390)		JAAFMS010000019 (262..1467)	JAAFMS010000136 (180..1217)
29-031	CC8-MRSA-IV [PVL+/ACME+] "USA300", without lukP/Q-prophage				JAAFMR010000015 (46991..49438)		JAAFMR010000121 (368..1573)	JAAFMR010000095 (699..1736)
31-073	CC8-MRSA-IV [PVL+/ACME+] "USA300", without lukP/Q-prophage				JAAFMO010000006 (9943..12390)		JAAFMO010000093 (6724..7929)	JAAFMO010000117 (5727..6764)
40-086	CC8-MRSA-IV [PVL+/ACME+] "USA300", without lukP/Q-prophage				JAAFMF010000080 (7805..10252)			JAAFMF010000124 (1192..2229)
N13/1/715	CC22 without lukP/Q-prophage				NAJE01000065 (376..2823)		NAJE01000075 (1008..2213)	NAJE01000117 (5207..6244)
36-009	CC45-MSSA without lukP/Q-prophage							JAAFMK010000034 (13288..14325)
21-081	CC97-MSSA, lukP/Q prophage present, possibly "Group 1"		JAAFNA010000014 (36470..37564)						JAAFNA010000079 (3510..4559)
47-073	CC97-MSSA, lukP/Q prophage present, possibly "Group 1"		JAAFMC010000028 (31758..32852)	JAAFMC010000028 (33303..34139)	JAAFMC010000028 (2889..5336)			JAAFMC010000090 (3400..4437)
48-075	CC97-MSSA, lukP/Q prophage present, possibly "Group 1"		JAAFLY010000030 (31758..32852)	JAAFLY010000030 (33303..34139)	JAAFLY010000030 (2889..5336)			JAAFLY010000053 (3394..4431)
47-087	CC97-MSSA, lukP/Q prophage present, possibly "Group 1"		JAAFMB010000037 (23520..24614)	JAAFMB010000037 (25065..25901)	JAAFMB010000063 (2889..5336)			JAAFMB010000021 (33587..34624)
66-032	CC97-MSSA with "Group 2" lukP/Q-prophage		JAAFKW010000041 (1740..2834)	JAAFKW010000041 (453..1289)				JAAFKW010000018 (967..2004)
50-087	CC97-MSSA with "Group 2" lukP/Q-prophage		JAAFLT010000088 (286..1380)	JAAFLT010000088 (1831..2667)	JAAFLT010000019 (25517..27964)			JAAFLT010000019 (41253..42290)
37-094	CC97-MSSA with "Group 2" lukP/Q-prophage		JAAFMH010000106 (7296..8390)					JAAFMH010000063 (7905..8942)
28-091	CC97-MSSA with "Group 2" lukP/Q-prophage
17-036	CC97-MSSA with "Group 2" lukP/Q-prophage		JAAFNC010000062 (11938..13032)	JAAFNC010000062 (10651..11487)				JAAFNC010000053 (2974..4011)
26-028	CC133-MSSA without lukP/Q-prophage
33-036	CC133-MSSA with "Group 2" lukP/Q-prophage		JAAFMM010000153 (818..1912)					JAAFMM010000118 (3919..4956)
36-054	CC133-MSSA with "Group 2" lukP/Q-prophage		JAAFMJ010000136 (286..1380)					JAAFMJ010000070 (7832..8869)
41-079	CC133-MSSA with "Group 2" lukP/Q-prophage		JAAFME010000172 (287..1381)
46-023	CC133-MSSA with "Group 2" lukP/Q-prophage
48-067	CC133-MSSA with "Group 2" lukP/Q-prophage
49-079	CC133-MSSA with "Group 2" lukP/Q-prophage		JAAFLV010000027 (2953..4047)		JAAFLV010000013 (33891..36338)			JAAFLV010000083 (7585..8622)
49-097	CC133-MSSA with "Group 2" lukP/Q-prophage		JAAFLU010000064 (287..1381)
66-064	CC133-MSSA with "Group 2" lukP/Q-prophage
66-067	CC133-MSSA with "Group 2" lukP/Q-prophage		JAAFKU010000033 (287..1381)					JAAFKU010000025 (5664..6701)
68-009	CC133-MSSA with "Group 2" lukP/Q-prophage
Wien-511542-22	CC133-MSSA with "Group 2" lukP/Q-prophage		contig-40 (1539..2633)					contig-29 (8106..9143)
30-061	CC188-MSSA without lukP/Q-prophage							JAAFMP010000107 (225..1262)
29-017	CC350-MSSA with "Group 2" lukP/Q-prophage
49-063	CC350-MSSA with "Group 2" lukP/Q-prophage
FMV16-5587	CC350-MSSA with "Group 2" lukP/Q-prophage		JACSGV010000005 (52539..53633)	JACSGV010000005 (54084..54920)					JACSGV010000005 (11884..12933)
FMV16-7294	CC350-MSSA with "Group 2" lukP/Q-prophage		JACSGU010000009 (202663..203757)	JACSGU010000009 (201376..202212)					JACSGU010000009 (243440..244489)
IMT37083	CC350-MSSA with "Group 2" lukP/Q-prophage		VSZD01000019 (46702..47796)						VSZD01000053 (5726..6775)
	CC350-MSSA with "Group 2" lukP/Q-prophage		contig-1 (chromos.) (1528508..1529602)						contig-1 (chromos.) (1489786..1490835)
IMT37341	CC350-MSSA with "Group 2" lukP/Q-prophage		VSZC01000017 (582..1676)						VSZC01000046 (4918..5967)
IMT37410	CC350-MSSA with "Group 2" lukP/Q-prophage		VSZB01000018 (57568..58662)						VSZB01000040 (14740..15789)
IMT37728	CC350-MSSA with "Group 2" lukP/Q-prophage		VSZA01000015 (582..1676)						VSZA01000039 (14740..15789)
IMT39233	CC350-MSSA with "Group 2" lukP/Q-prophage		VSYZ01000012 (57568..58662)						VSYZ01000049 (14740..15789)
IMT39637	CC350-MSSA with "Group 2" lukP/Q-prophage		VSZE01000023 (57568..58662)						VSZE01000025 (14740..15789)
IMT39841	CC350-MSSA with "Group 2" lukP/Q-prophage		VSYY01000020 (57568..58662)						VSYY01000044 (14740..15789)
IMT40768	CC350-MSSA with "Group 2" lukP/Q-prophage		VSYX01000032 (582..1676)						VSYX01000028 (14740..15789)
IMT40820	CC350-MSSA with "Group 2" lukP/Q-prophage		VSYW01000019 (582..1676)						VSYW01000036 (14740..15789)
IMT40952	CC350-MSSA with "Group 2" lukP/Q-prophage		VSYV01000074 (582..1676)						VSYV01000046 (4917..5966)
IMT41452	CC350-MSSA with "Group 2" lukP/Q-prophage		VSYU01000023 (580..1674)						VSYU01000043 (14740..15789)
IMT41468	CC350-MSSA with "Group 2" lukP/Q-prophage		VSYT01000019 (582..1676)						VSYT01000044 (14740..15789)
IMT41899	CC350-MSSA with "Group 2" lukP/Q-prophage		VSYP01000016 (582..1676)						VSYP01000039 (4918..5967)
IMT43228	CC350-MSSA with "Group 2" lukP/Q-prophage		VSYS01000013 (57568..58662)						VSYS01000047 (14740..15789)
IMT43231	CC350-MSSA with "Group 2" lukP/Q-prophage		VSYR01000022 (40586..41680)						VSYR01000034 (4918..5967)
IMT43240	CC350-MSSA with "Group 2" lukP/Q-prophage		VSYQ01000048 (582..1676)						VSYQ01000046 (4918..5967)
NCTC5663	CC350-MSSA with "Group 2" lukP/Q-prophage		(935657..936751)						(895278..896327)
Wien-511503-22	CC350-MSSA with "Group 2" lukP/Q-prophage		contig-51 (17447..18541)		contig-32 (2037..4484)
Wien-511514-WH-22	CC350-MSSA with "Group 2" lukP/Q-prophage		contig-453 (395..1489)		contig-121 (2037..4484)
Wien-511515-22	CC350-MSSA with "Group 2" lukP/Q-prophage		contig-141 (2315..3409)		contig-24 (25483..27930)
Wien-511517-22	CC350-MSSA with "Group 2" lukP/Q-prophage
Wien-511521-22	CC350-MSSA with "Group 2" lukP/Q-prophage		contig-181 (64..1158)	contig-181 (1609..2445)					contig-5 (38444..39493)
IMT33368	CC398-MSSA without lukP/Q-prophage				PUTY01000003 (238736..241183)			PUTY01000008 (58168..59205)
IMT33826	CC398-MSSA without lukP/Q-prophage				PUUA01000003 (238736..241183)			PUUA01000008 (58168..59205)
IMT34426	CC398-MSSA without lukP/Q-prophage				PUXJ01000004 (85140..87587)			PUXJ01000009 (58168..59205)
IMT38422	CC398-MSSA without lukP/Q-prophage				QITL01000004 (85139..87586)			QITL01000008 (58168..59205)
IMT38431	CC398-MSSA without lukP/Q-prophage				QITM01000004 (85139..87586)			QITM01000008 (58168..59205)
IMT38594	CC398-MSSA without lukP/Q-prophage				QITO01000004 (85140..87587)			QITO01000011 (58168..59205)
56-089	CC398-MRSA-IV without lukP/Q-prophage				JAAFLN010000023 (12302..14749)			JAAFLN010000074 (3455..4492)	JAAFLN010000068 (7497..8546)
C3865	CC398-MRSA-IV without lukP/Q-prophage				JIZC01000022 (27589..30036)		JIZC01000001 (38830..40035)		JIZC01000003 (230041..231090)
C4668	CC398-MRSA-IV without lukP/Q-prophage								JIYY01000001 (28364..29413)
GD2010-169	CC398-MRSA-IV without lukP/Q-prophage								JIXZ01000020 (7493..8542)
IMT33391	CC398-MRSA-IV without lukP/Q-prophage				PUTZ01000004 (85140..87587)			PUTZ01000009 (6728..7765)
IMT33828	CC398-MRSA-IV without lukP/Q-prophage				PUUB01000003 (85140..87587)			PUUB01000011 (58168..59205)
IMT33861	CC398-MRSA-IV without lukP/Q-prophage				PUUC01000003 (238736..241183)			PUUC01000008 (58168..59205)
IMT33862	CC398-MRSA-IV without lukP/Q-prophage				PUUD01000003 (238736..241183)			PUUD01000008 (58168..59205)
IMT33997	CC398-MRSA-IV without lukP/Q-prophage							PUUE01000028 (13374..14411)
IMT34080	CC398-MRSA-IV without lukP/Q-prophage				PUXH01000025 (28642..31089)			PUXH01000011 (58168..59205)
IMT34209	CC398-MRSA-IV without lukP/Q-prophage				PUXI01000004 (62727..65174)		PUXI01000004 (48372..49577)		PUXI01000013 (33013..34062)
IMT36995	CC398-MRSA-IV without lukP/Q-prophage				PUXK01000004 (26821..29268)			PUXK01000007 (45412..46449)
IMT37264	CC398-MRSA-IV without lukP/Q-prophage							PUXM01000009 (58167..59204)
IMT37277	CC398-MRSA-IV without lukP/Q-prophage							PUXN01000008 (58167..59204)
IMT37426	CC398-MRSA-IV without lukP/Q-prophage							PYBG01000015 (45309..46346)
IMT38358	CC398-MRSA-IV without lukP/Q-prophage							QITK01000010 (16896..17933)
IMT38587	CC398-MRSA-IV without lukP/Q-prophage							QITN01000009 (58167..59204)
IMT38653	CC398-MRSA-IV without lukP/Q-prophage							QITP01000009 (58167..59204)
IMT38888	CC398-MRSA-IV without lukP/Q-prophage				QBFM01000005 (175722..178169)			QBFM01000013 (13374..14411)
L2	CC398-MRSA without lukP/Q-prophage				JARYZG010000019 (15742..18189)		JARYZG010000019 (113..1318)
L3	CC398-MRSA without lukP/Q-prophage				JARYZF010000001 (183148..185595)		JARYZF010000001 (167519..168724)
59-071	CC398-MSSA with "Group 2" lukP/Q-prophage			JAAFLK010000002 (489..1327)	JAAFLK010000002 (28347..30794)		JAAFLK010000002 (44163..45368)
IMT37082	CC398-MRSA-IV, probably with "Group 2" lukP/Q-prophage			PUXL01000020 (2556..3392)	PUXL01000020 (30619..33066)				PUXL01000017 (33037..34086)
IMT37325	CC398-MRSA-IV, probably with "Group 2" lukP/Q-prophage			PUXO01000020 (2556..3392)	PUXO01000020 (30619..33066)				PUXO01000017 (33037..34086)
IMT37340	CC398-MRSA-IV, probably with "Group 2" lukP/Q-prophage			PUXP01000020 (2556..3392)	PUXP01000020 (30619..33066)				PUXP01000017 (33037..34086)
IMT37510	CC398-MRSA-IV, probably with "Group 2" lukP/Q-prophage			PUXQ01000020 (2556..3392)	PUXQ01000020 (30619..33066)				PUXQ01000017 (33037..34086)
09-047	CC816-MSSA with "Group 3" lukP/Q-prophage		JAAFNH010000016 (133..1227)		JAAFNH010000014 (54299..56746)		JAAFNH010000017 (11681..12886)
28-062	CC816-MSSA with "Group 3" lukP/Q-prophage				JAAFMW010000030 (799..3246)		JAAFMW010000011 (42698..43903)
58-006	CC816-MSSA with "Group 3" lukP/Q-prophage		JAAFLL010000021 (24135..25229)		JAAFLL010000073 (8503..10950)		JAAFLL010000029 (32390..33595)
60-016	CC816-MSSA with "Group 3" lukP/Q-prophage		JAAFLJ010000034 (374..1468)		JAAFLJ010000034 (27925..30372)		JAAFLJ010000017 (48263..49468)
67-090	CC816-MSSA with "Group 3" lukP/Q-prophage		JAAFKQ010000085 (734..1828)		JAAFKQ010000037 (1084..3531)		JAAFKQ010000015 (11684..12889)
V0353	CC816-MSSA with "Group 3" lukP/Q-prophage		(1538206..1539300)		(1565757..1568204)		(1581299..1582504)
Wien_VetMed _2022-3628=511523-WH-22	CC816-MSSA with "Group 3" lukP/Q-prophage		contig-41 (673..1767)		contig-27 (25257..27704)		contig-2 (11662..12867)		contig-1 (213068..214117)
Strain Aff-42-N	CC873-MSSA with "Group 2" lukP/Q-prophage
Strain Aff-42-P	CC873-MSSA with "Group 2" lukP/Q-prophage								contig-28 (7546..8595)
70-074	CC4215-MSSA without lukP/Q-prophage
V0641	CC8115-MSSA with "Group 3" lukP/Q-prophage		(2088813..2089907)		(2116808..2119255)			(2130605..2131642)	(892844..893893)
