# Supplementary material for: Characterisation of Staphylococcus aureus Strains and Their Prophages That Carry Horse-Specific Leukocidin Genes lukP/Q
Source: Toxins (Basel). 2025 Jan 3;17(1):20. doi: 10.3390/toxins17010020 (PMC11769447; doi:10.3390/toxins17010020)
Supplement: Supplementary file 1 [file toxins-17-00020-s001.zip › Supplemental File S2d_Resistance Genes in Horse Strains of S aureus.xlsx]

## Sheet: Supplement 1d
ISOLATE	STRAIN		RESISTANCE GENES
			mecA/mecC	blaZ		blaz (fragmented / split across contigs )		blaZ-SCCmecXI	aacA-aphD	aadD	ble	cat_pC221	cat_pC223/cat_pSBK203R	cat_Saga	dfrA	dfrG	dfrK=dfrG_Tn559	tetK	tetL	tetM	qacAB	smr=qacCD
57-034	CC1-MSSA without lukP/Q-prophage		negative
IMT39173	CC1-MSSA with "Group 1" lukP/Q-prophage		negative	contig-2 (plasmid) (19504..20349)					contig-2 (plasmid) (363..1802)	contig-2 (plasmid) (7708..8469)						contig-1 (chromos.) (1973044..1973541)			contig-2 (plasmid) (6025..7401)		contig-2 (plasmid) (22182..23726)
	CC1-MSSA with "Group 1" lukP/Q-prophage			VSZG01000030 (13770..14615)					VSZG01000068 (400..1839)	VSZG01000049 (4611..5372)						VSZG01000031 (4907..5404)			VSZG01000049 (2928..4304)		VSZG01000030 (10393..11937)
63-071	CC1-MSSA with "Group 1" lukP/Q-prophage		negative	JAAFLB010000077 (290..1135)					JAAFLB010000100 (902..2341)	JAAFLB010000074 (6322..7083)							JAAFLB010000074 (3865..4356)		JAAFLB010000074 (4639..6015)		JAAFLB010000058 (10493..12037)
63-045	CC1-MSSA with "Group 1" lukP/Q-prophage		negative	JAAFLC010000042 (13870..14715)					JAAFLC010000113 (991..2430)	JAAFLC010000087 (6322..7083)							JAAFLC010000087 (3865..4356)		JAAFLC010000087 (4639..6015)		JAAFLC010000042 (10493..12037)
26-006	CC1-MSSA with "Group 1" lukP/Q-prophage		negative	JAAFMZ010000106 (290..1135)					JAAFMZ010000139 (80..1519)	JAAFMZ010000108 (430..1191)					JAAFMZ010000135 (532..1017)			JAAFMZ010000116 (281..1660)	JAAFMZ010000108 (1498..2874)		JAAFMZ010000071 (1671..3215)
62-008	CC1-MSSA with "Group 1" lukP/Q-prophage		negative	JAAFLF010000038 (13870..14715)					JAAFLF010000063 (1370..2809)	JAAFLF010000058 (402..1163)							JAAFLF010000058 (3129..3620)		JAAFLF010000058 (1470..2846)		JAAFLF010000038 (10493..12037)
67-013	CC1-MSSA with "Group 1" lukP/Q-prophage		negative	JAAFKS010000050 (5399..6244)					JAAFKS010000057 (671..2110)	JAAFKS010000049 (402..1163)							JAAFKS010000049 (3129..3620)		JAAFKS010000049 (1470..2846)		JAAFKS010000042 (10493..12037)
65-098	CC1-MSSA with "Group 1" lukP/Q-prophage		negative	JAAFKY010000050 (5399..6244)					JAAFKY010000063 (80..1519)	JAAFKY010000041 (11656..12417)							JAAFKY010000041 (9199..9690)		JAAFKY010000041 (9973..11349)		JAAFKY010000039 (10493..12037)
64-065	CC1-MSSA with "Group 1" lukP/Q-prophage		negative	JAAFKZ010000039 (5399..6244)					JAAFKZ010000054 (400..1839)	JAAFKZ010000032 (5736..6497)							JAAFKZ010000032 (8463..8954)		JAAFKZ010000032 (6804..8180)		JAAFKZ010000047 (1643..3187)
53-100	CC1-MSSA with "Group 1" lukP/Q-prophage		negative	JAAFLQ010000051 (5399..6244)					JAAFLQ010000063 (891..2330)	JAAFLQ010000049 (1027..1788)							JAAFLQ010000049 (3754..4245)		JAAFLQ010000049 (2095..3471)		JAAFLQ010000050 (1643..3187)
54-016	CC1-MSSA with "Group 1" lukP/Q-prophage		negative	JAAFLP010000048 (5399..6244)					JAAFLP010000053 (671..2110)	JAAFLP010000044 (1027..1788)							JAAFLP010000044 (3754..4245)		JAAFLP010000044 (2095..3471)		JAAFLP010000047 (4251..5795)
IMT39701	CC1-MSSA with "Group 1" lukP/Q-prophage		negative	VSZF01000035 (13770..14615)					VSZF01000081 (400..1839)	VSZF01000059 (4611..5372)						VSZF01000041 (12961..13458)			VSZF01000059 (2928..4304)		VSZF01000035 (10393..11937)
IMT39129	CC1-MSSA with "Group 1" lukP/Q-prophage		negative	VSZH01000120 (3470..4315)					VSZH01000169 (80..1519)	VSZH01000115 (4611..5372)									VSZH01000115 (2928..4304)		VSZH01000120 (93..1637)
Wien-511493-22	CC1-MSSA with "Group 1" lukP/Q-prophage		negative	contig-19 (34143..34988)
Wien-511533-22	CC1-MSSA with "Group 1" lukP/Q-prophage		negative	contig-47 (13848..14693)					contig-146 (400..1839)	contig-104 (4688..5449)						contig-16 (14123..14620)			contig-104 (3005..4381)		contig-47 (10471..12015)
Wien-511550-22	CC1-MSSA with "Group 1" lukP/Q-prophage		negative	contig-106 (290..1135)					contig-138 (400..1839)	contig-112 (4688..5449)						contig-34 (3594..4091)			contig-112 (3005..4381)		contig-101 (1621..3165)
36-004	CC1-MSSA, lukP/Q prophage present, possibly "Group 1"		negative													JAAFML010000031 (15503..16000)
66-021	CC1-MSSA with "Group 2" lukP/Q-prophage		negative
63-019	CC1-MSSA with "Group 2" lukP/Q-prophage		negative	JAAFLD010000011 (34291..35136)					JAAFLD010000160 (400..1839)			JAAFLD010000123 (3284..3931)			JAAFLD010000155 (521..1006)
48-001	CC1-MSSA with "Group 2" lukP/Q-prophage		negative
30-020	CC1-MSSA with "Group 2" lukP/Q-prophage		negative
29-001	CC1-MSSA with "Group 2" lukP/Q-prophage		negative	JAAFMU010000001 (3828..4673)
17-024	CC1-MSSA with "Group 2" lukP/Q-prophage		negative
Wien-511530-22	CC1-MSSA with "Group 2" lukP/Q-prophage		negative	contig-23 (13759..14604)
JRA307	CC1-MRSA with "Group 1" lukP/Q-prophage		mecA plus mecC	AP019751 (1280965..1281810)	AP019752 (plasmid) (50776..51619)			AP019751 (69461..70312)	AP019752 (plasmid) (15103..16542)	AP019752 (plasmid) (11026..11787)									AP019752 (plasmid) (12094..13470)
17-021	CC5-MSSA without lukP/Q-prophage		negative							JAAFNE010000260 (382..1143)												JAAFNE010000227 (2158..2481)
60-073	CC5-MSSA without lukP/Q-prophage		negative
38-086	CC5-MRSA without lukP/Q-prophage		mecA	JAAFMG010000026 (22629..23474)						JAAFMG010000020 (26346..27107)	JAAFMG010000020 (27324..27728)
26-073	CC6-MSSA with "Group 2" lukP/Q-prophage		negative
66-100	CC6-MSSA with "Group 2" lukP/Q-prophage		negative
62-068	CC8-MSSA without lukP/Q-prophage		negative															JAAFLE010000126 (1458..2837)
11-028	CC8-MRSA-IV without lukP/Q-prophage		mecA (SCCmec IVd)			JAAFNG010000123 (65..399)	JAAFNG010000088 (7061..7571)		JAAFNG010000131 (487..1926)						JAAFNG010000130 (521..1006)					JAAFNG010000010 (21207..23126)
11-038	CC8-MRSA-IV without lukP/Q-prophage		mecA (SCCmec IVd)				JAAFNF010000154 (171..681)		JAAFNF010000130 (179..1618)						JAAFNF010000129 (521..1006)					JAAFNF010000019 (21207..23127)
51-058	CC8-MRSA-IV without lukP/Q-prophage		mecA (SCCmec IVd)	JAAFLR010000105 (302..1147)					JAAFLR010000103 (177..1616)						JAAFLR010000104 (521..1006)					JAAFLR010000004 (21206..23125)
60-070	CC8-MRSA-IV without lukP/Q-prophage		mecA (SCCmec IVd)			JAAFLI010000107 (65..399)	JAAFLI010000139 (302..812)		JAAFLI010000102 (897..2336)						JAAFLI010000065 (3287..3772)					JAAFLI010000018 (21207..23126)
61-017	CC8-MRSA-IV without lukP/Q-prophage		mecA (SCCmec IVd)			JAAFLG010000064 (65..399)	JAAFLG010000082 (302..812)		JAAFLG010000068 (179..1618)			JAAFLG010000058 (1667..2314)			JAAFLG010000035 (15752..16237)			JAAFLG010000057 (3063..4442)		JAAFLG010000024 (21207..23126)
FMV17-17156	CC8-MRSA-IV without lukP/Q-prophage		mecA (SCCmec IVd)				JACSGW010000030 (13182..13692)		JACSGW010000023 (98..1537)						JACSGW010000031 (1076..1561)					JACSGW010000020 (95727..97646)
FMV17-17660	CC8-MRSA-IV without lukP/Q-prophage		mecA (SCCmec IVd)																	JACSGX010000001 (96043..97962)
N13/1/396	CC8-MRSA-IV without lukP/Q-prophage		mecA (SCCmec IVd)			NAJA01000499 (1..335)	NAJA01000162 (53..563)		NAJA01000153 (98..1537)	NAJA01000059 (510..1271)					NAJA01000089 (438..923)						NAJA01000063 (1106..2650)
N13/1/408	CC8-MRSA-IV without lukP/Q-prophage		mecA (SCCmec IVd)				NAJC01000007 (53..563)		NAJC01000005 (417..1856)	NAJC01000032 (715..1476)					NAJC01000216 (145..630)					NAJC01000055 (77..1996)	NAJC01000007 (2474..4018)
N13/1/648	CC8-MRSA-IV without lukP/Q-prophage		mecA (SCCmec IVd)				NAIZ01000008 (55..565)		NAIZ01000059 (97..1536)					NAIZ01000030 (2606..3253)	NAIZ01000104 (441..926)					NAIZ01000159 (9162..11081)
ST612NSW1	CC8-MRSA-IV without lukP/Q-prophage		mecA (SCCmec IVd)			VRPF01000109 (2458..2792)	VRPF01000107 (159..669)		VRPF01000079 (205..1644)						VRPF01000072 (532..1017)					VRPF01000095 (27691..29610)
ST612NSW10	CC8-MRSA-IV without lukP/Q-prophage		mecA (SCCmec IVd)			VROW01000055 (6..340)	VROW01000121 (159..669)		VROW01000019 (205..1644)						VROW01000049 (532..1017)					VROW01000090 (27691..29610)
ST612NSW11	CC8-MRSA-IV without lukP/Q-prophage		mecA (SCCmec IVd)			VROV01000082 (20..354)	VROV01000012 (159..669)		VROV01000023 (526..1965)						VROV01000074 (532..1017)					VROV01000030 (27691..29610)
ST612NSW12	CC8-MRSA-IV without lukP/Q-prophage		mecA (SCCmec IVd)			VROU01000125 (696..1030)	VROU01000041 (159..669)		VROU01000103 (205..1644)						VROU01000053 (532..1017)					VROU01000026 (15841..17760)
ST612NSW13	CC8-MRSA-IV without lukP/Q-prophage		mecA (SCCmec IVd)				VROT01000060 (159..669)		VROT01000071 (205..1644)						VROT01000034 (532..1017)					VROT01000075 (27691..29610)
ST612NSW14	CC8-MRSA-IV without lukP/Q-prophage		mecA (SCCmec IVd)			VROS01000025 (2457..2791)	VROS01000059 (159..669)		VROS01000116 (205..1644)						VROS01000008 (1183..1668)					VROS01000028 (27691..29610)
ST612NSW15	CC8-MRSA-IV without lukP/Q-prophage		mecA (SCCmec IVd)			VROR01000059 (93..427)	VROR01000099 (36..546)		VROR01000042 (205..1644)						VROR01000076 (532..1017)					VROR01000072 (27691..29610)
ST612NSW17	CC8-MRSA-IV without lukP/Q-prophage		mecA (SCCmec IVd)				VROQ01000327 (4912..5422)								VROQ01000543 (549..1034)					VROQ01000185 (14389..16308)
ST612NSW18	CC8-MRSA-IV without lukP/Q-prophage		mecA (SCCmec IVd)	VROP01000001 (2458..3303)					VROP01000055 (526..1965)						VROP01000031 (532..1017)					VROP01000052 (27691..29610)
ST612NSW19	CC8-MRSA-IV without lukP/Q-prophage		mecA (SCCmec IVd)			VROO01000014 (2351..2685)	VROO01000110 (159..669)		VROO01000103 (526..1965)						VROO01000077 (532..1017)					VROO01000029 (27691..29610)
ST612NSW2	CC8-MRSA-IV without lukP/Q-prophage		mecA (SCCmec IVd)				VRPE01000359 (66..576)								VRPE01000189 (1829..2314)					VRPE01000608 (10402..12321)
ST612NSW20	CC8-MRSA-IV without lukP/Q-prophage		mecA (SCCmec IVd)			VRON01000050 (261..595)	VRON01000064 (159..669)		VRON01000036 (205..1644)						VRON01000070 (532..1017)					VRON01000043 (9735..11654)
ST612NSW21	CC8-MRSA-IV without lukP/Q-prophage		mecA (SCCmec IVd)	VROM01000006 (2458..3303)					VROM01000048 (205..1644)						VROM01000023 (532..1017)					VROM01000021 (27691..29610)
ST612NSW22	CC8-MRSA-IV without lukP/Q-prophage		mecA (SCCmec IVd)			VROL01000134 (2055..2389)	VROL01000057 (162..672)		VROL01000058 (205..1644)						VROL01000009 (532..1017)					VROL01000091 (24391..26310)
ST612NSW23	CC8-MRSA-IV without lukP/Q-prophage		mecA (SCCmec IVd)				VROK01000086 (159..669)		VROK01000015 (204..1643)						VROK01000100 (549..1034)					VROK01000040 (27691..29610)
ST612NSW24	CC8-MRSA-IV without lukP/Q-prophage		mecA (SCCmec IVd)			VROJ01000012 (52..386)	VROJ01000095 (9492..10002)		VROJ01000050 (205..1644)						VROJ01000058 (549..1034)					VROJ01000033 (27691..29610)
ST612NSW3	CC8-MRSA-IV without lukP/Q-prophage		mecA (SCCmec IVd)				VRPD01000090 (159..669)		VRPD01000034 (205..1644)						VRPD01000175 (532..1017)					VRPD01000161 (27691..29610)
ST612NSW4	CC8-MRSA-IV without lukP/Q-prophage		mecA (SCCmec IVd)				VRPC01000038 (159..669)		VRPC01000132 (205..1644)						VRPC01000083 (532..1017)					VRPC01000099 (27691..29610)
ST612NSW5	CC8-MRSA-IV without lukP/Q-prophage		mecA (SCCmec IVd)						VRPB01000037 (205..1644)						VRPB01000011 (532..1017)					VRPB01000097 (27691..29610)
ST612NSW6	CC8-MRSA-IV without lukP/Q-prophage		mecA (SCCmec IVd)			VRPA01000107 (2458..2792)	VRPA01000123 (159..669)		VRPA01000089 (526..1965)						VRPA01000054 (532..1017)					VRPA01000016 (31043..32962)
ST612NSW7	CC8-MRSA-IV without lukP/Q-prophage		mecA (SCCmec IVd)			VROZ01000071 (2458..2792)	VROZ01000057 (159..669)		VROZ01000025 (205..1644)						VROZ01000050 (532..1017)					VROZ01000047 (27691..29610)
ST612NSW8	CC8-MRSA-IV without lukP/Q-prophage		mecA (SCCmec IVd)				VROY01000088 (162..672)								VROY01000301 (549..1034)					VROY01000126 (22545..24464)
V13/2/458	CC8-MRSA-IV without lukP/Q-prophage		mecA (SCCmec IVd)				NAIY01000032 (50..560)		NAIY01000065 (97..1536)						NAIY01000071 (1075..1560)					NAIY01000017 (27993..29912)
20-093	CC8-MRSA-IV [PVL+/ACME+] "USA300", without lukP/Q-prophage		mecA (SCC [mec IVa+ACME1+Cu])	JAAFNB010000043 (13926..14771)
29-021	CC8-MRSA-IV [PVL+/ACME+] "USA300", without lukP/Q-prophage		mecA (SCC [mec IVa+ACME1+Cu])	JAAFMS010000053 (14297..15142)								JAAFMS010000135 (2304..2951)			JAAFMS010000172 (1244..1729)			JAAFMS010000132 (270..1649)
29-031	CC8-MRSA-IV [PVL+/ACME+] "USA300", without lukP/Q-prophage		mecA (SCC [mec IVa+ACME1+Cu])	JAAFMR010000052 (14151..14996)					JAAFMR010000155 (80..1519)			JAAFMR010000123 (2449..3096)			JAAFMR010000147 (563..1048)			JAAFMR010000120 (312..1691)				JAAFMR010000137 (610..933)
31-073	CC8-MRSA-IV [PVL+/ACME+] "USA300", without lukP/Q-prophage		mecA (SCC [mec IVa+ACME1+Cu])						JAAFMO010000159 (80..1519)						JAAFMO010000150 (521..1006)			JAAFMO010000126 (270..1649)				JAAFMO010000141 (275..598)
40-086	CC8-MRSA-IV [PVL+/ACME+] "USA300", without lukP/Q-prophage		mecA (SCC [mec IVa+ACME1+Cu])	JAAFMF010000026 (17966..18811)
N13/1/715	CC22 without lukP/Q-prophage		mecA (SCCmec IVa)	NAJE01000159 (234..1079)
36-009	CC45-MSSA without lukP/Q-prophage		negative											JAAFMK010000041 (4280..5056)
21-081	CC97-MSSA, lukP/Q prophage present, possibly "Group 1"		negative													JAAFNA010000156 (2506..3003)
47-073	CC97-MSSA, lukP/Q prophage present, possibly "Group 1"		negative
48-075	CC97-MSSA, lukP/Q prophage present, possibly "Group 1"		negative
47-087	CC97-MSSA, lukP/Q prophage present, possibly "Group 1"		negative
66-032	CC97-MSSA with "Group 2" lukP/Q-prophage		negative
50-087	CC97-MSSA with "Group 2" lukP/Q-prophage		negative
37-094	CC97-MSSA with "Group 2" lukP/Q-prophage		negative
28-091	CC97-MSSA with "Group 2" lukP/Q-prophage		negative
17-036	CC97-MSSA with "Group 2" lukP/Q-prophage		negative	JAAFNC010000079 (4128..4973)
26-028	CC133-MSSA without lukP/Q-prophage		negative
33-036	CC133-MSSA with "Group 2" lukP/Q-prophage		negative
36-054	CC133-MSSA with "Group 2" lukP/Q-prophage		negative
41-079	CC133-MSSA with "Group 2" lukP/Q-prophage		negative
46-023	CC133-MSSA with "Group 2" lukP/Q-prophage		negative
48-067	CC133-MSSA with "Group 2" lukP/Q-prophage		negative
49-079	CC133-MSSA with "Group 2" lukP/Q-prophage		negative
49-097	CC133-MSSA with "Group 2" lukP/Q-prophage		negative													JAAFLU010000004 (82890..83387)
66-064	CC133-MSSA with "Group 2" lukP/Q-prophage		negative
66-067	CC133-MSSA with "Group 2" lukP/Q-prophage		negative													JAAFKU010000003 (124670..125167)
68-009	CC133-MSSA with "Group 2" lukP/Q-prophage		negative
Wien-511542-22	CC133-MSSA with "Group 2" lukP/Q-prophage		negative
30-061	CC188-MSSA without lukP/Q-prophage		negative	JAAFMP010000039 (3624..4469)
29-017	CC350-MSSA with "Group 2" lukP/Q-prophage		negative	JAAFMT010000023 (27139..27984)					JAAFMT010000057 (400..1839)	JAAFMT010000046 (401..1162)	JAAFMT010000046 (1379..1783)			JAAFMT010000064 (333..980)		JAAFMT010000008 (112387..112884)						JAAFMT010000066 (136..459)
49-063	CC350-MSSA with "Group 2" lukP/Q-prophage		negative
FMV16-5587	CC350-MSSA with "Group 2" lukP/Q-prophage		negative
FMV16-7294	CC350-MSSA with "Group 2" lukP/Q-prophage		negative
IMT37083	CC350-MSSA with "Group 2" lukP/Q-prophage		negative	VSZD01000046 (2898..3743)					VSZD01000072 (400..1839)						VSZD01000071 (1045..1530)
	CC350-MSSA with "Group 2" lukP/Q-prophage			contig_2 (plasmid) (14995..15840)					contig_2 (plasmid) (20454..21893)						contig_2 (plasmid) (38917..39402)
IMT37341	CC350-MSSA with "Group 2" lukP/Q-prophage		negative	VSZC01000051 (3175..4020)					VSZC01000085 (400..1839)						VSZC01000084 (1045..1530)							VSZC01000077 (512..835)
IMT37410	CC350-MSSA with "Group 2" lukP/Q-prophage		negative	VSZB01000039 (7995..8840)					VSZB01000068 (118..1557)						VSZB01000069 (1045..1530)							VSZB01000066 (1939..2262)
IMT37728	CC350-MSSA with "Group 2" lukP/Q-prophage		negative	VSZA01000038 (11935..12780)					VSZA01000075 (443..1882)						VSZA01000078 (405..890)							VSZA01000071 (1939..2262)
IMT39233	CC350-MSSA with "Group 2" lukP/Q-prophage		negative	VSYZ01000048 (11935..12780)					VSYZ01000086 (443..1882)						VSYZ01000087 (405..890)							VSYZ01000082 (1939..2262)
IMT39637	CC350-MSSA with "Group 2" lukP/Q-prophage		negative	VSZE01000032 (11935..12780)					VSZE01000044 (80..1519)						VSZE01000043 (405..890)							VSZE01000041 (512..835)
IMT39841	CC350-MSSA with "Group 2" lukP/Q-prophage		negative	VSYY01000043 (7998..8843)					VSYY01000071 (443..1882)						VSYY01000072 (1045..1530)							VSYY01000069 (1939..2262)
IMT40768	CC350-MSSA with "Group 2" lukP/Q-prophage		negative	VSYX01000042 (11935..12780)					present but fragmented						VSYX01000061 (1045..1530)							VSYX01000057 (1939..2262)
IMT40820	CC350-MSSA with "Group 2" lukP/Q-prophage		negative	VSYW01000035 (7995..8840)					VSYW01000052 (443..1882)						VSYW01000054 (403..888)							VSYW01000050 (1939..2262)
IMT40952	CC350-MSSA with "Group 2" lukP/Q-prophage		negative	VSYV01000048 (10403..11248)					VSYV01000096 (80..1519)						VSYV01000095 (1045..1530)							VSYV01000087 (1940..2263)
IMT41452	CC350-MSSA with "Group 2" lukP/Q-prophage		negative	VSYU01000042 (7999..8844)					VSYU01000066 (123..1562)						VSYU01000067 (406..891)							VSYU01000062 (1940..2263)
IMT41468	CC350-MSSA with "Group 2" lukP/Q-prophage		negative	VSYT01000043 (7999..8844)					VSYT01000096 (118..1557)						VSYT01000097 (1045..1530)							VSYT01000093 (1940..2263)
IMT41899	CC350-MSSA with "Group 2" lukP/Q-prophage		negative	VSYP01000038 (11935..12780)					VSYP01000061 (438..1877)						VSYP01000062 (403..888)							VSYP01000059 (512..835)
IMT43228	CC350-MSSA with "Group 2" lukP/Q-prophage		negative	VSYS01000052 (7995..8840)					VSYS01000097 (118..1557)						VSYS01000098 (403..888)							VSYS01000091 (512..835)
IMT43231	CC350-MSSA with "Group 2" lukP/Q-prophage		negative	VSYR01000033 (7998..8843)					VSYR01000048 (80..1519)						VSYR01000047 (403..888)							VSYR01000044 (512..835)
IMT43240	CC350-MSSA with "Group 2" lukP/Q-prophage		negative	VSYQ01000045 (7995..8840)					VSYQ01000107 (438..1877)						VSYQ01000109 (403..888)							VSYQ01000101 (1939..2262)
NCTC5663	CC350-MSSA with "Group 2" lukP/Q-prophage		negative
Wien-511503-22	CC350-MSSA with "Group 2" lukP/Q-prophage		negative
Wien-511514-WH-22	CC350-MSSA with "Group 2" lukP/Q-prophage		negative
Wien-511515-22	CC350-MSSA with "Group 2" lukP/Q-prophage		negative
Wien-511517-22	CC350-MSSA with "Group 2" lukP/Q-prophage		negative
Wien-511521-22	CC350-MSSA with "Group 2" lukP/Q-prophage		negative
IMT33368	CC398-MSSA without lukP/Q-prophage		negative	PUTY01000017 (37119..37964)					PUTY01000029 (527..1966)								PUTY01000003 (173660..174151)			PUTY01000001 (353295..355214)
IMT33826	CC398-MSSA without lukP/Q-prophage		negative	PUUA01000017 (37119..37964)					PUUA01000029 (527..1966)								PUUA01000003 (173660..174151)			PUUA01000001 (353295..355214)
IMT34426	CC398-MSSA without lukP/Q-prophage		negative	PUXJ01000015 (37119..37964)					PUXJ01000029 (527..1966)								PUXJ01000004 (152172..152663)			PUXJ01000001 (353295..355214)
IMT38422	CC398-MSSA without lukP/Q-prophage		negative	QITL01000017 (37119..37964)					QITL01000029 (527..1966)								QITL01000004 (152171..152662)			QITL01000001 (353132..355051)
IMT38431	CC398-MSSA without lukP/Q-prophage		negative	QITM01000017 (37119..37964)					QITM01000029 (527..1966)								QITM01000004 (152171..152662)			QITM01000001 (353132..355051)
IMT38594	CC398-MSSA without lukP/Q-prophage		negative	QITO01000018 (37119..37964)					QITO01000030 (527..1966)								QITO01000004 (152172..152663)			QITO01000001 (353294..355213)
56-089	CC398-MRSA-IV without lukP/Q-prophage		mecA (SCCmec IVa)														JAAFLN010000027 (13813..14304)			JAAFLN010000006 (12347..14266)
C3865	CC398-MRSA-IV without lukP/Q-prophage		mecA (SCCmec IVa)	JIZC01000013 (70249..71094)					JIZC01000034 (495..1934)											JIZC01000012 (59850..61769)
C4668	CC398-MRSA-IV without lukP/Q-prophage		mecA (SCCmec IVa)	JIYY01000012 (43093..43938)					JIYY01000040 (493..1932)								JIYY01000002 (107035..107526)			JIYY01000001 (128197..130116)
GD2010-169	CC398-MRSA-IV without lukP/Q-prophage		mecA (SCCmec IVa)	JIXZ01000013 (71390..72235)					JIXZ01000051 (493..1932)	JIXZ01000053 (254..1015)							JIXZ01000010 (3563..4054)		JIXZ01000046 (249..1625)	JIXZ01000002 (55198..57117)
IMT33391	CC398-MRSA-IV without lukP/Q-prophage		mecA (SCCmec IVa)	PUTZ01000015 (37119..37964)					PUTZ01000029 (527..1966)								PUTZ01000004 (152172..152663)			PUTZ01000001 (353295..355214)
IMT33828	CC398-MRSA-IV without lukP/Q-prophage		mecA (SCCmec IVa)	PUUB01000018 (37119..37964)					PUUB01000030 (527..1966)								PUUB01000003 (152172..152663)			PUUB01000001 (288161..290080)
IMT33861	CC398-MRSA-IV without lukP/Q-prophage		mecA (SCCmec IVa)	PUUC01000017 (37119..37964)					PUUC01000029 (527..1966)								PUUC01000003 (173660..174151)			PUUC01000001 (353295..355214)
IMT33862	CC398-MRSA-IV without lukP/Q-prophage		mecA (SCCmec IVa)	PUUD01000017 (37119..37964)					PUUD01000029 (527..1966)								PUUD01000003 (173660..174151)			PUUD01000001 (353295..355214)
IMT33997	CC398-MRSA-IV without lukP/Q-prophage		mecA (SCCmec IVa)	PUUE01000020 (37119..37964)					PUUE01000038 (527..1966)								PUUE01000003 (50820..51311)			PUUE01000001 (288143..290062)
IMT34080	CC398-MRSA-IV without lukP/Q-prophage		mecA (SCCmec IVa)	PUXH01000020 (37119..37964)					PUXH01000036 (527..1966)								PUXH01000003 (50820..51311)			PUXH01000001 (288143..290062)
IMT34209	CC398-MRSA-IV without lukP/Q-prophage		mecA (SCCmec IVa)	PUXI01000015 (1143..1988)					PUXI01000037 (527..1966)								PUXI01000003 (107194..107685)			PUXI01000001 (353134..355053)
IMT36995	CC398-MRSA-IV without lukP/Q-prophage		mecA (SCCmec IVa)	PUXK01000019 (37119..37964)					PUXK01000031 (527..1966)								PUXK01000004 (93853..94344)			PUXK01000001 (310604..312523)
IMT37264	CC398-MRSA-IV without lukP/Q-prophage		mecA (SCCmec IVa)	PUXM01000017 (37119..37964)					PUXM01000030 (527..1966)								PUXM01000004 (107194..107685)			PUXM01000001 (353295..355214)
IMT37277	CC398-MRSA-IV without lukP/Q-prophage		mecA (SCCmec IVa)	PUXN01000017 (37119..37964)					PUXN01000030 (527..1966)								PUXN01000003 (145618..146109)			PUXN01000001 (337246..339165)
IMT37426	CC398-MRSA-IV without lukP/Q-prophage		mecA (SCCmec IVa)	PYBG01000021 (37119..37964)					PYBG01000047 (205..1644)								PYBG01000003 (107193..107684)			PYBG01000001 (208453..210372)
IMT38358	CC398-MRSA-IV without lukP/Q-prophage		mecA (SCCmec IVa)	QITK01000017 (37119..37964)					QITK01000030 (527..1966)								QITK01000003 (107194..107685)			QITK01000001 (337246..339165)
IMT38587	CC398-MRSA-IV without lukP/Q-prophage		mecA (SCCmec IVa)	QITN01000016 (37119..37964)					QITN01000029 (527..1966)								QITN01000004 (107194..107685)			QITN01000001 (353295..355214)
IMT38653	CC398-MRSA-IV without lukP/Q-prophage		mecA (SCCmec IVa)	QITP01000017 (37119..37964)					QITP01000029 (527..1966)								QITP01000004 (107194..107685)			QITP01000001 (353295..355214)
IMT38888	CC398-MRSA-IV without lukP/Q-prophage		mecA (SCCmec IVa)	QBFM01000020 (37119..37964)					QBFM01000039 (527..1966)								QBFM01000003 (171537..172028)			QBFM01000002 (288131..290050)
L2	CC398-MRSA without lukP/Q-prophage		mecA (SCC [mec VT+czrC])	JARYZG010000008 (69827..70672)														JARYZG010000035 (281..1660)		JARYZG010000011 (12389..14308)
L3	CC398-MRSA without lukP/Q-prophage		mecA (SCC [mec VT+czrC])	JARYZF010000062 (13344..14189)			JARYZF010000181 (192..702)											JARYZF010000133 (955..2334)		JARYZF010000005 (12389..14308)
59-071	CC398-MSSA with "Group 2" lukP/Q-prophage		negative	JAAFLK010000007 (77270..78115)												JAAFLK010000004 (268648..269145)				JAAFLK010000004 (12347..14266)
IMT37082	CC398-MRSA-IV, probably with "Group 2" lukP/Q-prophage		mecA (SCCmec IVa)	PUXL01000013 (1143..1988)					PUXL01000032 (527..1966)								PUXL01000002 (107194..107685)			PUXL01000001 (91554..93473)
IMT37325	CC398-MRSA-IV, probably with "Group 2" lukP/Q-prophage		mecA (SCCmec IVa)	PUXO01000013 (1143..1988)					PUXO01000033 (527..1966)								PUXO01000002 (107194..107685)			PUXO01000001 (91554..93473)
IMT37340	CC398-MRSA-IV, probably with "Group 2" lukP/Q-prophage		mecA (SCCmec IVa)	PUXP01000013 (1143..1988)					PUXP01000032 (527..1966)								PUXP01000002 (107194..107685)			PUXP01000001 (91554..93473)
IMT37510	CC398-MRSA-IV, probably with "Group 2" lukP/Q-prophage		mecA (SCCmec IVa)	PUXQ01000013 (1143..1988)					PUXQ01000032 (527..1966)								PUXQ01000002 (107194..107685)			PUXQ01000001 (91554..93473)
09-047	CC816-MSSA with "Group 3" lukP/Q-prophage		negative
28-062	CC816-MSSA with "Group 3" lukP/Q-prophage		negative
58-006	CC816-MSSA with "Group 3" lukP/Q-prophage		negative									JAAFLL010000102 (2445..3092)	JAAFLL010000101 (1814..2242)					JAAFLL010000103 (1601..2980)
60-016	CC816-MSSA with "Group 3" lukP/Q-prophage		negative
67-090	CC816-MSSA with "Group 3" lukP/Q-prophage		negative
V0353	CC816-MSSA with "Group 3" lukP/Q-prophage		negative
Wien_VetMed _2022-3628=511523-WH-22	CC816-MSSA with "Group 3" lukP/Q-prophage		negative
Strain Aff-42-N	CC873-MSSA with "Group 2" lukP/Q-prophage		negative
Strain Aff-42-P	CC873-MSSA with "Group 2" lukP/Q-prophage		negative
70-074	CC4215-MSSA without lukP/Q-prophage		negative
V0641	CC8115-MSSA with "Group 3" lukP/Q-prophage		negative
