# Supplementary material for: Characterisation of Staphylococcus aureus Strains and Their Prophages That Carry Horse-Specific Leukocidin Genes lukP/Q
Source: Toxins (Basel). 2025 Jan 3;17(1):20. doi: 10.3390/toxins17010020 (PMC11769447; doi:10.3390/toxins17010020)
Supplement: Supplementary file 1 [file toxins-17-00020-s001.zip › Supplemental File S3_Sequences of the phages discussed_integrase first.fas]

>>97965_Berlin_IMT39173_ST1_RUN103-BC09_contig_1.ab ori
TTAGTACACAAGTTTTTCTAATTTTTGCTCTAACTCTCTGTCCATTTTCTCTGTTACATG
TGTATACACCTTTATAGTCGTTTTTTCATCTGTATGTCCTACTCTTTTCATAATTGCTTT
TAACGATATATTCATTTCCGCCAATAAACTTATGTGTGTATGCCTTAGTGTGTGAGTAGT
AACTTTTTTATTTATATTTAATGATTCTGCAGCTGAGGACAATCGTTTGTTTATCCTACT
GCCTTGCATAGGATTTCCTTGACAAGTTGTGAATATAAACCCTCTATCAACATAGCTTGG
TTCCCACTGTTGCATCTTTTTATTTTCTAACATTATTTTTTTCAATACATTTGCTATCCT
TGAATTGATGGCGATTTTTCTTTTTGAACCTGCGGTCTTCGTAGTATCTTTGTGACCAAA
TCCAGCATTACATTTGATTCTGTGAATAGTACCGTTAATATCGATCGTCTTATTTTTGAG
GTCTACATCTTTAACTTGGAGCGCTAATAACTCACCTATGCGCATACCTGTTAAAGCTTG
AACTTCAACAGCCCCAGCAACTAAAATACGAGCTCTATACTGCATGTTATTATCGTTCAG
TATAAAATCGCGTATTTGAATGACTTGTTGTAATTCAAGATAGTTGTACATTTTAGCTTC
TTCTTTTTCTATATCTTCTATCGTCTTACTCTTCTTTGGTAGTGTGACGCTATTTAATAT
GTGTTCGTTTGGATAATTGTAAAATTTAACGGCGTATTTAATAGCTTCTTTCATATGTCC
AAGTTGACGCTTTACCTGATTTGCAGAATATACGTTTGATAATTCGTTAATAAATGTTTG
CATGTACTTTGTATCAATTTTGTTTAAAAGTAAATTTTGAGAACTGTTCTTTTTGATGTT
TTTGATTCTTGTTTTCAAATTATCAAGCGTCGTTACTTTAAAGCCAGATGTTTTTATATG
ATATTCAAGCCATTCATCTAATAACGCGTGAAAAGTCAAAGTTTTTAATTCGCTTGACGA
CTTGTTGTTTAGTTTTTCTTTTATTTTTTCTTCTAAACGAAACATTGCTTCTTTTTGTGA
TTGTTTTGTATTCTTGTTCAACACAACACTTACGCGCTTCCATTTATCTGTGTATGGATC
TTTGTACTTCTCGTAGTATCTATACTTCGTTTCATTGTTCTTATTTTTAAATTTTTCAAA
CCACATTTTACATCCCTCCTCAAAATTGGCAAAAAAATAATAAGGGTAGGCGGGCTACCC
GTGAAAATTGTATAAAAAAAGACGCCTGTATAATACAGACGTCAGTGAGCCGAAAGCTCA
AATCAATATAGGTGGACCTTTAGCCCTCAATACCTGTATTATAACATTATTTTAGAATTG
TTCAACTCATTTTTTTGAAACAGATGTTAACCAATCGGTCAGTTTCGTGTTTCGGCAATC
TAATTAAAACGCTTAAATCTTTAATATAATTTAAAATTCTATCCTTACTTATTGTAGTAA
TATCCTGTGTTTTTGCATAAGAACTTTTGTCAACTAAGTTTTTTAATTTGTTTTCCACAA
AATCGTATTGTTTCATTTCGTTCTTTAAGGAGTCACACAAAAACCTTGCATAAACAATGA
CTTTTAAATCATTGGGATTTTGATTTATAATGTTTTCAATCGATTCTATCTTTTTCTCGT
GTTTGGCAATTGATTGTTTTAGTGTATTTAAAAAAGGTTTTATAAGATGTATATTTCCAA
AAGCATTGTGTTTGCTTTTGGAAGTTAAAGGGATTACGGTCACTTTGCCGTTATTTTTAT
TATCCTTTTTGTTTATGACTATGCAAAAGTGTTTGTATGAAAACTCATGACCTACACCTT
TACCAAAATCTGCATAAATTATTTCGCCTCTTTGATAAACTTTATATCGTTTCTCTTCCA
TCCCTCATCCTCCTCACGCCATATAGGCGTTTATTTCCTATATTCTTCTTCAACATACTT
TTTTACTAAATATTCAAGAATAAGTTCGGTCATTAGATCGTTTTCTTCATACTCTTTACG
AAGCTCCTTTATTCTTTGAATCAATTTATCTTCTGGAGTTTCCAAAATAAAACCTCCTGT
GAATTCATTTACTTTAAAAACTATTCGTATCTTTCTGGTTCGAGTCCCATCTCCCTTAAT
GCTTGGTCGCTATTTTCTTGTGCTCTTTGAGCTTCTTCAGGTGTATAGAAATGTTTATAC
TCTCTTTTATATATTGGATCTGTTTCTCCCTCTACATAATCATCTCTAACAGGATTATTT
GTAGTTGTATGTGATTGTCCATTATAAATTTCTGTAACTGTATCCCCATTTTCTATAACT
GTATAATTGTTGTTATTATTTTGTTCTTTGTTAGTATCATTATTTAGGACAGGTTGGTTA
TTAATTTCTTTTTGAACATGATTGTTATTTTTTTGAGATTCATTTTGTTTCTTCTTTTCG
CTTTTTGACTTATAGTCGTTTTTCTGAGTTTCTTTTTTAACTTCCGATTTTTTATCTTCT
TTCTTTTCTTTTCGCTCACTGTTATCATTGTTACCACACGCACCTAAAACCAACGCACTT
ACTAAAAATAAACCTGTCATTTTCTTCATGATGATTTTCTCCTTTGCTTGTTTTTTATAT
TAAAGCGCCATATAGGCGCCATTAATCACAATACAACTTTGCCCATTACTTTAATATCAC
TAAACGAAGCGACTTTGATATCATCGTACTTCGGATTTAGAGATACCAAATTAATATAAT
CTTCACATATATCTACACGTTTAATCAGACTTACTCCATCTAATACAACGAGTGCAATTG
TACCATCTTTAATAGAATCTTCTTTCTTAATAAAAGCGTATGTTCCTTGTTTTAACATAG
GTTCCATTGAATCACCATTAACTAAAATACAAAAATCAGCATTTGATGGCGTTTCGTCTT
CTTTAAAAAATACTTCTTCATGCAATATGTCATCATATAATTCTTCTCCTATGCCAGCAC
CAGTTGCACCACATGCAATATACGATACTAGTTTAGACTCTTTATATCCATCTATAGAAG
TGACTTTATTCTGTTCATCCAATTGTTCATTTGCATAGTTAAGTACGTTTTCTTGGCGGG
GAGGTGTGAGTTGAGAAAATATGTTATTGATTTTTGACATTATCGTTTCATCTTGACGTT
CTTCATCAGGAACTCGATAAGAATCTACATCATACCCCATAAGCCACGCTTCACCAACGT
TCAGAGTTTTAGAAAGTAGGTAAATTCTATCTTGGTCGGGTGATTGTACGTCGTTAATAT
ATTGAGATAAAGTGCTTTTACTTAAAGATATACCTAGTTTCTTTTGATAAGGTTTCGATT
TATTAATGATATCTACTTGTTTTAAGTTTCTTATTTTCATAATGTGTTTAAGTCTATTTG
AAACTTTTTCTCTCATTTAGTGCACCTCCGTTTGATAACTTCATAATAAAGCTTGTTGAA
CAAAAATTCAACAAAAAAGTTCATAAATCATGAATTTTTGTATTGACTTGATTCAAAACA
AGGTGTAAAGTATAGTTAAGTTCATGATACGTGAACTTGAGAGGAGGTGCTTTTATGTGT
TACGACTACTCACGTTTGAGCGGGAAAATAGTAGAAAAGTATGGCACTCAGTACAATTTT
GCAATTGCTATGAAATTGTCAGAGAGAAGTTTATCCTTAAAACTCAACGGTAAAGTTGGT
TGGAAAGACAGTGAAATATGGAAAGCTATACAACTACTAGATATACCGGTAGAGAAAATA
CACTTATATTTTTTTAAAGAAAAAGTTCATGTTATATGAACTTAAGGAGGGACACAATGG
AACAAATCACGTTAACCAAAGAAGAGTGTGTCGAACAATGCATCAATAAAGACTTAAAAC
TTTTAGATTATCGAGTTCAACAAATTTTAGAAGGTGTTCTATCAGAAAGTACCACATACG
GTGATGCAAGAAATAAATTAGAAACATTGAAAATTATTGCTGAATCTCATTTTAAAACCG
AACATGCTTCAGTTATTTACAAATTAGCATTGAAAAAGTTAGACGAAAAAATCAACGCCA
CTCCAATTAAAGAGTGACGGAAAGGGAGGATTTTAAATGTTTAAGGTTTTAAATGATATA
AAAACTTCTTTAAAAAACCATCCTTGGGGTTGGAAAGAGCACTTACCTTATTTGCTGATG
TTAACTCTGTCACTTGTGGCTCTGATTCTCGGTGTTCTGTCCGCGATTCTATGATAACAG
GCTTTATATAGATTCCTTTGTTGGTAGTGACTTTGATAGTCACATCCCATTCCCATATCA
CTGGATATTCTTCGAGCAAAAAAGTACATTCTACACTTTCATAAGGTCCTAAAGTAAATG
GAATGGAGTAGTTTTTATCTTTATATCGTATAGGTTTGAACGTTTTTTGTTCATTTACTT
TATTTTTAATATCAAATTCAACGTCAATAACAGAAATGGGAAACTTTGTGAAATTAATAA
ATGTTATATCGTTGTAACTTGATTTGTCATCGACCAAGTAATTAAAGCTTCTGGTAGGTA
TAACATCGATGTTAAGAGAATCTTTCATATAGTCTAAATAATATTTAAGTGCAGTCAGTA
AGAAACTAAAAATTGCGATACAAATCGCGATTATGTCCATACTTATCACCTCCTTAGGTT
GATAACAACATTATACACGAAAGGAGCATAAACAATATGCAAGCATTAAAAACAAAATCG
AACATCGGCGAAATGTTCAACATACAAGAAAAAGAAAATGGAGAAATCGCAATAAGTGCA
AGAGAGTTATATAAAGCTTTGGAAGTTAAAAAGCGTTTTAGCGCTTGGGCAGAAATTAAC
TTGAAGCATTTCAAAGAAAATAGGGATTTTACAAGTGTACTTACAAGTACGGTTGTTAAT
AACGGAGCTGTAAGACAACTAGAAGATTATGCTTTAACACTTGATGTAGCTAAACATGTT
GCGATGATGTCAGGTACAGAAAAAGGTTTTGATTTTAGAGAGTATTTCATCCAAGTAGAG
AAAGCATGGAACAGTCCAGAAATGATTATGCAACGTGCTTTAAAAATTGCTAACAACACA
ATCAATCAATTAGAAACAAAGATTGAACGTGATAAACCAAAAATTGTATTTGCAGATGCA
GTAGCTACTACTAAGACATCAATTTTAGTTGGAGAGTTAGCAAAGATCATTAAACAAAAC
GGTATAAACATCGGGCAACGCAGATTGTTTGAGTGGTTACGTCAAAACGGATTCCTTATT
AAACGCAAGGGTGTGGATTATAACATGCCTACACAGTATTCAATGGAACGTGAGTTATTC
GAAATTAAAGAAACATCAATCACACATTCGGACGGTCACACATCAATTAGTAAGACGCCA
AAAGTAACAGGCAAAGGACAACAATACTTTGTTAATAAGTTTTTAGGAGAAAAACAAACA
TCTTAATAGGAGAACACTATGGAACAAATCACATTAACCAAAGAAGAGTTGAAAGAAATT
ATAGCGAAAGAAGTTAGAAATGCTATAAAAGGCGAGAAACCAATCAGCTCAGGTGCAATT
TTCAGTAAAGTAAGAATCAATAATGACGATTTAGAAGAAATCAATAAAAAACTCAATTTC
GCAAAAGATTTGTCGCTAGGAAGATTGAGGAAGCTCAATCATCCGATTCCGCTAAAAAAG
TATCAGCATGGCTTCGAATCAATTCATCAAAAAGCTTATGTACAAGATGTTCATGACCAT
ATTAGAAAATTAACATTATCAATTTTTGGAGTGACACTTAATTCAGACTTGAGTGAAAGT
GAATACAACCTAGCAGCAAAAGTTTATCGAGAAATCAAAAACTATTATTTATACATCTAT
GAAAAGAGAGTTTCAGAATTAACTATCGATGATTTCGAATAAAGGAGGAACAACAAATGT
TACAAAAATTTAGAATTGCGAAAGAAAAAAATAAATTAAAACTCAAATTACTCAAGCATG
CTAGTTACTGTTTAGAAAGAAACAACAACCCTGAACTGTTGCGAGCAGTTGCAGAGTTGT
TAAAGAAGGTTAACTAAATTAGACCTTATTATTACTTTTTAGAATGTGAACAATAGGTCG
ATAAAAAACTTAATAAACAAACTATAGCAACTATCAATGAATTTTGAATATGTAAATCGT
TCTCGTTTATATAGTTTGTTACAAAGATTTGAATGTCAGCACCCGCCGCAATGCCATTAG
ACCATCTTATTAACTGTTTGAAAGGATGTGGAAAATCATTTTTGATACGATTGACAAATT
TATCGTTTCTTTTATAGGTACCTTGCTCATTTATTGGATAGGTCGAATTGATGGCTTCAG
CCAAAGTAGAGATAGCAGTTGGATTGATATAAAAATCTCTAATGGTCTGTTGTGCTTGAA
GCACTATCTCATCATCAAACCTATAGAGTTCCTTAAAAGATTTTATCGCATCTTCAGAAA
ATAAATTTCTTTGAAATGTTAGAGAAGAAAAAGAATTACGCAAATTAAAATTCATTTCAA
TTAAGTTGTTTAGATGAAAGTCTACTTTGAAGTTAGAAAATAAATTTAAGTTATTTTTAT
TAATTATATCTAATTGGTACTTAAGTTTTAAAGACTGTTTAATTGCCATGCTTCTAGAAA
TTTCAACATTATTAATTGCGTTATTAATAGATAAACGAACATTTTTTAAAGGATCAATAT
ACACCAATATCACCTCCTTAGGTTGATAACAACATTATACACGAAAGGAGATATAACAAA
TGAACATTCAAAAAGTAATGAAATTAATATTGAAAAAAATTCATGAGATGAGGGAGATTT
TAAAAAAGTTCAACAAAAATATCAGACACAAAGATCTAATTGTCATCAAAGTGAAAGATG
AAAACAGCGTTCCATTAGTCATTTATAAAGGTGGAGAGCTGAAGAGCAAACGAGTAGTTA
AATTTTTATGGGTAACTAGAAACGGAAATTACGAAGGTGGTTACGACATAAACATAGAGC
ATTATGCAAAGAGTGAAAAAGGCAGACCCGGTAGATATGAAAAATCAGGATTTAGAAGTT
TGTTTTTTAAGGAGGATTCACAGTGAACAAATTGTATAAAACAACCCTCCTCATCACAAT
GGCAGTTGTGACGTGGAAGGTTTGGAAGATTGAGAAGCACACTAGAAAACCTGTGATTAG
TACCAGGGCGTTGAGTGACTATCTAAACAACAAATCTTTAACCATACCGAAAGATGCTGA
AAATTCTACTGAATCTGCTCGTCGCCTTTTGAAGTTCGCCGAACAAACTATTAGCAAATA
ACAACATTATACACGAAAGGAAAGATAGAAATGCCAAAAATCATAGTACCACCAACACCA
GAAAACACATATAGAGGCGAAGAAAAATTTGTGAAAAAGTTATACGCAACACCTACACAA
ATCCATCAATTGTTTGGAGTATGTAGAAGTACAGTATACAACTGGTTGAAATATTACCGC
AAAGATAATTTAGGTGTAGAAAATTTATACATTGATTATTCACCAACAGGCACTCTGATT
AATATTTCTAAATTGGAAGAGTATTTGATCAGAAAGCATAAAAAATGGTATTAGGAGGCA
CAACAAATGAGCAACACATATAAAAGCTACCTAGTAGCAGTACTATGCTTCACAGTCTTA
GCAACTGTACTCATGCCGTTTCTATACTTCACCACTGCATGGTCGATTGCGGGATTCGCA
AGTATCGCAACATTCATATTTTATAAGGAATACTTTTATGGGGTGGATGATTAAATGACT
TGGTTTGAAGAATGCGTTAAACCTAGTGTGGAATGGGAAAGAAAGGCAGAACAAGCTGTT
TTAAGTGATGATGAAGTTAAAACGATCACTGAATATAGAAAGAAGTACAACAACCCGCAT
ATTTACATGTCGGCTCAGAACAGAAATTATCTTGTTGAATATTTAGATAGACATACTGGA
GACATAGTATTACACAATTTAAAACTTAAGAAATCATCCAGAAGAAGAGTGCATCAATAT
TTAATGGTCGGCCAAATAGTAGTGCCGGGCGAACCAAAAGGCACAATTTATGAAGCATCT
CTGATAATAAGATAAAAAAACTGCTACTTGCGCCAACAAGTAACAGAGACAAACGATTAG
CAAAATTAATTCACGTTCAATATAAAACGAAAAACGGAGGAAGTCAAGATGTATTACGAA
ATAGGCGATGTATGTCAGAAGGTAATTAATGTAGACGGATTTGATTTTAAATTAGCAGTT
AAGAAGAAGGACCACAGCATTCTGGTGAATATCTTAGATTTAGAAGATAAGTTTATCGAC
GGCATAAACATAACTAATGAGAACGATCTATACACAGCATTAGACATATTAAATCAATCT
ATTTACGAATGGATTGAAGAAAACGCAGATGATTATGACAGACTAATTAACTTAGTCATG
AAATGGTAGGTGCGATATGAAACCACATAAATTTAAACGAATGGCAATTGACTTAATAGA
ACGTGTACAAAGCACTTCTTATCAAGTTGATTATAAGTACAACGTTATATGGGTCTGGCA
CTACAGCGATGACTATTTAGGAAAAGTCGCATCAATAAATATGCACAACAATGTAGATGA
CGATAACACAATATTGGCTAGATACGAGAAAGCTAAAAAGATGCTAGCGGGGGAGGTGTT
AAGCGATGGCTAATCTATATGAGTTATCAGAAGCATTTAAAGAGTTGTCTAATCAAGATG
AATTAGACCAAACATTATTAAAAGACACATTAGATTCTATTCAAGCAGAAATGAATGTCA
AAGTAGATAACATTGTCAATTGGAGACGTGAAACTTTAGGTGACATAGATGTCATAGATA
AAGAGATTAAACGACTTCAAAATTTAAAAAAACAAAAACAAAATTTAACTGATCGATTAA
GAGATTACTTAAAAGAGATGTTAGAAACACAGGAAGTAGATAGTTACCGCACAGCTACTA
ATCATATTTACAAGCGCAAAAACGGGGCTAGTAAAAATATTATCGATGAAAAACTTATTC
CAAAGGATTATTGGCTATCACAAGCGCCAAAGCTTAATTCTAAGCAACTAATCGATGATT
TGAAAGCTGGCAAAGATATTCCGGGTGCTGAATTAAAGGTAACGGAAAGTTTGGTGATTA
AGTGATGAGTGAGGAACAAGACATTTTACAAGAACTAGGTATTGAAGAAATTAACGAAGA
TACTCAGAACTATTATTCAATTATGGTATATGGCAAATCAGGAACCGGAAAGACGACTTT
AGCCACTAGAGAAAACAACGCTTTTATTATTGATATTCACGAAGATGGCACTCAAGTAAC
TCGGCAAGGTTTTGTGAAGAGGGTCGACAATTACATTGCTTTTAGAAACACAATTGCGAG
TATTGAATCGATTGTAAATACAGCTAGACAAAGAGGAAAGTTACTTGATGTGGTTGTAAT
TGAAACAGCACAAAAGTTAAGAGATATAACGCTGACTCATGTGATGAACACGCACCAAGT
CAAAAAAGTAAGAATTCAAGATTATGGGGAAACATCTAAATTAATTGTTAACTCGATTAG
GCACCTATTAAAGGTTAAAGATAAGCTCGGATTTCACGTTGTGCTTACAGGACATGAAGG
GCTTAACTCAGAAGATAAAGATGAGAATGGAAAAATTATTAACCCTAGAATATCAATTGA
AGTACAACCGGCAATACACAACAACTTAGTAACTCAGTTCGACATTATAGGACACACATT
TATAAAAGATCATACAGATGAGAACGGAAATGCGACACACGATTATGTGTTTTCTGTAGA
ACCTTCTAATTTATATACAACTAAAGTTAGGCATAATCCGCAAATAACAATCAATAATCC
AGGTATTAAAAATGCTTCAATTTCAAAAATTATAGATATGGCACAAAACGGAAACTAATA
AAAAACTAAAAAGGACGGTAATTAATTATGAACTTCAATTTAAACTTACAAGGCGCACAA
GAATTAGGTAACTACATGCAACCAGGACAATACAGTGTGAAAGTTAAAAACTTCGAATCT
AAAGAGTCTAAGAATGGACATCCACAATTTGTAATCACGTTTATTCATAAAGAAGAAGGA
GAATTCACTCATTATGCAAACGGCGATACTTCAAACGACTTCGCCAAAAACTGGTTATAC
ACATTCTTGAAGGCAATAGGCATTGATGACAATAATGGTCAATTTAACTTTACTGAACGA
GATGTAATCGGTAAACCAATCAATATTGAGTTAGAACGAAAATATAATGATTATAAAGAT
AAATGGAATACAGTATTAAAAAGATTTTGGAAATTTGAAGGTACAGCAGTTTATGAAAAA
GTTGGAATTAAAGAAAACGAAAAAAATGATAACAATGAGAGTTCTAACAACTCTAATGTG
AATAATAATCCGTTTGAAAATACTAATAATTCTATTGATATATCTGATGACGATTTGCCT
TTCTAGGGTGTGATTAAGTGGCACAAATCATCAAATACCAACAAAATAACAATGGTTTAT
ATGATGTAGTTGTTACCGGTGTAGAGATACCAGATGAAGCGCTAACGTTGCTAGATTTGA
ACCAGCCAATTGATGTTGATTGTTCAGTGATAGATCCGAATTCTATCACTGGACAACAAC
GCAAATTGATATTCGCATTGTGTAACGATATAGAAGCTCATACAGGACAGCCTCGAGATT
ATATGAGACAAATGTTCCAAGATTATGTGAAGTTTCTGTATGGCTATGAAGAACGCATAT
CTTTATCAAATTGTTCTCGAACTATAGCCAAGCAAATTATAGAAGCGATGTTTGAGTGGA
TTTTTACAAATGCGATTCCATTAAATTATAAAACAAGCAAATTGATGAAAGAAGAAAAAA
ATTATCTTTATTGGGCAACTGTTACGCGTCATTGCATTATATGCGGAAAGCCTCACGCTG
ACCTAGCACATTACGAAGCAGTCGGTAGAGGTATGAACAGAAATAAGATGAATCACTACG
ACAAACATGTATTAGCGTTATGTCGCGAACATCATAACCAGCAACATGCGATTGGTGTTA
AGTCATTTGATGATAAATATCACTTGCATGACTCGTGGATAAAAGTTGATGAGAGGCTCA
ACAAAATGCTGAAAGGAGAGAAAAAGAATGAATAGACTAAGAGTAATAAAAATAGCACTC
CTAATCGTCATCTTGGCGGAAGAGATTAGAAATGCTATGCATGCTGTAAAAGTGGAGAAA
ATTTTAAAATCTCCGGTTAGTTAATACAGGTTTTTACAAAAGCTTTACCATAGGCGGACA
AACTAATTGAGCCTTTTTTGATGTCTATTACCCAGGGGGTGTAATGTAACTTTAATACTT
CAAATTCAATGCCAGAAAGTTTACTTATTGTTTCTAGAGTGTGTCCTGACTTTAACATTC
TTTTAACAAATTCTAATCCCGAAACAAATCTTTGTTTTTCTATAATCTTATTAAAGTGAT
TTAAAAACTGAGGAGCATAAAACTTATTATAAATTCCTTTTTTTGTTAAGTAAGACATGT
CAAAAGTTTCATTTAAAAGCCCTAACCTTACTAGGTTATTAATTGAAATTTCGGTTGATT
TTATATCTAACGGAGAGTCTTTTATTAACGTGTCCGATATATTCATACCGTCATTCTTTG
AGTTTAAAACCGCTCTATATTTAACGGCAGGATGTACTTCATGGTTCTTTAAATGTTTTA
AAAGAATAGCATCATTTGGGGATAATTGTTTAATTATTTCAACGAACGAATGGTGAGTTA
ATGAGTTCTTTCTGTTATCCATTGATGATGCTATTAGTTTTGCAAACATATTACTTAAAG
TTTTTTCACTAATATAAAACTTTGAAGCTTCTAGAGCAGGACCTAGAAGAGAAATTTGTG
GTTCTTGTAAATTATTTTCAGGTACAGAAGATATTTCTTTTTTAAATTGTTCTTTGAAAA
TTTCAAACTCTACTTCTCTTTGATAAATAACTTTATCCACATAAAGGTGGAATTTCCCAA
AGACAAGCTCCCAAGTTTTAGAAAATGTTTCTATAGGCCCTTTTGATGCGCCTTCAATAA
TTTTATCAATACCTTTACCTAAAATAGGATCCATAATTATTCACCCCCAATCTAACGCAG
TAGCGATAACAAAATTATACCAGAAAGGAGAATCAACATGACTGAACAACCAAGTTACTA
CTCAATAATAACGGCAAATGTCAGATACGATAATCGGCTTACTGATAGTGAAAAATTACT
TTTTGCAGAAATAACGTCTTTAAGTAACAAGTACGGATACTGCACAGCAAGTAATGGTTA
CTTTTCCAAATTGTATGAAGTAACGAAAAGGACGATATCAGCTAGGATAAACAACTTAAA
AGAAAATGGTTATTTAAAAATTGAGCTTGATTATAAAGGAAGTGAAGTTAAACAAAGAAG
GTTATACCCCATGACGCAATTTTCTATAGGTATAGAAAATAATTTCCATAGGGGTGTAGA
AAATAATTTCCATACCCCTATAGAAAGAAACTTCCAAGAGAATAATACAAGTATTAATAT
TACAAGATTAAATAATACAAGTATTAATAATAATAGCGCAACTGACGTTACGCATGAGCA
ATTTGAGGAATGGTGGAAACTTTACGACAAGAAGAAAGATAAGAAGATGTCTTTCACTAA
ATTCAAATCATGCTTAAAGAAACATTCTTTTGAACAAATCATGCAAGGCACTCGAGAGTA
TTTAAAAACTATTACAGACAAACAATATCAAAAGTACCCCAAAACGTTCTTAACTAATGA
AAGCTATATGAATGATTATAGCGAAGAGATTAAAGAAACTGGCATAGATCAATTGGAACG
TATGAAGTACGACGAAAGTTATTGGGATTAGGGGGACATTATGAAACCACTATTCAGCGA
AAAGATAAACGAAAGCTTGAAAAAATATCAACCTACTCATGTCGAAAAGGGATTGAAATG
TAAGAGGTGTGGCAGTGAATACGACTTATATAAGTTCGCTCCTACTAAAAAACACCCGAA
TGGTTACGAGTATAAAGATGGTTGCAAGTGTGAAATTTATGAGGAATATAAGCGAAACAA
GCAACGGAAGATAAACAACATATTCAATCAATCAAATGTTAATCCGTCATTAAGAGATGC
AACGGTTAACAACTATAAGCCACAAAATGAAAAACAAGTAAAAGCTAAACAAACAGCAAT
AGAGTATGTACAGGGTTTCTCTACAAAAGAACCAAAATCATTAATATTGCAAGGTTCATA
TGGAACTGGTAAAAGCCACCTAGCATACGCTATCGCAAAAGCAGTCAAATCTAAAGGGCA
TACAGTTGCTTTTATGCACATACCAATGTTGATGGATCGTATCAAAGCGACATACAACAA
AAATGCAGTTGAAACTACAGACGAGCTAGTCAGATTGCTAAGTGATATTGATTTACTTGT
ACTAGATGATATGGGTGTAGAAAACACAGAGCACACTTTAAATAAACTTTTCAGCATTGT
TGATAACAGAGTAGGTAAAAACAACATCTTTACAACTAACTTTAGTGATAAAGAACTAAA
TCAAAATATGAACTGGCAACGTATCAATTCAAGAATGAAACACAATGCGAGAAAAGTAAG
AGTAATCGGAGACGATTTCAGGGAGCGAGATGCATGGTAACCAAAGAATTTTTAAAAACT
AAACTTGAGTGTTCAGATATGTACGCTCAGAAACTCATAGACGAGGCACAGGGCGATGAA
AATAGGTTGTACGACCTATTTATCCAAAAACTTGCAGAACGTCATACACGCCCCGCTATC
GTCGAATATTAAGGAGTGTTAAAAATGCCGAAAGAAAAATATTACTTATACCGAGAAGAT
GGCACAGAAGATATTAAGGTCATCAAGTATAAAGAGAATGAGAATGAAGTTTATTCGCTC
ACAGGAGCCCATTTCAGCGACGAAAAGAAAATCATGACTGATAGTGACCTAAAACGATTC
AAAGGCGCTCACGGGCTTCTATATGAGCAAGAGCTAGGTTTACAAGCAACGATATTGATA
TTTAGAGGTGGCAAATGGAAATAGAAATTAAATTTAACGAAACATTTGAGGCACCTATGG
GCTCGCCTCGTCCACGCTTTCGTAATACAGGTAGATTTGTTCAAACTTACATGCCTACGT
CTTATACAAAGCATAAAGCGTATATACAAGGGCAAATGCCTAAGTTGAATCTAGAACGCG
CACTAAAAATCGAATTAGACTTTTACTTTCCATTGCTTAAATCGTGGTCGAAGAAAAAGA
AAAGCGAAATGGTTGGACAGTATAAAGTGACTAAGCCGGATATCGATAACTTAATTAAAA
CGGTATTAGATGCTTGTAATGGTCATGTATGGAAAGACGATAACCAAATTACAGAAATAA
CTAGCTCAAAACGTTATGGACTAGAACCAAAAATAATCATGCGAGTTGAGGAAGTGATCT
AATGCAACAACAAGCATATATAAACGCAACGATTGATATAAGGATACCTACAGAAGTTGA
ATATCAGCATTTTGATGATGTGGATAAAGAAAAAGAAACGCTGGCAGATTACTTATATAA
CAATCCTGACGAAATACTAGAGTATGACAATTTAAAAATTAGAAATGTAAATGTAGAGGT
GGAATAAATGGCGGGCA-------TAAATACGAAAGTGAGAATAGACGGTAAGTTAATGA
CGCTTATTGATGCATCTGATAAATACGACATCAAAGTATCGACACTAATTACTAGGTATG
ACAGAGGAGCGAGGGGGAAAGGTTTAATACAAAATGTAGTGAAGCCTAAGAAAGTAAAGG
TTGACGGTGAGTTGATGACTGTTGGTGAAGTTGTTAAAAAGTACAACCTAAGTAAAGGGA
CAATTAATTACAGGATAGCAAAAGGGCTAACGGGCGATGCGCTTATTGCGCCACCACAAG
AAAAACCCCCTTCTAAATACACTGAATATGAAAATGAGCAGATGAAAAAGAAAGGACTCA
CGCCCGAAATAGTTAGAAACAGAGTTGCGAAGGGTTGGGAGTTGTCAGAAGCAATTGATG
CACCTTTCGGCATGAAGCTAAACGACTATAGAGAAATACAAATAACAAAAGCTTTGGAGC
GAGAGCGTGAAATGGCTAGACAACGACGCAAAGAGGCTGAACTAAGAAGAAAGAAGCCAC
ATTTATTTGATGTACCACAAAAACATTCACGTGATCCGTACTGGTTCAATGTCACTTATA
ACCAAATGTTCAAGAAATGGAGTGAAGCATAATGAGCGTAATCAGTAACAGAAAAGTAGA
TATGAACGAAACGCAAGACAATGTTAAGCAACCAGCGCACTACACATACGGAGACATTGA
AATTATAGATTTTATTGAACAAGTTACGGCACAGTATCCACCACAATTAGCATTTGCAAT
AGGTAATGCAATCAAATACTTGTCTAGAGCACCGTTGAAAAACGGACACGAGGATTTAGC
AAAGGCGAAGTTTTATGTCCAAAGAGCATTTGATTTGTGGGAGTGATGACCATGATAGAT
AACGCACGCAAAGAACACTTAAACCAATTTTTCGGCTCTAAGAGATATCTGTATCAGGAT
AACGAACGAGTGGCACATATTCATGTAGTAAACGGCACTTATTACTTTCATGGGCATATC
GTACCAGGTTGGCAAGGCGTTAAAAAGACATTTGATACAGCGGAAGAGCTTGAAATATAT
ATAAAGCAACATGGTTTGGAATACGAAGAACAGAAGCAACTAACTTTATTTTAAGGAGTT
GGAAATGATGAAAATCAAAGTTAAAAAAACAATGACGCTAAGTGAATTAATTGAATGGGC
TTGGGAAAACCCAGAACTATCAAATAATAAAAAATTTTTTGCTAGAAGTAATTACCTCTC
AGGTTCTGTTAAATTTTTTCCTGGTTTAAGTAGAACTATCACAACTAACAATATAATGTT
TGATGATGAATTCGAAGTCGAAGTTGAAGAGGAAATCACAGAAGAGACTAAGTTTGATAG
GTTGTTTGAAGTATTCGAGGTCTCAGAAGGAGAATATAATCCTACATCAAATAGGAATAC
TAGTACAAACGAAAGTTTAAATGACGACAGATGTTTCCCTATCAAAGCGTTCTATATCTT
AAACGACGACCTAACTATGACGTTAATCTGGAAAGATGGGGAGTTGATTAAATAATGGAA
CACAGTTCAAAAGAATATTACGAAAAGCAAAGTGAATACTGGTTTGATGAAGCAAGCAAG
TTTTTGAAGCAACGTGATGAGCTTATTGGAGATATAGCTAAGTTAAGAGAGCGCAACAAA
GAGCTGGAGAACATGTGGCGCACGCTTAAAAATGAATTGTTTGGAAGATACGAATTTTAC
CGTTTTAGACTTAGCGAACTACAGATTGAGAGCAGAGCGAACAAGGAAGTAGCTATATAT
AGAAGAGCTGAAATCAACTTAAGTGTTATATTGTGCCGAATGGACAAACTAGACGGAACA
AATGAGTTCTACGAATTTTTAGATCAAATGGAGGATGACGCAAATGAATAACCGCGAACA
AATCGAACAATCAGTTATCAGTGCTAGCGCGTATAACGGCAATGACACAGAGGGATTGCT
AAAAGAGATTGAAGACGTGTATAAGAAAGCGCAAGCGTTTGATGAAATTCGCGAAGCTAT
TAATGCGCAATGGGTTGAGTATCCAGAAGACTGGGCGTCAGAGGTTTTGAGAGAAGTAAG
AGAGCTTGAATATGAGGAGGAACAGGAAAATGAAAATTAATGAATCTTTGAAGAATTTAA
AAGAAAAAGGATACAAAGAAAATGAAGATAAAGCTATTTTTAATTTAGCTGATGGTACGC
TAGAAATTTACATCGACCATGACGAAAAACAATAATTACAGAATTCCATGATTTAAAGGT
ATTCGTGTCAGAAGATTTAAAAGATAAAAGTATGGAGAGCGTTATGTATGAATTGGCTGG
AATTGATGAGGAGGACAAGGAAAATGACTAACACATTACAAGTAAAACTATTATCAAAAG
ACGCTAGAATGCCCGAACGAAATCATAAGACGGATGCAGGTTATGACATATTCTCAGCTG
AAACTGTCGTACTCGAGCCACAAGAAAAGGCAGTGATTAAAACAGATGTAGCTGTAAGCA
TACCAGAGGGCTATGTCGGACTATTAACTAGCCGTAGTGGTGTAAGTAGTAAAACGCATT
TAGTGATTGAAACAGGCAAGATAGACGCGGGACATCACGGCAATTTAGGGATTAATATCA
AGAATGATATTGAAACGTTAGAGATTTGGGATGATGGTAACTTTAGTCGAAATGTTGCTG
GGATAGACGGAAAGTATGCCCCACCACATCCATCAGATAAAATTTTATTTATGAATGGTA
GTTATGTCATAAACAAAGGCGACAAACTAGCTCAATTGGTTATCGTGCCTATATGGACAC
CGGAACTAAAGCAAGTGGAGGAATTCGAGAGTGTTTCAGAACGTGGAGCAAAAGGCTTCG
GAAGTAGCGGAGTGTAAAGACATCTTAGATCGAGTCAAGGAGGTTTTGGGGAAGTGACAC
AATACTTAGTCACAACATTCAAAGATTCAACAGGACTACCACATGAACATTTTACTGCTG
CTAGAGATAATCAGACATTTACAGTTGTTGAGGCAGAGAGTAAAGAAGAAGCGAAAGAGA
AGTACGAGGCACAAGTTAAAAGGGATGCAGTTATTAAATTAGGTCAGTTGTTTGAAAATA
TAAGGGAGTGTGGGAAATGAATCGGCTGAGAATTTTATTACATGACGGTAGTAGTTTGAT
ATTACATGAAGATGAATTATTTAACGAAATAGCATTTGTTTTGGATGATTTTAGAAATGA
TGATGACTATTTAACGATAGAAAAAGATTATGGCAGAGAACTTGTATTGAACAAAGGTTA
TATAGTTGGGATTAATGTTGAGGAGGCAGACGATGTTTAAACAAATACTAAGATTATTAT
TCTTACTAGCGATGTATGAGCTAGGTAAGTATGTAACTGAGCAAGTATATATTATGATGA
CGGCTAATGATGATGTAGAGGCGCCGAGTGAGTATAAACATAGAGCGGAGGTAAGTGATT
GATGTGGATTACTATGACTATTGTATTTGCTATATTGCTATTAGTTTGTATCAGTATTAA
TAGTGATCGTGCAAGAGAGATACAAGCACTCAGATATATGAATGATTATCTACTTGATGA
AGTAGTTAAAACTAAAGGATACAACGGGTTAGAAGACTACAGGATTGAATTGAAGCGAAT
GAATTATAAATATAATAAGTAGGTAATAAGAATGGAGGAAACGAATGTACACACCTAATG
ATATACGTGAAATGTTTAAGGACTACAAATGGATGACCAACGAATTAGAGGGCGCAATGC
TAATAAAAACGGATAGCACATCAATCGCTCAATATGGTGTGGAAGCTAGTCAGCCTAAAC
CTCAGGGACTTACTTCTGATAAGATTTGTAATATAATATTGCAAAAAGAAAAGCAAGACA
AGAAGTTAGTTAAGTGGGCAAATAAGGTTAAGTTCATTGATGAATGCGAAGAATTATTTA
CAAAGGATTTAGATATATTTATTTATCGCAAATTAAAACAAAATTATTCACATACAATGA
TTGGAGTAATAAGTGGTAAAGATAAAACAACTATCAGCAATAGAGTAACAAAGATAGTTG
AGATCATGAGCAATGCGTCAAAATCGTCGAATTCGTCAAAATCGTCAAAATAGAAGTTTT
TGTAAAGAAGTTAGTACATTTATTATAATAATCGCAGAGGTTATACTCTCTATAAAATAA
CAAAACGTAATCATTAGACACTGTTACGAGCAGTGTCTTTTTTATATTTATTCTTTCTTT
ATATCTGAACATATGTTATAATATATGTAGGAGGTAAATCAAGATGAGCTCATCAAAAGA
AGTTATTAAGAAGATTGAGCAAGGCGGTTGGTATCTTGTAAGAGTGGTCGGTAGTCATCA
TCACTTTAAACATCCAAATCGTAAAGGTAAAGTCACAGTTCCGCATCCGAAGAAAGATTT
ACCACGCGGGACAGAACGCTCAATCTTAAAGCAAGCAGGGCTGTTATAGTCCTCTTGCAT
CTTCTTGATATGGAGGGATGAATATGAAGTATCATTTCTATGCGGTCTTGCAACAAGAAG
GCGATGATTATAATGTGTACTTTCCAGATTTACCAGGAGCAATAACATATGGTAATAACC
TTGAAGATGCTGTGTTTATGGCACAGGATGTATTAGAAGGTCATTTATTAGTGATGGAAG
ATGATGGTGATGATATACCTAAACCATCTGAATACAGATCACTCATTAACAACATTGATG
ACAATGAACAATTACAATTAGTTACTGTTGATACAAGACTCATTAGAATCAAGGAAGAGA
ATAAGACAGTGAATAAGATGGTTACATTACCGCAATATATGGTTGTTTTAGGTAAAGAGA
AAGGTATTAACTTTAGTCAAACTTTACAGCGAGCATTAAAAGAAGAACTAAATATATGAG
TTAGGGACATCGCATAACGTGGTGTCTTTTTATATTGGGGTGAAACGTTATGATGACTAA
AGTCGAAAGAATAAGATTCTATAAGTCTAAAGAATGGCAAACAACAAGAAAAAGAGTACT
AGAAAGAGATAATTATGAATGTCAACAATGTAAGAGAGACGGCAAGTTAACGACATATGA
TAAAAGCAAACATAAGTCGTTGGATGTAGATCATATATTATCGCTAGAACATCATCCGGA
GTTTGCTCATGATTTGAACAATTTAGAAACGCTGTGTATTAAATGTCATAACAAAAAAGA
AAAGAGATTTATAAAAAAAAAGAAAATAAATGGAAAGATGAAAAATGGTAAATACCCCCG
GGTCAAAAAAATCAAAACCGACAAAAACGCTAGGGGAACGGGCAGGGGCTCGACTTCGCG
ATAATTTTAAAAATCCATGTATAACCCCCCTCTTATAACCATTTTAAGGCAGGTGATGAA
ATGGAGATTATAGTTGATGAAAACTTAGTGCTTAAAGAAAAAGAAAGGCTGCAAGTATTA
TATAAAGACATACCTAGCAATAAATTAAAAGTAGTTGATGGTTTAATTATTCAAGCAGCA
AGGCTACGTGTAATGCTTGATTACATGTGGGAAGACATAAAAGAAAAAGGTGACTATGAT
TTATTTACTCAATCTGAAAAGGCGCCACCATATGAAAGAGAAAGACCAGTAGCCAAGCTA
TTTAATGCTAGAGATGCTGCATATCAAAAAATAATCAAACAATTATCGGATTTATTGCCC
GAAGAGAAAGAAGACACAGAAACACCATCTGATGATTACCTATGATTAGTAATAAATACG
TTGATGAATATATAAATTTGTGGAAACAAGGAAAGATAATTTTAAATAAAGAAAGAATTG
ATCTCTTTAATTATCTACAAAAACATATATATTCACGAGATGATGTATATTTTGATGAAC
AGAAAATCGAGGATTGTATCAAATTTATTGAAAAATGGTATTTTCCAACATTACCATTTC
AAAGGTTTATCATAGCTAATATATTTCTTATAGATAAAAATACAGATGAAGCTTTCTTTA
CAGAATTTGCTATTTTCATGGGACGTGGAGGCGGGAAAAACGGTCTAATAAGTGCTATTA
GTGATTTTCTTTCTACGCCCTTACACGGAGTTAAAGAATATCACATCTCCATTGTTGCTA
ATAGTGAAGATCAAGCAAAAACATCGTTTGATGAAATCAGAACCGTTTTAATGGATAACA
AACGAAATAAGACGGGTAAAACGCCAAAAGCTCCTTATGAAGTTAGTAAAGCAAAAATAA
TAAACCGTGCAACTAAATCGGTTATTCGATATAACACATCAAACACAAAAACCAAAGACG
GTGGACGTGAGGGGTGTGTTATTTTTGATGAAATTCATTATTTCTTTGGTCCTGAAATGG
TAAACGTCAAACGTGGTGGATTAGGTAAAAAGAAAAATAGAAGAACGTTTTATATAAGTA
CTGATGGTTTTGTTAGAGAGGGTTATATCGATGCAATGAAGCACAAAATTGCAAGTGTAT
TAAGTGGCAAGGTTAAAAATAGTAGATTGTTTGCTTTTTATTGTAAGTTAGACGATCCAA
AAGAAGTTGATGACAGACAGACGTGGGAAAAGGCGAACCCAATGTTACATAAACCGTTAT
CAGAATACGCTAAAACACTGCTAAGCACGATTGAAGAAGAATATAACGATTTACCATTCA
ACCGTTCAAATAAGCCCGAATTCATGACTAAGCGAATGAATTTGCCTGAAGTTGACCTTG
AAAAAGTAATAGCACCATGGAAAGAAATACTAGCGACTAATAGAGAGATACCAAATTTAG
ATAATCAAATGTGTATTGGTGGTTTAGACTTTGCAAACATTCGAGATTTTGCAAGTGTAG
GGCTATTATTCCGAAAAAACGATGATTACATTTGGTTAGGACATTCGTTTGTAAGACAAG
GGTTTTTGGATGATGTCAAATTAGAACCTCCTATTAAAGAATGGGAAAAAATGGGATTAT
TGACCATTGTCGATGATGATGTCATTGAAATTGAATATATAGTTGATTGGTTTTTAAAGG
CTAGAGAAAAATATGGGCTTGAAAAAGTCATAGCTGATAATTATAGAACTGATATTGTAA
GACGTGCGTTTGAGGATGCTGGCATAAAACTTGAAGTACTTAGAAATCCAAAAGCAATAC
ATGGATTACTTGCACCACGTATCGATACAATGTTTGCGAAACATAACGTAATATATGGAG
ACAATCCTTTGATGCGTTGGTTTACTAATAATGTTGCAGTAAAGGTTAAACCCGATGGTA
ATAAAGAATATATTAAAAAAGATGAAAATAGAAGAAAAACCGATGGGTTCATGGCTTTTG
TTCACGCATTATATAGAGCAGACGATATAGTAGACAAAGACATGTCTAAAGCGCTTGATG
CATTAATGAGTATAGATTTCTAATAGAGGAGGTGAGACATGAGTATTCTAGAAAAGATAT
TTAAAACTAGGAAAGATATAACATATATGCTTGATTTAGATATGATAGAAGATCTATCAC
AACAAGCGTATGTGAAACGTTTAGCGATTGATAGTTGTATTGAATTTGTTGCGCGAGCTG
TCGCTCAAAGTCATTTTAAAGTATTGGAAGGTAATAGAATTCAAAAGAATGATGTTTACT
ACAAGTTAAATATAAAACCAAATACTGACTTATCAAGCGATAGTTTTTGGCAACAAGTTA
TATATAAACTAATTTATGATAACGAGGTTTTAATCGTAGTAAGTGACAACAAAGAATTAC
TTATCGCAGATAGCTTTTACAGAGAAGAGTACGCTTTGTATGATGATATATTCAAAGATG
TAACGGTTAAAGATTATACTTATCAACGTACTTTCACAATGCAAGAGGTCATATATTTAA
AGTACAACAACAATAAAGTGACACACTTTGTAGAAAGTCTATTCGAAGATTACGGGAAAA
TATTCGGAAGAATGATAGGTGCACAATTAAAAAACTATCAAATAAGAGGGATTTTGAAAT
CTGCCTCTAGCGCATATGACGAAAAGAATATAGAAAAATTACAAGCGTTCACAAATAAAT
TATTCAATACTTTTAATAAAAATCAACTAGCAATCGCGCCTTTGATAGAAGGTTTTGATT
ATGAGGAATTATCTAATGGTGGTAAGAATAGTAACATGCCTTTTTCTGAATTGAGTGAGC
TAATGAGAGATGCAATAAAAAATGTTGCGTTGATGATTGGTATACCTCCAGGTTTGATTT
ACGGAGAAACAGCTGATTTGGAAAAAAACACGCTTGTATTTGAGAAGTTCTGTTTAACAC
CTTTATTAAAAAAGATTCAGAACGAATTAAACGCGAAACTCATAACACAAAGCATGTATT
TGAAAGATACAAGAATAGAAATTGTCGGTGTGAATAAAAAAGACCCACTTCAATATGCTG
AAGCAATTGACAAACTTGTAAGTTCTGGATCATTTACAAGAAATGAGGTGCGGATTATGT
TAGGTGAAGAACCGTCAGACAATCCTGAATTAGACGAATACCTGATTACTAAAAACTACG
AAAAAGCTAACAGTAGTGGAAATGATGAAAAAGAAGAAGTTGAAAATACTTTGAAAGGTG
GTGATGAAGATGAAAGCAGAAATTAAAGGTGTTATCGTTTCCAACGAAGATAAATGGGTT
TACGAAATGCTTGGTATGGATTCGACTTGTCCTAAAGATGTTTTAACACAACTAGAATCT
AGTGATGAAGATGTTGATATTATAATTAACTCAAATGGTGGTAACCTAGTAGCTGGTAGT
GAAATATATACACATTTAAGAGCTCATAAAGGTAAAGTGAATGTTCGTATCACAGCAATA
GCAGCAAGTGCAGCATCGCTTATCGCAATGGCTGGTGACCACATCGAAATGAGTCCGGTT
GCTAGAATGATGATTCACAATCCTTCAAGTATTGCGCAAGGAGAAGTGAAAGATCTAAAT
CATGCTGCAGAAACATTAGAACATGTTGGTCAAATAATGGCTGAGGCATATGCGGTTAGA
GCTGGTAAAAGCAAACAAGAACTTGTAGAAATGATGGCTAAGGAAACATGGCTAAATGCC
GATGAAGCCATTGAGCAAGGTTTTGCGGATAGTAAAATGTTTGAAAATGATAATATGCAA
ATTGTAGCGAGCGATACACAAGTGTTATCGAAAGATGTATTAAATCGTGTGACGGCTTTG
GTAAGTAAAACACCAGAGGTTAGCATTGATATTGACGCAATAGCAAATAAAGTAATTGAA
AAAATAAATATGAAAGAAAAGGAATCAGAAATCGATGTTGCAGATAGTAAAGTATCAGCA
AATGGATTTTCAAGATTCCTTTTTTAATACAAAAAATAGGAGGTCATAAAATGACTATAA
ATTTATCGGAAACATTCGCAAATGCGAAAAATGAATTTATTAATGCAGTAAACAACGGTG
AACCGCAAGAAAGACAAAATGAATTGTATGGTGACATGATTAACCAACTCTTTGAAGAAA
CTAAATTACAAGCAAAAGCAGAAGCTGAAAGAGTTTCTAGTTTACCTAAATCAGCACAAT
CTTTGAGTGCAAATCAAAGAAATTTCTTTATGGATATCAATAAAAACGTTGGCTATAAAG
AAGAAAAGCTTTTGCCAGAAGAAACAATTGATAGAATTTTCGAGGATTTAACAACGAATC
ATCCATTATTGGCTGACTTAGGTGTTAAAAATGCTGGTTTGCGTTTGAAGTTCTTAAAAT
CTGAAACTTCTGGCGTAGCCGTTTGGGGTAAAATCTTTGGTGAAATTAAAGGTCAGTTAG
ATGCTGCGTTCAGCGAAGAAACAGCAATTCAAAATAAATTGACAGCGTTTGTTGTTTTAC
CAAAAGATTTAAAAGATTTTGGTCCCGCATGGATTGAGAGATTTGTTCGTGTTCAAATCG
AAGAAGCGTTCGCAGTTGCGCTTGAAGCTGCATTCTTAAAAGGTACTGGAAACAATGAAC
CAATCGGATTGAATCGACAAGTACAAAAAGGCGTTTCTGTATCCGGAAATGTATACCCAG
AGAAAGCTGAACAAGGGACACTTACATTTGCCAGTCCTCGTACAACTGTAAATGAATTGA
CTCAAGTGTTTAAGTATCACTCTACCAATGAAAAAGGAAAATCTGTGGCGGTTAAAGGTA
ATGTAACAATGGTTGTTAATCCGTCCGATGCGTTCGAAGTCCAAGCGCAATACACACATT
TAAATTCGAATGGCGTATATGTAACAGCGTTGCCGTTTAATTTAAATGTTATTGAATCTG
CCGCGCAAGAAGCAGGTAAAGCTTTAACATATGTTAAAGGGCTGTATGATGGTTATTTAG
CTGGTGGCATTAATATTCAGAAGTATGAACAAACGCTTGCTTTGGATGATATGGACTTAT
ATACTGCGAAACAATTTGCATATGGTAAAGCGAAAGATAATAAAGTTGCTGCCGTTTGGA
AATTGGATTTAAAAGGTCATAAGCCAAGTGCTGACGATGAGGACGAATCACTATAAAAAT
GTTATGAGGTGATAAAATATGACGAAATTCAAAGTGATTAGAGATTTTAAGGATTTAGAG
CACAATCAATACAAGTATAAAGTAGGTGATTTGTATCCAGCTGAAGGATATGATAGCTCT
CGTGTTGAATTGTTGACGAATCAGGTTAAAAATAAGTACGACAAAGTTTATATTGTACCT
TTAGATAAACTGACAAAACAAGAATTATTAGAACTATGTGAATCATTAAAAATAAAAGCT
TCTAGTTCGATGGTCAAAAACGAAATCATTGAGCTGTTGAATGGTGAAGGCAATGATGAT
TGATGATTTGCTTGCCAAATTCAAATCGCTTGAAAAGATAGACCATAGTTCAGAGGATGA
ATATATAAAGCAGTTATTGAAAATGTCTCATAAGCGTATTATAAATCAATGCGGTTTTTT
TGACGCTGAGAATTTAACAGGTCAAGAATTGGTACTTATACGTACTAGATACGCTTATCA
AGATTTATTAGAGCACTTTAACGATAATTACAGATCTGAGTTAATAGATTTTTCGTTATC
TCTGATGGAGGTATCAGAAGATGAAGAAAGTATTCAAGAAGCCTAGAATCACAACTAAAC
GCTTAAATACACGTGTTCATTTCTATAAATATGTTGAAATGAATAGCCCTGAAGCTGGAG
AAAAAGAAGAAAAGTTACTATATAGTTGCTGGGCAAGTGTTGATGGCGTTTGGTTGAGAG
AGCTAGAACAGGCTATATCTAACGGAACACAAAATGACGTTAAATTGTATATTCGCGATC
CGCAAGGTGATTATTTACCCAGTGAAGAACATTATCTTGAAATTGAATCAAGATATTTCA
AAAATCGTTTGAATATAAAGCAAGTATCACCAGATTTGGATAATAAAGACTTTATTATGA
TTCGTGGAGGTTATAGTTCATGAGTGTGAAAGTGACAGGTGATAAAACTTTAGAAAGCGA
ATTAGAAAAACGATTTGGCATTAAAGAAATGGTGAAAGTTCAAGACAAGGCGTTAGTCGC
TGGTGCTAAAGTCATTGTTGAAGAAGTAAAAAAGCAACTTAAGCCATCAAAAAATACAGG
CGCATTGATAAATGAGGTTAGTTACAGTGAACCTGAATGGATAAAAGGCAGACGTACAAT
CACAGTTCATTGGCGTGGACCCAAAGACCGTTATAGATTGGTACATTTAATTGAAAATGG
TCATGTTCAAAAAGGAACAGGAAAATTTATTAAACCTAAAGCTATGGGTGGAGTAAATAG
AGCGATAAGGCAAGGTCAAAGGCAGTATTTTGAAACGCTAAAAAGGGAGTTGAAAAAATT
GTGATTGATATCTTGTATAAAGTTCATGAAGTGATTAGCCAAGATAGCATTATTAGAGAA
CATGTAAATATCGATAATATTAAATTCAACAAGTACCCTAATGTTAAAGATGCAGATGTG
CCTTTCATCGTTATCGATGATATAGACGACCCACTCCCAACAACATTTACTGATGGTGAC
GAACTTGCATATAGTTATATTGTGCAAATAGATGTATTTGTAAAATACAACGATAAATAT
AATGCAAGGTTGATAAGAAATAAATTAGCGAATCGTATTCAAAAGTTGTTATGGTCTGAA
TTGAAAATGGGAAATGTTTCAAATGGAAAACCACAATATATAGAAGAATTTAAAACATAT
AGAAGCTCTCGTGTTTACGAGGGTATTTTTTATAAGGAGGAAAATTAAATGGCAGTAAAA
CATGCAAGTGCGCCAAAGGCGTATATTAACATTACTGGTTTAGGTTTCGCTAAATTAACA
AAAGAAGGCGCGGAATTAGAATACAGTGATATTACAAAAACAAGAGGATTACAAAAAATT
GGTGTTGAAACTGGTGGAGAACTAAAAACAGCATATGCTGATGGTGGTCCAATCGAATCA
GGGAATACAGATGGGGAAGGTAAAATTTCATTACAAATGCATGCATTCCCCAAAGAGATT
CGTAAAATTGTATTTAATGAAGAATACAATGAAGATGGTGTATACGAAGAGACGCAAGGT
AAACAAAACAATTACGTAGCTGTATGGTTCAGACAAGAGCGTAGAGACGGTACATTCAGA
ACTGTTTTATTACCTAAAGTTATGTTTACTAATCCTAAAATTGATGGCGAAACAGCTGAA
AAAGACTGGGATTTCTCAAGTGAAGAAGTTGAAGGAGAAGCGTTGTTCCCGTTGATTGAC
AATAAAAAATCAGTACGTAAGTATATATTTGACTCAGCGAACATGACAAAAAATGAGGGT
AATGGAGAAAAAGGTGAAGAAGCATTTCTTAAGAAAATTTTAGGAGAAGCGTATACAGGT
CAGGCAACAGAAAACGAAGAGTCTTTGTAGGTAGACCGACTTTATCGGAAATCTCAGTAA
AGTCGGTTAACATACCAGAAAGTATCAAGACAATGCGTGTGGGTGAAAAATATGATTTAA
ATGTGATTGTTGAACCAAGAGAGCAACATAAATCATTGAAATACACAACAAAACAAACAG
ACATCGTGTCACTAAGTGATAACGGACAAATAACGGCAGAATCACCAGGTATAGCTACAG
TAACAGCAACTGCTGGAAACAAAAGTGATTCAATAACAATAAATGTAGAAGGATAAGAGG
GGGGGCACCCCTCTATTTTATTTGAAAATAAGGAGAGAATTATAAATGGCAAAATTAAAA
CGTAATATTATTCAATTAATCGAAGACCCTAAAGCAACAGAAATTAAACTGCAAACTTTT
TTAACACCACATTTTATTCCGTTTTCAATGGTTTATGAATCAATTGATTTAATTGACGAT
ATTGAAAACGAAGAGGTAAAGATGAAACCTAAGGAAATGGCTGATAAATTAATGGATATG
GTCATTAGAATTTATGACAACCAATTTACTGTCAAAGATTTAAAAGAACGTTTACATGCA
CCTGATGGTATGCGAGCACTTCAAGAGCAAGTTGTATTTATTACGCAAGGACAACAAACT
GAGGAAACGCGAAATTTTATCCAAAACATGAAATAAACTCTGAAGATTTAACATATAGAG
CAATGTTAAAAAATATGGATGTACTTATGATGGACTTAATGGAAAACGGGAAAGACGCTA
ACGAAGTTTTAAACATGCCCTTCCACTACGTACTTTCCATATATAAAAATAAGAATAATG
ATATTTCTGAAGAAAAAGCAGAAGCTTTAATTGATGCATTTTAACCTTAACCGTTTGGTT
AGGGTTATTTTTTTGAACTTTTTTAGAAAGGAGGTAAAACATGGGTGAAAGAATCAAAGG
TTTATCTATAGGTTTGGATTTGGATTCAGCGAATTTAAATAGATCGCTTACAGAAATAAA
GCGAAACTTTAGAACTTTAAATTCCGATCTAAAGTTGACTGGAAACAACTTTAAATATAC
TGAAAAATCAACCGATAGTTATAAACAACGAATCAAAGAGTTAGACGGTACGATTGCAGG
TTATAAGAAAAATATAGATGATTTAGCGAAACAATATGACAAGGTATCTCAAGAACAGGG
CGAAAATAGTACAAAAGCTCAGAATTTAAGACAAGAATATAACAAACAAGCAAATGAGCT
GAATTTTTTAGAAAAAGAACTAGAAAAAACAACAGCTGAGTTTGAAGAGTTCAAAAAAGC
ACAAGTTGAAGCTCAAAGAATGGCTGAAAGTGGCTGGGGTAAAACCAGCAAGATGTTTGA
AAATATGGGACCAAAGCTGACGAAAATGGGCGATGGTTTAAAATCCGTTGGTAAAGGACT
GAGTATTGGTATTACAGCACCTGTATTAGGTATTGCAGCAGCATCAGGAAAAGCTTTTGC
AGAAGTTGATAAAGGTTTAGATACAGTTACTCAAGCGACAGGAGCAACCGGCGGAGAGCT
TAAGAAGTTGCAGAATTCATTTAAAGATGTTTATGGCAACTTTCCAGCAGACGCTGAGAC
TGTAGGCGGTGTTTTAGGGGAAGTTAACACAAGGTTAGGTTTCACTGGCAAAGAACTTGA
GAGTGCCACAGAGTCATTTTTGAAATTTAGTCACATAACAGGTTCTGACGGCGTACAAGC
CGTTCAATTAATTACGCGTGCAATGGGTGATGCAGGTATTGAAGCTGATGAGTATCAAAG
TGTACTTGATATGGTAGCGAAAGCAGCACAGGCTAGCGGTATAAGTGTTGATACATTAGC
TGATAGCATTACTAAATACGGTGCTCCAATGAGGGCTATGGGCTTTGAGATGAAAGAATC
AATCGCTTTATTCTCTCAATGGGAGAAATCAGGTGTTAATACTGAAATAGCCTTCAGTGG
TTTGAAAAAAGCTATATCCAATTGGGGTAAAGCGGGTAAAGACCCAAGAGAAGAATTTAA
GAAGACATTAGCAGAAATTGAAAGGACACCGGATATAGCTAGCGCAACAAGTTTAGCGAT
TGAAGCATTTGGTGCAAAAGCAGGTCCTGATTTAGCAGATGCTATTAAAGGCGGTCGCTT
TAGTTACCAAGAGTTCTTAAAAACTATCGAAGATTCGCAAGGAACGGTCAATCAGACATT
TAAAGATTCTGAAAGTGGCTCCGAAAGATTTAAAGTAGCAATGAATAAACTTAAATTAGT
AGGTGCTGATGTATGGGCTTCTATTGAAAGTGCGTTTGCTCCAGTCATGGAAGAATTAAT
CAAAAAGCTATCTGTAGCAGTTGATTGGTTTTCAAGTTTAAGTGATGGATCTAAAAGGTC
GATTGTTATATTCGGTGGTATTGCTGCTGCAATTGGTCCTGTAGTTTTTGGATTAGGTGC
ATTTATAAGTACAATCGGTAATGCAGTAACTGTATTAGCCCCGCTATTAGCTGGTATTGC
AAAGGCGGGCGGATTAATTAGTTTTTTATCAACTAAAGTGCCTATTTTAGGAACAGTCTT
CACAGCATTAACTGGTCCAATTGGCATTGTATTAGGTGTCTTGGCTGGTTTGGCGGTGGC
GTTCACAGTGGCTTATAAGAAGTCGGAAACGTTTAGAAACTTTGTGAATGGCGCAATTGA
CAGTGTCAAACAAACATTCAGTAATTTTATTCAATTTATTCAACCTTTCATTGATTCTGT
TAAAAATATTTTCAATCAAGCGATATCAGCGATTGTTGATTTTGCTAGGGATATTTGGAA
TCAAATTAATGGATTTTTTAATGAAAACGGTACGTCGATAGTGCAGGCTTTACAAAATGT
ATTTAACTTTATTAAGGTTATATTTGACGGCGTATTAAACTTTGTTATTAAACCTGTCAT
GTTTGCGATTTGGCAAGTGATGCAATTTATTTGGCCGGCGATAAAATACTTGATTGTCAG
TACTTGGGAGAATATAAAAGGTGTAATACAAGGTGCTTTAAATATTATACTTGGTTTTAT
TAAGTTCTTTTCAAGTTTATTCACTGGTAATTGGCGAGGTGTTTGGGACGGTATCGTAAT
GATACTAAAAGGTACTGTACAGTTAATTTGGAATTTAATACAACTATGGTTTGTAGGTAA
AATTCTAGGTGTAGTGAAGTACTTTGGTGGATTGCTTAAAGGTTTAATATCCGGCATCTG
GGGTGTTATCAAAGGTATATTTAGTAAATCATTATCTGCAATTTGGAATGCAACGAAAAG
TATTTTTGGTTTCTTATACAATAGTGTTAAATCAATTTTTACAAATATGAAAAATTGGCT
ATCTAACACATGGAATAATATCAAGAGTAATACAGTTGGTAAAGCACATTCTTTATTTAC
TGGTGTGAGATCTAAATTCACAAGCTTATGGAATGTGACGAAAGATATATTTACAAAATT
AAGAAATTGGATGACAAATATTTGGAATTCTATCAAAGACAATACAATAGGTATAGCTGG
TCGCTTATGGGATAGGGTGCGTAACATCTTTGGAAGCATGCGTGACGGTTTAAAATCTAT
CATTGGTAAAATTAAAGATCATATCGGCGGTATGGTAGATGCTATTAAAAAGGGTCTTAA
TAAACTGATTGAAGGTTTAAACTGGGTCGGTGGTAAGTTAGGCATGGATAAAATACCTAA
GCTACACACAGGTACAGAACATACACATACTACTACAAGATTAGTTAAAAACGGTAAGAT
TGCACGTGATACATTCGCTACAGTTGGGGATAAAGGACGAGGCAATGGTCCTAATGGTTT
CAGAAATGAAATGATTGAGTATCCTAACGGTAAACGTGTACTTACGCCCAATACAGATAC
GACAGCATATTTACCTAAAGGTTCAAAAGTATATAACGGCGCACAAACTTATTCAATGTT
AAACGGAACGCTTCCGAGATTTCATTTCGGTACTACTATGTGGAAAGACATTAAATCTGG
CGCTTCATCAGCGTTTAAGTGGACAAAAGACCAAATAGGCAAAGGTACTAAGTGGCTTGG
AGATAAAGTCGGTGATGTCATGGACTTTATCGATAATCCAGGTAAACTTCTAAATTATAT
ACTTAAAGCATTCGGTGTTGATTTCAGCTCTCTAACTAAAGGTATGGGGATTGCAGGAGA
TATTACAAAAGCGGCTTGGAATAAGATTAAGAAGAGTGCTACCAATTGGATAAAAGAAAA
CTTAGAAGCAATGGGTGGCGGTGATTTAGTTGGGGGAATATTAGACCCTGACAAAATTAA
TTATCATTATGGACATACCGCTGCATATACTGCTGCAACTGGAAGACCTTTCCATGAAGG
TGTAGACTTCCCGTTTGTATACCAAGAAGTTAGAACGCCGATGGGTGGTAGACTTACAAG
AATGCCATTTATGTCTGGTGGTTATGGTAACTATGTAAAAATTACCAGCGGTGTGATTGA
CATGTTATTTGCACATTTGAAAAACTTTAGCAAATCACCACCTAGTGGCACGATGGTCAA
GCCAGGTGATGTTGTTGGTTTAACGGGTAATACGGGTTTTAGTACAGGACCGCACTTACA
TTTTGAAATGAGAAGAAATGGACGTCACTTTGACCCTGAACCGTATTTAAGAAACGCTAA
GAAAAAAGGTAGATTATCAATAGGTGGCGGTGGTGCTACTTCTGGAAGTGGCGCAACGTA
TGCTAGCAGAGTAATTCGACAAGCGCAAAACATCTTAGGTGGTCGCTATAAGAGTAAATG
GATTCACGACCAAATGATGCGAGTTGCAAAGCGTGAAAGTAACTACCAAGCGAACGCAGT
GAATAATTGGGATATTAATGCACAAAGAGGAGACCCTTCAAAAGGGTTATTCCAAATTAT
CGGCTCGACTTTTAGAGCTAATGCGAAGTCTGGTTATACTAACTTCAACAACCCTGTTCA
TCAAGGTATATCAGCAATGCAATATATCGTAAGACGTTATGGTTGGGGTGGATTTAAACG
CGCTGGCGATTACGCATATGCTACTGGTGGCAAAGTCTACAATGGCTTGTATCACTTAGG
AGAAGAGGGATATCCAGAGTGGATAATTCCTACTGATCCTGCACGTAAAAACGAAGCAAT
GAAGATGTTGCATTATGCAGCTGCGGAAGTTAGAGGAAAAAACGCAAGTAAGAATAAACG
ACCTAGTCAATTGTCTAGTGTAAATGGGTTTGATGATCCAACCTTGTTATTGAAAATGAT
TGAACAACAGCAACAACAAATAGCTTTATTACTAAAAATAGCACAATCTAATGATGTAAT
TGCAGATAAAGATTATCAGCCGATTATTGATGAATACGCTTTTGATAAAAAGGTGAATGC
GTCTATAGAAAAGCGAGAAAGGCAAGAATCAATAAAAGTAAAGTTTAGAAAAGGAGGAAT
TGCTATTCAATGATAGACACTATTAAAGTGAACAACAAAACAATTCCTTGGCTGTATGTC
GAAAGAGGGTTTGAAATACCCTCTTTTAATTATGTTTTAAAAACAGAAAATGTAGATGGG
CGTTCGGGGTCTATATATAAAGGGCGTAGGCTTGAATCTTATAGTTTTGATATACCTTTG
GTGGTACGTAATGACTATTTATCTCACAACGGCATTAAAACACATGATGACGTCTTGAAT
GAATTAGTAAAGTTTTTTAATTACGAGGAACAAGTTAAAATACAATTCAAATCTAAAGAT
TGGTACTGGAACGCTTATTTTGAAGGACCAATAAAACTGCACAAAGAGTTTACAATCCCT
GTTAAGTTCACTATCAAAGTAGTACTAACAGACCCTTACAAATATTCAGTAACAGGCAAC
AAGAATACTGCGATTTCAGACCAAGTATCGGTTGTTAATAACGGCACTGCCGATACACCT
TTAATCGTTGAAGCTCGAGCGATAAAACCATCTAGTTATTTTATGATTACAAAAAACGAT
GAAGATTATTTCATGGTTGGTGACGATGAAGTAATCAAAGAAGTTAAGGATTACATGCCT
CCTGTTTATCATACAGAATTTCGTGATTTCAAAGGTTGGAATAAGATGACTTCTGAAGAT
ATCCCAAGTAATGACTTGGGCGGTAAGGTTGGTGGTGACTTTGTGATATCCAATCTGGGT
GAAGGATATAAAGCAACGAATTTTCCTGATGCAAAAGGTTGGGTTGGCGCTGGTACAAAG
CGCGGACTTCCTAAAGCAATGACAGATTTTCAAATCACTTATAAATGTATTGTTGAACAA
AAGGATAAAGGTGCTGGTAGAACAGCTCAACATATATACGACAGTGACGGTAAGTTACTT
GCTTCTATTGGTTATGAAAACAAATATCACGATAGAAAAATAGGACACATTGTTGTTACG
TTGTATAACCAAAAAGGAGACCCCAAAAAGATATATGACTATCAGAATAAGCCGGTAATG
TATAACAAAGATAGAATTGTTGTTTACATGAGACTTAGAAGAGTAGGCAATAAATTTTCT
ATTAAAACTTGGAAATTTGACCATATTAAAGACCCTGATAGACTTAAACCTATTGATATG
GATGAAAAAGAGTGGATAGACGGCGGTAAGTTTTATCAACGTCCTGCTTCTATCATAGCT
ATCTATAGTGCGAAGTATAACGGTTATAAGTGGATGGAGATGAACGGATTAGGTTCATTC
AATACGGAGATTCTGCCGAAACCGAAAGGTGCAAGGGATGTCATTATACAAAAAGGTGAT
TTAGTGAAAATAGATATGCAAGCAAAAAGTGTTGTCATCAATGAGGAACCAATGTTGAGC
GAGAAATCGTTTGGAAGTAATTATTTCAATGTTGATTCGGGGTACAGTGAATTAATCATA
CAACCTGAAAACGTCTTTGATACGACGGTTAAATGGCAAGATAGATATTTATAGAAAGGA
GATGAGAGTGTGATACATGTTTTAGATTTTAACGACAAGATTATAGATTTCCTTTCTACT
GATGATCCTTCCTTAGTTAGAGCGATTCATAAACGTAATGTTAATGACAATTCAGAAATG
CTTGAACTGCTCATATCATCAGAAAGAGCTGAAAAGTTCCGTGAACGACATCGTGTTATT
ATAAGGGATTCAAACAAACAATGGCGTGAATTTATTATTAACTGGGTTCAAGATACGATG
GACGGCTACACAGAGATAGAATGTATAGCGTCTTATCTTGCTGATATAACAACAGCTAAA
CCGTATGCACCAGGCAAATTTGAGAAAAAGACAACTTCAGAAGCATTGAAAGATGTGTTG
AGCGATACAGGTTGGGAAGTTTCTGAACAAACCGAATACGATGGCTTACGTACTACGTCA
TGGACTTCTTATCAAACTAGATATGAAGTTTTAAAGCAATTATGTACAACCTATAAAATG
GTATTGGATTTTTATATAGAGCTTAGTTCTAATACCGTCAAAGGTAGATATGTGGTACTC
AAAAAGAAAAACAGCTTATTCAAAGGTAAAGAAATTGAGTATGGTAAAGATTTGGTTGGG
TTAACTAGGAAGATTGATATGTCAGAAATCAAAACAGCATTAATTGCTGTGGGACCCGAA
AATGACAAAGGAAAGCGTTTAGAGTTAGTTGTGACAGATGACGAAGCACAAAGTCAATTC
AACTTACCTACCCGTTATATTTGGGGAATATACGAACCTCAATCAGATGATCAAAATATG
AATGAAACACGATTACGTTCTTTGGCCAAAACAGAGTTAAATAAACGTAAGTCGGCAGTT
ATGTCATATGAGATTACTTCTACTGATTTGGAAGTTACGTATCCGCACGAGATTATATCA
ATTGGCGATACAGTCAGAGTAAAACATAGAGATTTTAACCCGCCATTGTATGTAGAGGCA
GAAGTTATTGCTGAAGAATATAACATAATTTCAGAAAATAGCACATATACATTCGGTCAA
CCTAAAGAGTTCAAAGAATCAGAATTACGAGAAGAGTTTAACAAGCGATTAAACCTAATA
CACCAAAAATTAAACGACAATATTAGCAATATCAATACTATAGTAAAAGATGTTGTAGAT
GGTGAATTAGAATACTTTGAACGCAAAATTCATAAAAGTGATACACCGCCAGAAAATCCA
GTCAATGATACGCTTTGGTATGATACAAGCAACCCTGATGTCGCTGTCTTGCGTAGATTT
TGGAATGGTCGATGGATTGAAGCAACGCCAAATGATGTTGAAAAATTAGGTGGTATAACA
AGAGAAAAAGCGCTATTCAGTGAATTAAACAATACTTTTATTAATTTATCTATACAACAC
GCTAGGCTTTTGTCAGAAGCTACAGAATTACTGAATAGCGAGTACTTAGTAGATAATGAT
TTGAAAGCGGACTTACAAGCAAGTTTAGACGCTGTGATTGATTTTTATAATCAAATTAAA
AATAATTTAGAATCTATGACACCCGAAACTGCAACGATTGGTCGGTTGGTAGATACACAA
GCTTTATTTCTTGAGTATAGAAAGAAATTACAAGATGTTTATACAGATGTAGAAGATGTC
AAAATCTCCATTTCAGATAGATTTAAATTATTACAGTCACAATACACTGACGAAAAATAT
AAAGAAGCGTTGGAAATAATAGCAACAAAATTTGGTTTAACGGTGAATGAAGATTTGCAG
TTAGTTGGAGAACCTAATGTTGTTAAATCAGCTATTGAAGCAGCTAGAGAATCCACAAAA
GAACAATTACGTGACTATGTAAAAACATCGGACTATAAAACAGACAAAGACGGTATTGTT
GAACGTTTAGATACTGCTGAAGCTGAGAGAACGACTTTAAAAGGTGAAATCAAAGATAAA
GTTACGTTAAACGAATATCGAAACGGATTGGAAGAACAAAAACAATATACTGACGACCAG
TTAAGTGATTTGTCCAATAATCCTGAGATTAAAGCAAGTATTGAACAAGCAAATCAAGAA
GCGCAAGAAGCTTTAAAATCATACATTGATGCTCAAGATGATCTTAAAGAGAAAGAATCG
CAAGCGTATATTGATGGTAAAATTTCGGAAGAAGAGCAACGCGCTATACAAGATGCTCAA
GCTAAACTTGAAGAGGCAAAACAAAACGCAGAACTAAAGGCTAGAAACGTTGAAAAGAAA
GCTAATGCTTATACAGACAACAAGGTCAAAGAAAGCACAGATGCACAGAGGAAAACATTG
ACTCGCTATGGTTCTCAAATTATACAAAATGGTAAAGAAATCAAATCAAGAACTACTAAA
GAAGAGTTTAATGCAACCAATCGTACACTTTCAAATATTTTAGCTGAGATTGTCCAAAAC
GTTACAGATGGAACAACAATCAGATATGATGATAATGGGGTGGCTCAAGCTTTAAATATA
GGACCACAGGGAATTAGATTAAATGCTGATAAAATTGATATTAGCGGTAATAGAGAAATA
AACCTTCTTATCCAAAATATGCGAGATAAAGTAGATAAAACCGATATTGTCAACAGTCTT
AATTTATCAAGAGAGGGTCTTGATATCAATGTTAATAGAATTGGAATTAAAGGCGGTGAC
AATAACAGATATGTTCAAATACAGAATGATTCTATTGAACTAGGTGGTATTGTGCAACGT
ACTTGGAGAGGGAAACGTTCAACAGACGATATTTTTACGCGACTGAAAGACGGTCACCTA
AGATTTAGGAATAACACCGCTGGCGGTTCACTTTATATGTCTCATTTTGGTATTTCAACC
TATATCGATGGTGAAGGTGAAGACGGTGGTTCCTCTGGTACGATTCAATGGTGGGATAAA
ACTTACAGTGATAGTGGCATGAATGGGATAACAATCAATTCCTATGGCGGTGTCGTTGCA
CTAACGTCAGATAACAATCGGATTGTTCTGGAGTCTTACGCTTCATCGAATATCAAAAGC
AAACAGGCGCCGGTGTATTTATATCCGAACACAGACAAAGTACCTGGATTAAACCGATTT
GCATTCACGCTGTCTAATGCAGATAATGCTTATTCGAGTGACGGCTATATTATGTTTGGG
TCTGATGAGAACTATGATTACGGTGCAGGTATCAGGTTTTCTAAAGAAAGGAATAAAGGT
CTCATACAGGTTGTTAATGGTAATTACACAACGGGGGGAAATACAACCATAGAAGCAGGA
TACGGTAAATTCAATATAATAAAAAGGCGAGATGGTAATGGTTATATCCATATACAGAGC
ACAGATTTATTGTCTGTAGGTTCTGATAATGCAGGTGATAGGGTAGCGTCTAATTCAATT
TATAGGCGTACTTATTCAGGTGCAGCTAATTTACACATCACCTCTGCAGGTACAATTGGA
CGTTCGACATCAGCGCGTAAATACAAACTGTCTATAGAAAATCAATATAACGATAGCGAT
GAACAACTTGAACATTCAAAAGCTATTCTTAACTTACCGATCAGAACGTGGTTTGATAAG
GCTGAATCTGAAATTTTAGCTAAAGAGCTGAGAGAGGATAGAAAGTTATCAGATGATACC
TATAAACTTGATAGATATGTAGGTTTGATCGCTGAAGAGGTGGAGAATTTAGGATTAAAA
GAGTTTGTCACGTATGATGACAAAGGAGAAATTGAAGGTATAGCGTATGATCGTCTATGG
ATTCATCTTATCCCTGTTATCAAAGAACAACAACTAAGAATCAAGAAATTGGAGGAGTCA
AAGAATGCAGGATAACAAACAAGGGTTACAAGCTAATCCTGAATATACAATTCATTATTT
ATCACAGGAAATTATGAGGTTAACACAAGAAAACGCGATGTTAAAAGCGTATATACAAGA
AAATAAAGAAAATCAACAATGTGCTGAGGAAGAGTAATCCTTAGCACTATTTTTATACAA
AAATTTAAGGAGGTCATTTAATTATGGCAAAAGAAATTATCAACAATACAGAAAGGTTTA
TTTTAGTACAAATCGACAAAGAAGGTACAGAACGTGTAGTATATCAAGATTTCACAGGAA
GTTTTACAACTTCTGAAATGGTTAACCATGCTCAAGATTTTAAATCTGAAGAAAACGCTA
AGAAAATTGCGGAGACGTTAAATTTGTTATATCAATTAACTAACAAAAAACAACGTGTGA
AAGTAGTTAAAGAAGTAGTTGAAAGATCAGATTTATCTCCAGAGGTAACAGTTAACACTG
AAACAGTATGAAAAGCTATGAGTTAGATACTCATAATCTTTATTCTTTTAGAAAGCGGGT
GTACTGAATTGGGGTGGTTCAAAAAACACGAACATGAATGGCGCATCAGAAGGTTAGAAG
AGAATGATAAAACAATGCTCAGCACACTCAACGAAATTAAATTAGGTCAAAAAACCCAAG
AGCAAGTTAACATTAAATTAGATAAAACCTTAGATGCTATTCAAAAAGAAAGAGAAATAG
ATGAAAAGAATAAGAAAGAAAATGATAAGAACATACGTGATATGAAAATGTGGGTGCTTG
GTTTAGTTGGGACAATATTTGGGTCGCTAATTATAGCATTATTGCGTATGCTTATGGGCA
TATAAGAGAGGTGAATAAAATGTTTAAACTAATCTTTGGTTATAGTTTCTGGACATGTTT
TTGGTTCGGTAAATGTAAATAAGTTTTAGTCAGTGCTTCGGCACTGGCTTTTTATTTATT
GTTGTAATTATGGTAATATGCAGAAGTGAGCAAGTTGGATAGATGGTGGCTATCTGAGTA
TAAGGAGGTGGTGCCTATGTTGGCATTACTGAAATCTTTAGAAAGGAGACGCCTAATGAT
TACAATTAGTACCATGTTGCAGTTTGGTTTATTCCTTATTGCATTGATAGGTCTAGTAAT
CAAGCTTATTGAATTAAGCAATAAAAAATAACCATCGCTAACTTTGGCTGGTTTCGATGG
TTAAATGGTTATTAATTTAATCTTTAATCTAAAATAGCCACCGTCTTTTTAACGGGCTCA
TTAGGGTAACGTGTTTGCGCATGTTGCCCTTTTTCTATATATAAATTAACACACCATAAT
ATAAATATCAAATAGACGGCTTATTAGTCGTCTTTTTATTTTGGATAAAAGGAGATAAGA
ATATGATTAATTGGAAAATTAGAATGAAACAAAAATCATTTTGGGTAGCGATATTGTCAG
CTATCTTTTTATTTGCTCAAAACATCGCAAAAGCTATTGGGTATGATATTCAAGTTTATA
CAGGGCAATTAACAGACGGTTTAAACGCTATATTAGGATTTTTAGTATTAACTGGTGTGA
TTCAAGACCCGACTACTAAAGGTATAGGTGATAGCCACCAAGCTTTAGAATATGAAGAAC
CAAGAAGAAAATACTAGGAGGTAAAATAATGAAAACATACAGTGAAGCAAGAGCAAGATT
ACGTTGGTATCAAGGTAGATATATTGATTTTGATGGCTGGTATGGTTACCAATGTGCCGA
TTTAGCAGTTGATTATATTTATTGGCTATTAGGTATTAGAATGTGGGGGAATGCAAAAGA
TGCAATCAATAACGATTTTAAAAACATGGCAACAGTATATGAAAACACACCATCGTTTGT
TCCACAAATAGGTGATGTGGCTGTATTTACCAAAGGAATATATAAACAATACGGTCATAT
TGGTTTAGTGTTTAATGGCGGTAATACAAATCAATTTTTAATTTTGGAACAAAACTATGA
CGGTAACGCAAATACGCCTGCAAAGTTACGCTGGGATAATTATTACGGCTGTACTCACTT
TATTAGACCTAAGTATAAAAGTGAGGGCTTAATGAATAAGATCACAAATAAAATTAACCC
ACCTGCTCAAAAAGTGGTCGGTAAATCTGCAAGTAAAATAACAGTTGGAAGCAAAGCGCC
TTACAATCTTAAATGGTCAAAAGGTGCTTATTTTAATGCGAAAATAGACGGTTTAGGCGC
TACATCGGCTACTAGATATGGTGATAATCGTTCTAATTACAGGTTTGAAGTTGGTCAGGC
TGTATATGCACCTGGAACATTAATATATGTGTTTGAGATTATAGACGGCTGGTGTCGTAT
TTACTGGAACAACCATAATGAGTGGGTATGGCATGAGAGATTGATTGTGAAAGAAGTTTA
TTAAAAGTAAGAATTTTTAATTGTATTTAACATTCCCATCTTGATTTCTTGGTTTTGATT
AATTTATTTAGACAAACTTTGGAAAACCATCTTTTCGTGCTTAATAAATAGTTAACAAAT
AGTTAATTTTTTAATAATTATCTTAATCAGCAATAAAAACAAACTTTTTTGTATATATTG
ATATTTATGTTCGTATCAATGATATAGTTAAAAAAATTGATTATCGTTAACAATATAATG
TTTTCAGCCAAAACTTTCTATGTAACTACGTTTAACTATTTCGCATTATCAATCGGGTAT
AAGACTCCTCTTGTTGTTATAATACCATTTTAATGTAAAAATAGTACATCCCACCTTTTA
ATATTTTTTTAATTATATACCATAATGTTATGTAGTAAAATAAAATTGTATTAAAAGTTT
ATATAGAAAGAATGTGAAACTTATGTTTAATAAGAAAATGTTAGCTGCAACTTTGTCAGT
TGGACTGATTGCACCTTTAGCATCTCCGATTCAAGAATCTAGAGCTAATACTAATATTGA
AAACATTGGCGATGGTGCTGAAGTAATTAAACGTACGGAGGATGTAAGTAGTAAGAAATG
GGGTGTCACACAAAATGTTCAGTTTGACTTCGTAAAAGATAAAAAATATAACAAGGACGC
TTTAATTATTAAAATGCAAGGATTTATCAATTCAAGAACTTCATTCACTGATGTGAAAGG
AAAAGGGTATGAACTGACAAAAAGAATGATTTGGCCATTCCAATATAATATAGGACTTAC
ATCTAAAGATCCGAATGTTAGCCTAATTAATTATCTTCCTAAAAATAAAATAGAAACGGT
AGATGTCGGTCAAACTCTAGGATATAACATAGGAGGTAATTTCCAGTCAGCACCATCTAT
CGGTGGCAATGGAGCATTTAATTACTCTAAAAAAATTAGCTATACTCAAAAGAATTATGT
TAGTGAGGTAGAAAAACAAAATTCAAAATCTGTTGAATGGGGAGTAAAAGCAAACTCATT
TGCTACGCCTGATGGTGAACTGTCAGCGCATGAAACATATTTATTCGTACAAAGTCCAAA
TGGTTTAACAGGTTCGGCAAGAGACTTTTTTGTACCTGATGATCAATTGCCTCCACTAAT
TCAAAGTGGATTTAATCCATCTTTTATTACTACACTGTCTCACGAAAAGGGAACAAGCGA
TATAAGTGAGTTTGAAATCTCATATGGTAGAAATTTAGACATTACATATGCCACTTTTTT
CCCTAGAACTGGTATTTATGCGGAAAGAAGACACAATGCATTTGTAAATAGAAATTTTGT
GGTTAGATATGAAGTGAACTGGAAAACACATGAAATTAAAGTGAAAGGACACAATTGATA
TGAAGGTAAAAAAAATAGTAAAATCATCAATAGCTACATCAATTGCATTGATTATGTTGT
CTAATACTGTTGATGCGGCTCAATATATTACACCTGTTAACGAGAAAAAAGTCGATGACA
AAATCACTTTATATAAAACGACAGCAACATCAGATAACGATAAATTGAATATGTCCCAAA
TTTTAACTTTTAATTTCGTCAAAGATAAAAGTTATGACAAAGACACGTTAGTGCTTAAAG
CTTCCGGAAATATTAACTCTGGTTATACAAAACCAACTTCAGATAATAGTATATCTTCAC
AGTTTTATTGGGGGGCTAAATACAATGTGTTTATTAGCTCAGAGGGCAATGACTCTGTAA
ATGTTGTTGATTACGCACCTAAAAATCAAAATGAAGAATTTCAAGTTCAACAAACATTAG
GTTATTCCTATGGTGGAGACATCAATATATCCAACGGGCTGTCAGGTAAGTTGAATGGAT
CAGAATCATTTTCAGAAACAATCAGTTATAAACAAGAAAGTTATAGAACAACAATTGATA
GAAAAACAGACTATAAAACAATTGGTTGGGGTGTCGAGGCACACAAAATTATGAACAACG
GCTGGGGACCATATGGTAGAGATAGTTATGATTCGATATATGGAAACGAACTATTTTTAG
GTAGTAGACAAAGCAGTTCAAATGCTAATCAAAATTTCTTGTCAACACATCAAATGCCGA
TATTGGCGCGTGGTAATTTCAATCCTGAATTTATCGGTGTATTTTCTCACAAACAAAACA
AAAATAAAAAATCTAAAATCAAAGTTACTTATCAAAGGGAAATGGATGAGTATGTAAATT
ATTGGAATGGAATACACTGGATAGGTTTTAATCATAAAGCGCAAAATATAGCAACTCACA
CTTCAATCTATGAAATTGATTGGGAAAAAAATACAGTTAAATTAATAGATAAACAAGCTT
ACGAAAAAGTTCCTTCATAAACACTGTGTTTACTATAATAGCCTATGTTGCTGTAAGAAA
TTTGCGTATTCAAACATTAGGTGACTTATAGGGAGAAATCAGTTAAACTAACATAGTCAT
GTCTTTTTAAGCAGGTGTGTAACGCACCTGCTTTATTGTTTACATTTAAAGATAAGGTGT
GATACAATTTTATCGGAACTTTATTCAACATTTCTCTCAAGTTTATATCGTAAGTAGTAG
GCAGGCACTTCGGTGCTTGTCTATTTTTTTATGATTTTTGATATATCTGTAATAAAATTA
TGTTTATATATACATAGACGAAGCATAAATGTATGAGAATTAAAGAGATGTATTAATTGT
TAATTAATAGTTAACAATTAATTAATGACTATTTAATGTACTACAGAAAAATTAGGTTCT
AGAATATGAATACAGTAAAAATTATAAGGAGTTATTAAAAATGAGAGGAAAAAAACATAT
CATTGCAGGAGTTTTAGTTGCAGTTTTATCAACACCCTTAGTTACATCATTCGAGTCAAA
AGAAGTAAAAGCAGAAAGTATTAATGCAAATACATATATCAATCAAAATTTGGAAAAAGA
ATTGAGAGAATTACTTGATGAGCTTAACGTAAACGAATTAGCTACAGGAAGCTTGAACCC
GTATTTCAAAAGAACTGTTAAAAAGTATGGATACAAAGCAAAAGCAGCATTAAGATCTAA
AGATTTTACAAGAATGTCTCAATCAAAATACGAACTACAAAGCATTTATAGTGAGATTGA
TAAAGCTTTAGGTTATGAAAGGTAAGTTTACTCATTGAAGTTAAGTGCGAAATTTCAATT
AAATATTTTTTAATTAATGTTTTCGTATTTTTATGTTATATTTGCTCTAGACGTTTTCAA
GGGACGTCTCTTTAGATTGTATGTTATAGCTAGCCTTCGGGCTAGTTTTTTGTTATGATA
TATTATACATGCATCAACTATTTACATCTATCCTTGTTCACCCAAGCATGTCACTGGGTG
TTTTTTCTTACGATAGAGAGCATAGTTTTCATACTACTCCCCGTAGTATATATGACTTTA
GCATTCCCGTATAATAGTTTACGGGGTGCTTTTATGTTATAATTGCTTTTATATAGTAGG
AGTGAACTATATAGCCCGGCAGAGGCCATATATCTGACTGTCGTTCTCACAGGAGACATC
TTCCTTGTCATCACTCGATACATATATCTTAACAACATAGAAATGTTACATTCGCTACAA
CCGTATCTTAATCGATACGGTTATATTTATTCCCCTACAACCAACAAAACCACAGATCCT
ATTAATTTAGGATTGTGGTTATTTTTTGCGTTTTTTCGGGGCAAAAAAAGGGCAGATTAT
TTGAAAAAGGGCAAACGCTTGTGGAAAATCTAAAAGGTTAAAAATGACAAAAACCTTGAT
ACAACAGTGTTTATGGACGCTCGTGTACGTTAGAGAATGACCGGTTT
>>lip2 integrating lukPQ phage_from IMT39173-VSZG01 (CC1)_[phage prep 75_sequencing run 096-BC05_contig_3:RC_Filtered/not filtered] *
TTAGTACACAAGTTTTTCTAATTTTTGCTCTAACTCTCTGTCCATTTTCTCTGTTACATG
TGTATACACCTTTATAGTCGTTTTTTCATCTGTATGTCCTACTCTTTTCATAATTGCTTT
TAACGATATATTCATTTCCGCCAATAAACTTATGTGTGTATGCCTTAGTGTGTGAGTAGT
AACTTTTTTATTTATATTTAATGATTCTGCAGCTGAGGACAATCGTTTGTTTATCCTACT
GCCTTGCATAGGATTTCCTTGACAAGTTGTGAATATAAACCCTCTATCAACATAGCTTGG
TTCCCACTGTTGCATCTTTTTATTTTCTAACATTATTTTTTTCAATACATTTGCTATCCT
TGAATTGATGGCGATTTTTCTTTTTGAACCTGCGGTCTTCGTAGTATCTTTGTGACCAAA
TCCAGCATTACATTTGATTCTGTGAATAGTACCGTTAATATCGATCGTCTTATTTTTGAG
GTCTACATCTTTAACTTGGAGCGCTAATAACTCACCTATGCGCATACCTGTTAAAGCTTG
AACTTCAACAGCCCCAGCAACTAAAATACGAGCTCTATACTGCATGTTATTATCGTTCAG
TATAAAATCGCGTATTTGAATGACTTGTTGTAATTCAAGATAGTTGTACATTTTAGCTTC
TTCTTTTTCTATATCTTCTATCGTCTTACTCTTCTTTGGTAGTGTGACGCTATTTAATAT
GTGTTCGTTTGGATAATTGTAAAATTTAACGGCGTATTTAATAGCTTCTTTCATATGTCC
AAGTTGACGCTTTACCTGATTTGCAGAATATACGTTTGATAATTCGTTAATAAATGTTTG
CATGTACTTTGTATCAATTTTGTTTAAAAGTAAATTTTGAGAACTGTTCTTTTTGATGTT
TTTGATTCTTGTTTTCAAATTATCAAGCGTCGTTACTTTAAAGCCAGATGTTTTTATATG
ATATTCAAGCCATTCATCTAATAACGCGTGAAAAGTCAAAGTTTTTAATTCGCTTGACGA
CTTGTTGTTTAGTTTTTCTTTTATTTTTTCTTCTAAACGAAACATTGCTTCTTTTTGTGA
TTGTTTTGTATTCTTGTTCAACACAACACTTACGCGCTTCCATTTATCTGTGTATGGATC
TTTGTACTTCTCGTAGTATCTATACTTCGTTTCATTGTTCTTATTTTTAAATTTTTCAAA
CCACATTTTACATCCCTCCTCAAAATTGGCAAAAAAATAATAAGGGTAGGCGGGCTACCC
GTGAAAATTGTATAAAAAAAGACGCCTGTATAATACAGACGTCAGTGAGCCGAAAGCTCA
AATCAATATAGGTGGACCTTTAGCCCTCAATACCTGTATTATAACATTATTTTAGAATTG
TTCAACTCATTTTTTTGAAACAGATGTTAACCAATCGGTCAGTTTCGTGTTTCGGCAATC
TAATTAAAACGCTTAAATCTTTAATATAATTTAAAATTCTATCCTTACTTATTGTAGTAA
TATCCTGTGTTTTTGCATAAGAACTTTTGTCAACTAAGTTTTTTAATTTGTTTTCCACAA
AATCGTATTGTTTCATTTCGTTCTTTAAGGAGTCACACAAAAACCTTGCATAAACAATGA
CTTTTAAATCATTGGGATTTTGATTTATAATGTTTTCAATCGATTCTATCTTTTTCTCGT
GTTTGGCAATTGATTGTTTTAGTGTATTTAAAAAAGGTTTTATAAGATGTATATTTCCAA
AAGCATTGTGTTTGCTTTTGGAAGTTAAAGGGATTACGGTCACTTTGCCGTTATTTTTAT
TATCCTTTTTGTTTATGACTATGCAAAAGTGTTTGTATGAAAACTCATGACCTACACCTT
TACCAAAATCTGCATAAATTATTTCGCCTCTTTGATAAACTTTATATCGTTTCTCTTCCA
TCCCTCATCCTCCTCACGCCATATAGGCGTTTATTTCCTATATTCTTCTTCAACATACTT
TTTTACTAAATATTCAAGAATAAGTTCGGTCATTAGATCGTTTTCTTCATACTCTTTACG
AAGCTCCTTTATTCTTTGAATCAATTTATCTTCTGGAGTTTCCAAAATAAAACCTCCTGT
GAATTCATTTACTTTAAAAACTATTCGTATCTTTCTGGTTCGAGTCCCATCTCCCTTAAT
GCTTGGTCGCTATTTTCTTGTGCTCTTTGAGCTTCTTCAGGTGTATAGAAATGTTTATAC
TCTCTTTTATATATTGGATCTGTTTCTCCCTCTACATAATCATCTCTAACAGGATTATTT
GTAGTTGTATGTGATTGTCCATTATAAATTTCTGTAACTGTATCCCCATTTTCTATAACT
GTATAATTGTTGTTATTATTTTGTTCTTTGTTAGTATCATTATTTAGGACAGGTTGGTTA
TTAATTTCTTTTTGAACATGATTGTTATTTTTTTGAGATTCATTTTGTTTCTTCTTTTCG
CTTTTTGACTTATAGTCGTTTTTCTGAGTTTCTTTTTTAACTTCCGATTTTTTATCTTCT
TTCTTTTCTTTTCGCTCACTGTTATCATTGTTACCACACGCACCTAAAACCAACGCACTT
ACTAAAAATAAACCTGTCATTTTCTTCATGATGATTTTCTCCTTTGCTTGTTTTTTATAT
TAAAGCGCCATATAGGCGCCATTAATCACAATACAACTTTGCCCATTACTTTAATATCAC
TAAACGAAGCGACTTTGATATCATCGTACTTCGGATTTAGAGATACCAAATTAATATAAT
CTTCACATATATCTACACGTTTAATCAGACTTACTCCATCTAATACAACGAGTGCAATTG
TACCATCTTTAATAGAATCTTCTTTCTTAATAAAAGCGTATGTTCCTTGTTTTAACATAG
GTTCCATTGAATCACCATTAACTAAAATACAAAAATCAGCATTTGATGGCGTTTCGTCTT
CTTTAAAAAATACTTCTTCATGCAATATGTCATCATATAATTCTTCTCCTATGCCAGCAC
CAGTTGCACCACATGCAATATACGATACTAGTTTAGACTCTTTATATCCATCTATAGAAG
TGACTTTATTCTGTTCATCCAATTGTTCATTTGCATAGTTAAGTACGTTTTCTTGGCGGG
GAGGTGTGAGTTGAGAAAATATGTTATTGATTTTTGACATTATCGTTTCATCTTGACGTT
CTTCATCAGGAACTCGATAAGAATCTACATCATACCCCATAAGCCACGCTTCACCAACGT
TCAGAGTTTTAGAAAGTAGGTAAATTCTATCTTGGTCGGGTGATTGTACGTCGTTAATAT
ATTGAGATAAAGTGCTTTTACTTAAAGATATACCTAGTTTCTTTTGATAAGGTTTCGATT
TATTAATGATATCTACTTGTTTTAAGTTTCTTATTTTCATAATGTGTTTAAGTCTATTTG
AAACTTTTTCTCTCATTTAGTGCACCTCCGTTTGATAACTTCATAATAAAGCTTGTTGAA
CAAAAATTCAACAAAAAAGTTCATAAATCATGAATTTTTGTATTGACTTGATTCAAAACA
AGGTGTAAAGTATAGTTAAGTTCATGATACGTGAACTTGAGAGGAGGTGCTTTTATGTGT
TACGACTACTCACGTTTGAGCGGGAAAATAGTAGAAAAGTATGGCACTCAGTACAATTTT
GCAATTGCTATGAAATTGTCAGAGAGAAGTTTATCCTTAAAACTCAACGGTAAAGTTGGT
TGGAAAGACAGTGAAATATGGAAAGCTATACAACTACTAGATATACCGGTAGAGAAAATA
CACTTATATTTTTTTAAAGAAAAAGTTCATGTTATATGAACTTAAGGAGGGACACAATGG
AACAAATCACGTTAACCAAAGAAGAGTGTGTCGAACAATGCATCAATAAAGACTTAAAAC
TTTTAGATTATCGAGTTCAACAAATTTTAGAAGGTGTTCTATCAGAAAGTACCACATACG
GTGATGCAAGAAATAAATTAGAAACATTGAAAATTATTGCTGAATCTCATTTTAAAACCG
AACATGCTTCAGTTATTTACAAATTAGCATTGAAAAAGTTAGACGAAAAAATCAACGCCA
CTCCAATTAAAGAGTGACGGAAAGGGAGGATTTTAAATGTTTAAGGTTTTAAATGATATA
AAAACTTCTTTAAAAAACCATCCTTGGGGTTGGAAAGAGCACTTACCTTATTTGCTGATG
TTAACTCTGTCACTTGTGGCTCTGATTCTCGGTGTTCTGTCCGCGATTCTATGATAACAG
GCTTTATATAGATTCCTTTGTTGGTAGTGACTTTGATAGTCACATCCCATTCCCATATCA
CTGGATATTCTTCGAGCAAAAAAGTACATTCTACACTTTCATAAGGTCCTAAAGTAAATG
GAATGGAGTAGTTTTTATCTTTATATCGTATAGGTTTGAACGTTTTTTGTTCATTTACTT
TATTTTTAATATCAAATTCAACGTCAATAACAGAAATGGGAAACTTTGTGAAATTAATAA
ATGTTATATCGTTGTAACTTGATTTGTCATCGACCAAGTAATTAAAGCTTCTGGTAGGTA
TAACATCGATGTTAAGAGAATCTTTCATATAGTCTAAATAATATTTAAGTGCAGTCAGTA
AGAAACTAAAAATTGCGATACAAATCGCGATTATGTCCATACTTATCACCTCCTTAGGTT
GATAACAACATTATACACGAAAGGAGCATAAACAATATGCAAGCATTAAAAACAAAATCG
AACATCGGCGAAATGTTCAACATACAAGAAAAAGAAAATGGAGAAATCGCAATAAGTGCA
AGAGAGTTATATAAAGCTTTGGAAGTTAAAAAGCGTTTTAGCGCTTGGGCAGAAATTAAC
TTGAAGCATTTCAAAGAAAATAGGGATTTTACAAGTGTACTTACAAGTACGGTTGTTAAT
AACGGAGCTGTAAGACAACTAGAAGATTATGCTTTAACACTTGATGTAGCTAAACATGTT
GCGATGATGTCAGGTACAGAAAAAGGTTTTGATTTTAGAGAGTATTTCATCCAAGTAGAG
AAAGCATGGAACAGTCCAGAAATGATTATGCAACGTGCTTTAAAAATTGCTAACAACACA
ATCAATCAATTAGAAACAAAGATTGAACGTGATAAACCAAAAATTGTATTTGCAGATGCA
GTAGCTACTACTAAGACATCAATTTTAGTTGGAGAGTTAGCAAAGATCATTAAACAAAAC
GGTATAAACATCGGGCAACGCAGATTGTTTGAGTGGTTACGTCAAAACGGATTCCTTATT
AAACGCAAGGGTGTGGATTATAACATGCCTACACAGTATTCAATGGAACGTGAGTTATTC
GAAATTAAAGAAACATCAATCACACATTCGGACGGTCACACATCAATTAGTAAGACGCCA
AAAGTAACAGGCAAAGGACAACAATACTTTGTTAATAAGTTTTTAGGAGAAAAACAAACA
TCTTAATAGGAGAACACTATGGAACAAATCACATTAACCAAAGAAGAGTTGAAAGAAATT
ATAGCGAAAGAAGTTAGAAATGCTATAAAAGGCGAGAAACCAATCAGCTCAGGTGCAATT
TTCAGTAAAGTAAGAATCAATAATGACGATTTAGAAGAAATCAATAAAAAACTCAATTTC
GCAAAAGATTTGTCGCTAGGAAGATTGAGGAAGCTCAATCATCCGATTCCGCTAAAAAAG
TATCAGCATGGCTTCGAATCAATTCATCAAAAAGCTTATGTACAAGATGTTCATGACCAT
ATTAGAAAATTAACATTATCAATTTTTGGAGTGACACTTAATTCAGACTTGAGTGAAAGT
GAATACAACCTAGCAGCAAAAGTTTATCGAGAAATCAAAAACTATTATTTATACATCTAT
GAAAAGAGAGTTTCAGAATTAACTATCGATGATTTCGAATAAAGGAGGAACAACAAATGT
TACAAAAATTTAGAATTGCGAAAGAAAAAAATAAATTAAAACTCAAATTACTCAAGCATG
CTAGTTACTGTTTAGAAAGAAACAACAACCCTGAACTGTTGCGAGCAGTTGCAGAGTTGT
TAAAGAAGGTTAACTAAATTAGACCTTATTATTACTTTTTAGAATGTGAACAATAGGTCG
ATAAAAAACTTAATAAACAAACTATAGCAACTATCAATGAATTTTGAATATGTAAATCGT
TCTCGTTTATATAGTTTGTTACAAAGATTTGAATGTCAGCACCCGCCGCAATGCCATTAG
ACCATCTTATTAACTGTTTGAAAGGATGTGGAAAATCATTTTTGATACGATTGACAAATT
TATCGTTTCTTTTATAGGTACCTTGCTCATTTATTGGATAGGTCGAATTGATGGCTTCAG
CCAAAGTAGAGATAGCAGTTGGATTGATATAAAAATCTCTAATGGTCTGTTGTGCTTGAA
GCACTATCTCATCATCAAACCTATAGAGTTCCTTAAAAGATTTTATCGCATCTTCAGAAA
ATAAATTTCTTTGAAATGTTAGAGAAGAAAAAGAATTACGCAAATTAAAATTCATTTCAA
TTAAGTTGTTTAGATGAAAGTCTACTTTGAAGTTAGAAAATAAATTTAAGTTATTTTTAT
TAATTATATCTAATTGGTACTTAAGTTTTAAAGACTGTTTAATTGCCATGCTTCTAGAAA
TTTCAACATTATTAATTGCGTTATTAATAGATAAACGAACATTTTTTAAAGGATCAATAT
ACACCAATATCACCTCCTTAGGTTGATAACAACATTATACACGAAAGGAGATATAACAAA
TGAACATTCAAAAAGTAATGAAATTAATATTGAAAAAAATTCATGAGATGAGGGAGATTT
TAAAAAAGTTCAACAAAAATATCAGACACAAAGATCTAATTGTCATCAAAGTGAAAGATG
AAAACAGCGTTCCATTAGTCATTTATAAAGGTGGAGAGCTGAAGAGCAAACGAGTAGTTA
AATTTTTATGGGTAACTAGAAACGGAAATTACGAAGGTGGTTACGACATAAACATAGAGC
ATTATGCAAAGAGTGAAAAAGGCAGACCCGGTAGATATGAAAAATCAGGATTTAGAAGTT
TGTTTTTTAAGGAGGATTCACAGTGAACAAATTGTATAAAACAACCCTCCTCATCACAAT
GGCAGTTGTGACGTGGAAGGTTTGGAAGATTGAGAAGCACACTAGAAAACCTGTGATTAG
TACCAGGGCGTTGAGTGACTATCTAAACAACAAATCTTTAACCATACCGAAAGATGCTGA
AAATTCTACTGAATCTGCTCGTCGCCTTTTGAAGTTCGCCGAACAAACTATTAGCAAATA
ACAACATTATACACGAAAGGAAAGATAGAAATGCCAAAAATCATAGTACCACCAACACCA
GAAAACACATATAGAGGCGAAGAAAAATTTGTGAAAAAGTTATACGCAACACCTACACAA
ATCCATCAATTGTTTGGAGTATGTAGAAGTACAGTATACAACTGGTTGAAATATTACCGC
AAAGATAATTTAGGTGTAGAAAATTTATACATTGATTATTCACCAACAGGCACTCTGATT
AATATTTCTAAATTGGAAGAGTATTTGATCAGAAAGCATAAAAAATGGTATTAGGAGGCA
CAACAAATGAGCAACACATATAAAAGCTACCTAGTAGCAGTACTATGCTTCACAGTCTTA
GCAACTGTACTCATGCCGTTTCTATACTTCACCACTGCATGGTCGATTGCGGGATTCGCA
AGTATCGCAACATTCATATTTTATAAGGAATACTTTTATGGGGTGGATGATTAAATGACT
TGGTTTGAAGAATGCGTTAAACCTAGTGTGGAATGGGAAAGAAAGGCAGAACAAGCTGTT
TTAAGTGATGATGAAGTTAAAACGATCACTGAATATAGAAAGAAGTACAACAACCCGCAT
ATTTACATGTCGGCTCAGAACAGAAATTATCTTGTTGAATATTTAGATAGACATACTGGA
GACATAGTATTACACAATTTAAAACTTAAGAAATCATCCAGAAGAAGAGTGCATCAATAT
TTAATGGTCGGCCAAATAGTAGTGCCGGGCGAACCAAAAGGCACAATTTATGAAGCATCT
CTGATAATAAGATAAAAAAACTGCTACTTGCGCCAACAAGTAACAGAGACAAACGATTAG
CAAAATTAATTCACGTTCAATATAAAACGAAAAACGGAGGAAGTCAAGATGTATTACGAA
ATAGGCGATGTATGTCAGAAGGTAATTAATGTAGACGGATTTGATTTTAAATTAGCAGTT
AAGAAGAAGGACCACAGCATTCTGGTGAATATCTTAGATTTAGAAGATAAGTTTATCGAC
GGCATAAACATAACTAATGAGAACGATCTATACACAGCATTAGACATATTAAATCAATCT
ATTTACGAATGGATTGAAGAAAACGCAGATGATTATGACAGACTAATTAACTTAGTCATG
AAATGGTAGGTGCGATATGAAACCACATAAATTTAAACGAATGGCAATTGACTTAATAGA
ACGTGTACAAAGCACTTCTTATCAAGTTGATTATAAGTACAACGTTATATGGGTCTGGCA
CTACAGCGATGACTATTTAGGAAAAGTCGCATCAATAAATATGCACAACAATGTAGATGA
CGATAACACAATATTGGCTAGATACGAGAAAGCTAAAAAGATGCTAGCGGGGGAGGTGTT
AAGCGATGGCTAATCTATATGAGTTATCAGAAGCATTTAAAGAGTTGTCTAATCAAGATG
AATTAGACCAAACATTATTAAAAGACACATTAGATTCTATTCAAGCAGAAATGAATGTCA
AAGTAGATAACATTGTCAATTGGAGACGTGAAACTTTAGGTGACATAGATGTCATAGATA
AAGAGATTAAACGACTTCAAAATTTAAAAAAACAAAAACAAAATTTAACTGATCGATTAA
GAGATTACTTAAAAGAGATGTTAGAAACACAGGAAGTAGATAGTTACCGCACAGCTACTA
ATCATATTTACAAGCGCAAAAACGGGGCTAGTAAAAATATTATCGATGAAAAACTTATTC
CAAAGGATTATTGGCTATCACAAGCGCCAAAGCTTAATTCTAAGCAACTAATCGATGATT
TGAAAGCTGGCAAAGATATTCCGGGTGCTGAATTAAAGGTAACGGAAAGTTTGGTGATTA
AGTGATGAGTGAGGAACAAGACATTTTACAAGAACTAGGTATTGAAGAAATTAACGAAGA
TACTCAGAACTATTATTCAATTATGGTATATGGCAAATCAGGAACCGGAAAGACGACTTT
AGCCACTAGAGAAAACAACGCTTTTATTATTGATATTCACGAAGATGGCACTCAAGTAAC
TCGGCAAGGTTTTGTGAAGAGGGTCGACAATTACATTGCTTTTAGAAACACAATTGCGAG
TATTGAATCGATTGTAAATACAGCTAGACAAAGAGGAAAGTTACTTGATGTGGTTGTAAT
TGAAACAGCACAAAAGTTAAGAGATATAACGCTGACTCATGTGATGAACACGCACCAAGT
CAAAAAAGTAAGAATTCAAGATTATGGGGAAACATCTAAATTAATTGTTAACTCGATTAG
GCACCTATTAAAGGTTAAAGATAAGCTCGGATTTCACGTTGTGCTTACAGGACATGAAGG
GCTTAACTCAGAAGATAAAGATGAGAATGGAAAAATTATTAACCCTAGAATATCAATTGA
AGTACAACCGGCAATACACAACAACTTAGTAACTCAGTTCGACATTATAGGACACACATT
TATAAAAGATCATACAGATGAGAACGGAAATGCGACACACGATTATGTGTTTTCTGTAGA
ACCTTCTAATTTATATACAACTAAAGTTAGGCATAATCCGCAAATAACAATCAATAATCC
AGGTATTAAAAATGCTTCAATTTCAAAAATTATAGATATGGCACAAAACGGAAACTAATA
AAAAACTAAAAAGGACGGTAATTAATTATGAACTTCAATTTAAACTTACAAGGCGCACAA
GAATTAGGTAACTACATGCAACCAGGACAATACAGTGTGAAAGTTAAAAACTTCGAATCT
AAAGAGTCTAAGAATGGACATCCACAATTTGTAATCACGTTTATTCATAAAGAAGAAGGA
GAATTCACTCATTATGCAAACGGCGATACTTCAAACGACTTCGCCAAAAACTGGTTATAC
ACATTCTTGAAGGCAATAGGCATTGATGACAATAATGGTCAATTTAACTTTACTGAACGA
GATGTAATCGGTAAACCAATCAATATTGAGTTAGAACGAAAATATAATGATTATAAAGAT
AAATGGAATACAGTATTAAAAAGATTTTGGAAATTTGAAGGTACAGCAGTTTATGAAAAA
GTTGGAATTAAAGAAAACGAAAAAAATGATAACAATGAGAGTTCTAACAACTCTAATGTG
AATAATAATCCGTTTGAAAATACTAATAATTCTATTGATATATCTGATGACGATTTGCCT
TTCTAGGGTGTGATTAAGTGGCACAAATCATCAAATACCAACAAAATAACAATGGTTTAT
ATGATGTAGTTGTTACCGGTGTAGAGATACCAGATGAAGCGCTAACGTTGCTAGATTTGA
ACCAGCCAATTGATGTTGATTGTTCAGTGATAGATCCGAATTCTATCACTGGACAACAAC
GCAAATTGATATTCGCATTGTGTAACGATATAGAAGCTCATACAGGACAGCCTCGAGATT
ATATGAGACAAATGTTCCAAGATTATGTGAAGTTTCTGTATGGCTATGAAGAACGCATAT
CTTTATCAAATTGTTCTCGAACTATAGCCAAGCAAATTATAGAAGCGATGTTTGAGTGGA
TTTTTACAAATGCGATTCCATTAAATTATAAAACAAGCAAATTGATGAAAGAAGAAAAAA
ATTATCTTTATTGGGCAACTGTTACGCGTCATTGCATTATATGCGGAAAGCCTCACGCTG
ACCTAGCACATTACGAAGCAGTCGGTAGAGGTATGAACAGAAATAAGATGAATCACTACG
ACAAACATGTATTAGCGTTATGTCGCGAACATCATAACCAGCAACATGCGATTGGTGTTA
AGTCATTTGATGATAAATATCACTTGCATGACTCGTGGATAAAAGTTGATGAGAGGCTCA
ACAAAATGCTGAAAGGAGAGAAAAAGAATGAATAGACTAAGAGTAATAAAAATAGCACTC
CTAATCGTCATCTTGGCGGAAGAGATTAGAAATGCTATGCATGCTGTAAAAGTGGAGAAA
ATTTTAAAATCTCCGGTTAGTTAATACAGGTTTTTACAAAAGCTTTACCATAGGCGGACA
AACTAATTGAGCCTTTTTTGATGTCTATTACCCAGGGGGTGTAATGTAACTTTAATACTT
CAAATTCAATGCCAGAAAGTTTACTTATTGTTTCTAGAGTGTGTCCTGACTTTAACATTC
TTTTAACAAATTCTAATCCCGAAACAAATCTTTGTTTTTCTATAATCTTATTAAAGTGAT
TTAAAAACTGAGGAGCATAAAACTTATTATAAATTCCTTTTTTTGTTAAGTAAGACATGT
CAAAAGTTTCATTTAAAAGCCCTAACCTTACTAGGTTATTAATTGAAATTTCGGTTGATT
TTATATCTAACGGAGAGTCTTTTATTAACGTGTCCGATATATTCATACCGTCATTCTTTG
AGTTTAAAACCGCTCTATATTTAACGGCAGGATGTACTTCATGGTTCTTTAAATGTTTTA
AAAGAATAGCATCATTTGGGGATAATTGTTTAATTATTTCAACGAACGAATGGTGAGTTA
ATGAGTTCTTTCTGTTATCCATTGATGATGCTATTAGTTTTGCAAACATATTACTTAAAG
TTTTTTCACTAATATAAAACTTTGAAGCTTCTAGAGCAGGACCTAGAAGAGAAATTTGTG
GTTCTTGTAAATTATTTTCAGGTACAGAAGATATTTCTTTTTTAAATTGTTCTTTGAAAA
TTTCAAACTCTACTTCTCTTTGATAAATAACTTTATCCACATAAAGGTGGAATTTCCCAA
AGACAAGCTCCCAAGTTTTAGAAAATGTTTCTATAGGCCCTTTTGATGCGCCTTCAATAA
TTTTATCAATACCTTTACCTAAAATAGGATCCATAATTATTCACCCCCAATCTAACGCAG
TAGCGATAACAAAATTATACCAGAAAGGAGAATCAACATGACTGAACAACCAAGTTACTA
CTCAATAATAACGGCAAATGTCAGATACGATAATCGGCTTACTGATAGTGAAAAATTACT
TTTTGCAGAAATAACGTCTTTAAGTAACAAGTACGGATACTGCACAGCAAGTAATGGTTA
CTTTTCCAAATTGTATGAAGTAACGAAAAGGACGATATCAGCTAGGATAAACAACTTAAA
AGAAAATGGTTATTTAAAAATTGAGCTTGATTATAAAGGAAGTGAAGTTAAACAAAGAAG
GTTATACCCCATGACGCAATTTTCTATAGGTATAGAAAATAATTTCCATAGGGGTGTAGA
AAATAATTTCCATACCCCTATAGAAAGAAACTTCCAAGAGAATAATACAAGTATTAATAT
TACAAGATTAAATAATACAAGTATTAATAATAATAGCGCAACTGACGTTACGCATGAGCA
ATTTGAGGAATGGTGGAAACTTTACGACAAGAAGAAAGATAAGAAGATGTCTTTCACTAA
ATTCAAATCATGCTTAAAGAAACATTCTTTTGAACAAATCATGCAAGGCACTCGAGAGTA
TTTAAAAACTATTACAGACAAACAATATCAAAAGTACCCCAAAACGTTCTTAACTAATGA
AAGCTATATGAATGATTATAGCGAAGAGATTAAAGAAACTGGCATAGATCAATTGGAACG
TATGAAGTACGACGAAAGTTATTGGGATTAGGGGGACATTATGAAACCACTATTCAGCGA
AAAGATAAACGAAAGCTTGAAAAAATATCAACCTACTCATGTCGAAAAGGGATTGAAATG
TAAGAGGTGTGGCAGTGAATACGACTTATATAAGTTCGCTCCTACTAAAAAACACCCGAA
TGGTTACGAGTATAAAGATGGTTGCAAGTGTGAAATTTATGAGGAATATAAGCGAAACAA
GCAACGGAAGATAAACAACATATTCAATCAATCAAATGTTAATCCGTCATTAAGAGATGC
AACGGTTAACAACTATAAGCCACAAAATGAAAAACAAGTAAAAGCTAAACAAACAGCAAT
AGAGTATGTACAGGGTTTCTCTACAAAAGAACCAAAATCATTAATATTGCAAGGTTCATA
TGGAACTGGTAAAAGCCACCTAGCATACGCTATCGCAAAAGCAGTCAAATCTAAAGGGCA
TACAGTTGCTTTTATGCACATACCAATGTTGATGGATCGTATCAAAGCGACATACAACAA
AAATGCAGTTGAAACTACAGACGAGCTAGTCAGATTGCTAAGTGATATTGATTTACTTGT
ACTAGATGATATGGGTGTAGAAAACACAGAGCACACTTTAAATAAACTTTTCAGCATTGT
TGATAACAGAGTAGGTAAAAACAACATCTTTACAACTAACTTTAGTGATAAAGAACTAAA
TCAAAATATGAACTGGCAACGTATCAATTCAAGAATGAAACACAATGCGAGAAAAGTAAG
AGTAATCGGAGACGATTTCAGGGAGCGAGATGCATGGTAACCAAAGAATTTTTAAAAACT
AAACTTGAGTGTTCAGATATGTACGCTCAGAAACTCATAGACGAGGCACAGGGCGATGAA
AATAGGTTGTACGACCTATTTATCCAAAAACTTGCAGAACGTCATACACGCCCCGCTATC
GTCGAATATTAAGGAGTGTTAAAAATGCCGAAAGAAAAATATTACTTATACCGAGAAGAT
GGCACAGAAGATATTAAGGTCATCAAGTATAAAGAGAATGAGAATGAAGTTTATTCGCTC
ACAGGAGCCCATTTCAGCGACGAAAAGAAAATCATGACTGATAGTGACCTAAAACGATTC
AAAGGCGCTCACGGGCTTCTATATGAGCAAGAGCTAGGTTTACAAGCAACGATATTGATA
TTTAGAGGTGGCAAATGGAAATAGAAATTAAATTTAACGAAACATTTGAGGCACCTATGG
GCTCGCCTCGTCCACGCTTTCGTAATACAGGTAGATTTGTTCAAACTTACATGCCTACGT
CTTATACAAAGCATAAAGCGTATATACAAGGGCAAATGCCTAAGTTGAATCTAGAACGCG
CACTAAAAATCGAATTAGACTTTTACTTTCCATTGCTTAAATCGTGGTCGAAGAAAAAGA
AAAGCGAAATGGTTGGACAGTATAAAGTGACTAAGCCGGATATCGATAACTTAATTAAAA
CGGTATTAGATGCTTGTAATGGTCATGTATGGAAAGACGATAACCAAATTACAGAAATAA
CTAGCTCAAAACGTTATGGACTAGAACCAAAAATAATCATGCGAGTTGAGGAAGTGATCT
AATGCAACAACAAGCATATATAAACGCAACGATTGATATAAGGATACCTACAGAAGTTGA
ATATCAGCATTTTGATGATGTGGATAAAGAAAAAGAAACGCTGGCAGATTACTTATATAA
CAATCCTGACGAAATACTAGAGTATGACAATTTAAAAATTAGAAATGTAAATGTAGAGGT
GGAATAAATGGCGGGCAGCGGGCATAAATACGAAAGTGAGAATAGACGGTAAGTTAATGA
CGCTTATTGATGCATCTGATAAATACGACATCAAAGTATCGACACTAATTACTAGGTATG
ACAGAGGAGCGAGGGGGAAAGGTTTAATACAAAATGTAGTGAAGCCTAAGAAAGTAAAGG
TTGACGGTGAGTTGATGACTGTTGGTGAAGTTGTTAAAAAGTACAACCTAAGTAAAGGGA
CAATTAATTACAGGATAGCAAAAGGGCTAACGGGCGATGCGCTTATTGCGCCACCACAAG
AAAAACCCCCTTCTAAATACACTGAATATGAAAATGAGCAGATGAAAAAGAAAGGACTCA
CGCCCGAAATAGTTAGAAACAGAGTTGCGAAGGGTTGGGAGTTGTCAGAAGCAATTGATG
CACCTTTCGGCATGAAGCTAAACGACTATAGAGAAATACAAATAACAAAAGCTTTGGAGC
GAGAGCGTGAAATGGCTAGACAACGACGCAAAGAGGCTGAACTAAGAAGAAAGAAGCCAC
ATTTATTTGATGTACCACAAAAACATTCACGTGATCCGTACTGGTTCAATGTCACTTATA
ACCAAATGTTCAAGAAATGGAGTGAAGCATAATGAGCGTAATCAGTAACAGAAAAGTAGA
TATGAACGAAACGCAAGACAATGTTAAGCAACCAGCGCACTACACATACGGAGACATTGA
AATTATAGATTTTATTGAACAAGTTACGGCACAGTATCCACCACAATTAGCATTTGCAAT
AGGTAATGCAATCAAATACTTGTCTAGAGCACCGTTGAAAAACGGACACGAGGATTTAGC
AAAGGCGAAGTTTTATGTCCAAAGAGCATTTGATTTGTGGGAGTGATGACCATGATAGAT
AACGCACGCAAAGAACACTTAAACCAATTTTTCGGCTCTAAGAGATATCTGTATCAGGAT
AACGAACGAGTGGCACATATTCATGTAGTAAACGGCACTTATTACTTTCATGGGCATATC
GTACCAGGTTGGCAAGGCGTTAAAAAGACATTTGATACAGCGGAAGAGCTTGAAATATAT
ATAAAGCAACATGGTTTGGAATACGAAGAACAGAAGCAACTAACTTTATTTTAAGGAGTT
GGAAATGATGAAAATCAAAGTTAAAAAAACAATGACGCTAAGTGAATTAATTGAATGGGC
TTGGGAAAACCCAGAACTATCAAATAATAAAAAATTTTTTGCTAGAAGTAATTACCTCTC
AGGTTCTGTTAAATTTTTTCCTGGTTTAAGTAGAACTATCACAACTAACAATATAATGTT
TGATGATGAATTCGAAGTCGAAGTTGAAGAGGAAATCACAGAAGAGACTAAGTTTGATAG
GTTGTTTGAAGTATTCGAGGTCTCAGAAGGAGAATATAATCCTACATCAAATAGGAATAC
TAGTACAAACGAAAGTTTAAATGACGACAGATGTTTCCCTATCAAAGCGTTCTATATCTT
AAACGACGACCTAACTATGACGTTAATCTGGAAAGATGGGGAGTTGATTAAATAATGGAA
CACAGTTCAAAAGAATATTACGAAAAGCAAAGTGAATACTGGTTTGATGAAGCAAGCAAG
TTTTTGAAGCAACGTGATGAGCTTATTGGAGATATAGCTAAGTTAAGAGAGCGCAACAAA
GAGCTGGAGAACATGTGGCGCACGCTTAAAAATGAATTGTTTGGAAGATACGAATTTTAC
CGTTTTAGACTTAGCGAACTACAGATTGAGAGCAGAGCGAACAAGGAAGTAGCTATATAT
AGAAGAGCTGAAATCAACTTAAGTGTTATATTGTGCCGAATGGACAAACTAGACGGAACA
AATGAGTTCTACGAATTTTTAGATCAAATGGAGGATGACGCAAATGAATAACCGCGAACA
AATCGAACAATCAGTTATCAGTGCTAGCGCGTATAACGGCAATGACACAGAGGGATTGCT
AAAAGAGATTGAAGACGTGTATAAGAAAGCGCAAGCGTTTGATGAAATTCGCGAAGCTAT
TAATGCGCAATGGGTTGAGTATCCAGAAGACTGGGCGTCAGAGGTTTTGAGAGAAGTAAG
AGAGCTTGAATATGAGGAGGAACAGGAAAATGAAAATTAATGAATCTTTGAAGAATTTAA
AAGAAAAAGGATACAAAGAAAATGAAGATAAAGCTATTTTTAATTTAGCTGATGGTACGC
TAGAAATTTACATCGACCATGACGAAAAACAATAATTACAGAATTCCATGATTTAAAGGT
ATTCGTGTCAGAAGATTTAAAAGATAAAAGTATGGAGAGCGTTATGTATGAATTGGCTGG
AATTGATGAGGAGGACAAGGAAAATGACTAACACATTACAAGTAAAACTATTATCAAAAG
ACGCTAGAATGCCCGAACGAAATCATAAGACGGATGCAGGTTATGACATATTCTCAGCTG
AAACTGTCGTACTCGAGCCACAAGAAAAGGCAGTGATTAAAACAGATGTAGCTGTAAGCA
TACCAGAGGGCTATGTCGGACTATTAACTAGCCGTAGTGGTGTAAGTAGTAAAACGCATT
TAGTGATTGAAACAGGCAAGATAGACGCGGGACATCACGGCAATTTAGGGATTAATATCA
AGAATGATATTGAAACGTTAGAGATTTGGGATGATGGTAACTTTAGTCGAAATGTTGCTG
GGATAGACGGAAAGTATGCCCCACCACATCCATCAGATAAAATTTTATTTATGAATGGTA
GTTATGTCATAAACAAAGGCGACAAACTAGCTCAATTGGTTATCGTGCCTATATGGACAC
CGGAACTAAAGCAAGTGGAGGAATTCGAGAGTGTTTCAGAACGTGGAGCAAAAGGCTTCG
GAAGTAGCGGAGTGTAAAGACATCTTAGATCGAGTCAAGGAGGTTTTGGGGAAGTGACAC
AATACTTAGTCACAACATTCAAAGATTCAACAGGACTACCACATGAACATTTTACTGCTG
CTAGAGATAATCAGACATTTACAGTTGTTGAGGCAGAGAGTAAAGAAGAAGCGAAAGAGA
AGTACGAGGCACAAGTTAAAAGGGATGCAGTTATTAAATTAGGTCAGTTGTTTGAAAATA
TAAGGGAGTGTGGGAAATGAATCGGCTGAGAATTTTATTACATGACGGTAGTAGTTTGAT
ATTACATGAAGATGAATTATTTAACGAAATAGCATTTGTTTTGGATGATTTTAGAAATGA
TGATGACTATTTAACGATAGAAAAAGATTATGGCAGAGAACTTGTATTGAACAAAGGTTA
TATAGTTGGGATTAATGTTGAGGAGGCAGACGATGTTTAAACAAATACTAAGATTATTAT
TCTTACTAGCGATGTATGAGCTAGGTAAGTATGTAACTGAGCAAGTATATATTATGATGA
CGGCTAATGATGATGTAGAGGCGCCGAGTGAGTATAAACATAGAGCGGAGGTAAGTGATT
GATGTGGATTACTATGACTATTGTATTTGCTATATTGCTATTAGTTTGTATCAGTATTAA
TAGTGATCGTGCAAGAGAGATACAAGCACTCAGATATATGAATGATTATCTACTTGATGA
AGTAGTTAAAACTAAAGGATACAACGGGTTAGAAGACTACAGGATTGAATTGAAGCGAAT
GAATTATAAATATAATAAGTAGGTAATAAGAATGGAGGAAACGAATGTACACACCTAATG
ATATACGTGAAATGTTTAAGGACTACAAATGGATGACCAACGAATTAGAGGGCGCAATGC
TAATAAAAACGGATAGCACATCAATCGCTCAATATGGTGTGGAAGCTAGTCAGCCTAAAC
CTCAGGGACTTACTTCTGATAAGATTTGTAATATAATATTGCAAAAAGAAAAGCAAGACA
AGAAGTTAGTTAAGTGGGCAAATAAGGTTAAGTTCATTGATGAATGCGAAGAATTATTTA
CAAAGGATTTAGATATATTTATTTATCGCAAATTAAAACAAAATTATTCACATACAATGA
TTGGAGTAATAAGTGGTAAAGATAAAACAACTATCAGCAATAGAGTAACAAAGATAGTTG
AGATCATGAGCAATGCGTCAAAATCGTCGAATTCGTCAAAATCGTCAAAATAGAAGTTTT
TGTAAAGAAGTTAGTACATTTATTATAATAATCGCAGAGGTTATACTCTCTATAAAATAA
CAAAACGTAATCATTAGACACTGTTACGAGCAGTGTCTTTTTTATATTTATTCTTTCTTT
ATATCTGAACATATGTTATAATATATGTAGGAGGTAAATCAAGATGAGCTCATCAAAAGA
AGTTATTAAGAAGATTGAGCAAGGCGGTTGGTATCTTGTAAGAGTGGTCGGTAGTCATCA
TCACTTTAAACATCCAAATCGTAAAGGTAAAGTCACAGTTCCGCATCCGAAGAAAGATTT
ACCACGCGGGACAGAACGCTCAATCTTAAAGCAAGCAGGGCTGTTATAGTCCTCTTGCAT
CTTCTTGATATGGAGGGATGAATATGAAGTATCATTTCTATGCGGTCTTGCAACAAGAAG
GCGATGATTATAATGTGTACTTTCCAGATTTACCAGGAGCAATAACATATGGTAATAACC
TTGAAGATGCTGTGTTTATGGCACAGGATGTATTAGAAGGTCATTTATTAGTGATGGAAG
ATGATGGTGATGATATACCTAAACCATCTGAATACAGATCACTCATTAACAACATTGATG
ACAATGAACAATTACAATTAGTTACTGTTGATACAAGACTCATTAGAATCAAGGAAGAGA
ATAAGACAGTGAATAAGATGGTTACATTACCGCAATATATGGTTGTTTTAGGTAAAGAGA
AAGGTATTAACTTTAGTCAAACTTTACAGCGAGCATTAAAAGAAGAACTAAATATATGAG
TTAGGGACATCGCATAACGTGGTGTCTTTTTATATTGGGGTGAAACGTTATGATGACTAA
AGTCGAAAGAATAAGATTCTATAAGTCTAAAGAATGGCAAACAACAAGAAAAAGAGTACT
AGAAAGAGATAATTATGAATGTCAACAATGTAAGAGAGACGGCAAGTTAACGACATATGA
TAAAAGCAAACATAAGTCGTTGGATGTAGATCATATATTATCGCTAGAACATCATCCGGA
GTTTGCTCATGATTTGAACAATTTAGAAACGCTGTGTATTAAATGTCATAACAAAAAAGA
AAAGAGATTTATAAAAAAAAAGAAAATAAATGGAAAGATGAAAAATGGTAAATACCCCCG
GGTCAAAAAAATCAAAACCGACAAAAACGCTAGGGGAACGGGCAGGGGCTCGACTTCGCG
ATAATTTTAAAAATCCATGTATAACCCCCCTCTTATAACCATTTTAAGGCAGGTGATGAA
ATGGAGATTATAGTTGATGAAAACTTAGTGCTTAAAGAAAAAGAAAGGCTGCAAGTATTA
TATAAAGACATACCTAGCAATAAATTAAAAGTAGTTGATGGTTTAATTATTCAAGCAGCA
AGGCTACGTGTAATGCTTGATTACATGTGGGAAGACATAAAAGAAAAAGGTGACTATGAT
TTATTTACTCAATCTGAAAAGGCGCCACCATATGAAAGAGAAAGACCAGTAGCCAAGCTA
TTTAATGCTAGAGATGCTGCATATCAAAAAATAATCAAACAATTATCGGATTTATTGCCC
GAAGAGAAAGAAGACACAGAAACACCATCTGATGATTACCTATGATTAGTAATAAATACG
TTGATGAATATATAAATTTGTGGAAACAAGGAAAGATAATTTTAAATAAAGAAAGAATTG
ATCTCTTTAATTATCTACAAAAACATATATATTCACGAGATGATGTATATTTTGATGAAC
AGAAAATCGAGGATTGTATCAAATTTATTGAAAAATGGTATTTTCCAACATTACCATTTC
AAAGGTTTATCATAGCTAATATATTTCTTATAGATAAAAATACAGATGAAGCTTTCTTTA
CAGAATTTGCTATTTTCATGGGACGTGGAGGCGGGAAAAACGGTCTAATAAGTGCTATTA
GTGATTTTCTTTCTACGCCCTTACACGGAGTTAAAGAATATCACATCTCCATTGTTGCTA
ATAGTGAAGATCAAGCAAAAACATCGTTTGATGAAATCAGAACCGTTTTAATGGATAACA
AACGAAATAAGACGGGTAAAACGCCAAAAGCTCCTTATGAAGTTAGTAAAGCAAAAATAA
TAAACCGTGCAACTAAATCGGTTATTCGATATAACACATCAAACACAAAAACCAAAGACG
GTGGACGTGAGGGGTGTGTTATTTTTGATGAAATTCATTATTTCTTTGGTCCTGAAATGG
TAAACGTCAAACGTGGTGGATTAGGTAAAAAGAAAAATAGAAGAACGTTTTATATAAGTA
CTGATGGTTTTGTTAGAGAGGGTTATATCGATGCAATGAAGCACAAAATTGCAAGTGTAT
TAAGTGGCAAGGTTAAAAATAGTAGATTGTTTGCTTTTTATTGTAAGTTAGACGATCCAA
AAGAAGTTGATGACAGACAGACGTGGGAAAAGGCGAACCCAATGTTACATAAACCGTTAT
CAGAATACGCTAAAACACTGCTAAGCACGATTGAAGAAGAATATAACGATTTACCATTCA
ACCGTTCAAATAAGCCCGAATTCATGACTAAGCGAATGAATTTGCCTGAAGTTGACCTTG
AAAAAGTAATAGCACCATGGAAAGAAATACTAGCGACTAATAGAGAGATACCAAATTTAG
ATAATCAAATGTGTATTGGTGGTTTAGACTTTGCAAACATTCGAGATTTTGCAAGTGTAG
GGCTATTATTCCGAAAAAACGATGATTACATTTGGTTAGGACATTCGTTTGTAAGACAAG
GGTTTTTGGATGATGTCAAATTAGAACCTCCTATTAAAGAATGGGAAAAAATGGGATTAT
TGACCATTGTCGATGATGATGTCATTGAAATTGAATATATAGTTGATTGGTTTTTAAAGG
CTAGAGAAAAATATGGGCTTGAAAAAGTCATAGCTGATAATTATAGAACTGATATTGTAA
GACGTGCGTTTGAGGATGCTGGCATAAAACTTGAAGTACTTAGAAATCCAAAAGCAATAC
ATGGATTACTTGCACCACGTATCGATACAATGTTTGCGAAACATAACGTAATATATGGAG
ACAATCCTTTGATGCGTTGGTTTACTAATAATGTTGCAGTAAAGGTTAAACCCGATGGTA
ATAAAGAATATATTAAAAAAGATGAAAATAGAAGAAAAACCGATGGGTTCATGGCTTTTG
TTCACGCATTATATAGAGCAGACGATATAGTAGACAAAGACATGTCTAAAGCGCTTGATG
CATTAATGAGTATAGATTTCTAATAGAGGAGGTGAGACATGAGTATTCTAGAAAAGATAT
TTAAAACTAGGAAAGATATAACATATATGCTTGATTTAGATATGATAGAAGATCTATCAC
AACAAGCGTATGTGAAACGTTTAGCGATTGATAGTTGTATTGAATTTGTTGCGCGAGCTG
TCGCTCAAAGTCATTTTAAAGTATTGGAAGGTAATAGAATTCAAAAGAATGATGTTTACT
ACAAGTTAAATATAAAACCAAATACTGACTTATCAAGCGATAGTTTTTGGCAACAAGTTA
TATATAAACTAATTTATGATAACGAGGTTTTAATCGTAGTAAGTGACAACAAAGAATTAC
TTATCGCAGATAGCTTTTACAGAGAAGAGTACGCTTTGTATGATGATATATTCAAAGATG
TAACGGTTAAAGATTATACTTATCAACGTACTTTCACAATGCAAGAGGTCATATATTTAA
AGTACAACAACAATAAAGTGACACACTTTGTAGAAAGTCTATTCGAAGATTACGGGAAAA
TATTCGGAAGAATGATAGGTGCACAATTAAAAAACTATCAAATAAGAGGGATTTTGAAAT
CTGCCTCTAGCGCATATGACGAAAAGAATATAGAAAAATTACAAGCGTTCACAAATAAAT
TATTCAATACTTTTAATAAAAATCAACTAGCAATCGCGCCTTTGATAGAAGGTTTTGATT
ATGAGGAATTATCTAATGGTGGTAAGAATAGTAACATGCCTTTTTCTGAATTGAGTGAGC
TAATGAGAGATGCAATAAAAAATGTTGCGTTGATGATTGGTATACCTCCAGGTTTGATTT
ACGGAGAAACAGCTGATTTGGAAAAAAACACGCTTGTATTTGAGAAGTTCTGTTTAACAC
CTTTATTAAAAAAGATTCAGAACGAATTAAACGCGAAACTCATAACACAAAGCATGTATT
TGAAAGATACAAGAATAGAAATTGTCGGTGTGAATAAAAAAGACCCACTTCAATATGCTG
AAGCAATTGACAAACTTGTAAGTTCTGGATCATTTACAAGAAATGAGGTGCGGATTATGT
TAGGTGAAGAACCGTCAGACAATCCTGAATTAGACGAATACCTGATTACTAAAAACTACG
AAAAAGCTAACAGTAGTGGAAATGATGAAAAAGAAGAAGTTGAAAATACTTTGAAAGGTG
GTGATGAAGATGAAAGCAGAAATTAAAGGTGTTATCGTTTCCAACGAAGATAAATGGGTT
TACGAAATGCTTGGTATGGATTCGACTTGTCCTAAAGATGTTTTAACACAACTAGAATCT
AGTGATGAAGATGTTGATATTATAATTAACTCAAATGGTGGTAACCTAGTAGCTGGTAGT
GAAATATATACACATTTAAGAGCTCATAAAGGTAAAGTGAATGTTCGTATCACAGCAATA
GCAGCAAGTGCAGCATCGCTTATCGCAATGGCTGGTGACCACATCGAAATGAGTCCGGTT
GCTAGAATGATGATTCACAATCCTTCAAGTATTGCGCAAGGAGAAGTGAAAGATCTAAAT
CATGCTGCAGAAACATTAGAACATGTTGGTCAAATAATGGCTGAGGCATATGCGGTTAGA
GCTGGTAAAAGCAAACAAGAACTTGTAGAAATGATGGCTAAGGAAACATGGCTAAATGCC
GATGAAGCCATTGAGCAAGGTTTTGCGGATAGTAAAATGTTTGAAAATGATAATATGCAA
ATTGTAGCGAGCGATACACAAGTGTTATCGAAAGATGTATTAAATCGTGTGACGGCTTTG
GTAAGTAAAACACCAGAGGTTAGCATTGATATTGACGCAATAGCAAATAAAGTAATTGAA
AAAATAAATATGAAAGAAAAGGAATCAGAAATCGATGTTGCAGATAGTAAAGTATCAGCA
AATGGATTTTCAAGATTCCTTTTTTAATACAAAAAATAGGAGGTCATAAAATGACTATAA
ATTTATCGGAAACATTCGCAAATGCGAAAAATGAATTTATTAATGCAGTAAACAACGGTG
AACCGCAAGAAAGACAAAATGAATTGTATGGTGACATGATTAACCAACTCTTTGAAGAAA
CTAAATTACAAGCAAAAGCAGAAGCTGAAAGAGTTTCTAGTTTACCTAAATCAGCACAAT
CTTTGAGTGCAAATCAAAGAAATTTCTTTATGGATATCAATAAAAACGTTGGCTATAAAG
AAGAAAAGCTTTTGCCAGAAGAAACAATTGATAGAATTTTCGAGGATTTAACAACGAATC
ATCCATTATTGGCTGACTTAGGTGTTAAAAATGCTGGTTTGCGTTTGAAGTTCTTAAAAT
CTGAAACTTCTGGCGTAGCCGTTTGGGGTAAAATCTTTGGTGAAATTAAAGGTCAGTTAG
ATGCTGCGTTCAGCGAAGAAACAGCAATTCAAAATAAATTGACAGCGTTTGTTGTTTTAC
CAAAAGATTTAAAAGATTTTGGTCCCGCATGGATTGAGAGATTTGTTCGTGTTCAAATCG
AAGAAGCGTTCGCAGTTGCGCTTGAAGCTGCATTCTTAAAAGGTACTGGAAACAATGAAC
CAATCGGATTGAATCGACAAGTACAAAAAGGCGTTTCTGTATCCGGAAATGTATACCCAG
AGAAAGCTGAACAAGGGACACTTACATTTGCCAGTCCTCGTACAACTGTAAATGAATTGA
CTCAAGTGTTTAAGTATCACTCTACCAATGAAAAAGGAAAATCTGTGGCGGTTAAAGGTA
ATGTAACAATGGTTGTTAATCCGTCCGATGCGTTCGAAGTCCAAGCGCAATACACACATT
TAAATTCGAATGGCGTATATGTAACAGCGTTGCCGTTTAATTTAAATGTTATTGAATCTG
CCGCGCAAGAAGCAGGTAAAGCTTTAACATATGTTAAAGGGCTGTATGATGGTTATTTAG
CTGGTGGCATTAATATTCAGAAGTATGAACAAACGCTTGCTTTGGATGATATGGACTTAT
ATACTGCGAAACAATTTGCATATGGTAAAGCGAAAGATAATAAAGTTGCTGCCGTTTGGA
AATTGGATTTAAAAGGTCATAAGCCAAGTGCTGACGATGAGGACGAATCACTATAAAAAT
GTTATGAGGTGATAAAATATGACGAAATTCAAAGTGATTAGAGATTTTAAGGATTTAGAG
CACAATCAATACAAGTATAAAGTAGGTGATTTGTATCCAGCTGAAGGATATGATAGCTCT
CGTGTTGAATTGTTGACGAATCAGGTTAAAAATAAGTACGACAAAGTTTATATTGTACCT
TTAGATAAACTGACAAAACAAGAATTATTAGAACTATGTGAATCATTAAAAATAAAAGCT
TCTAGTTCGATGGTCAAAAACGAAATCATTGAGCTGTTGAATGGTGAAGGCAATGATGAT
TGATGATTTGCTTGCCAAATTCAAATCGCTTGAAAAGATAGACCATAGTTCAGAGGATGA
ATATATAAAGCAGTTATTGAAAATGTCTCATAAGCGTATTATAAATCAATGCGGTTTTTT
TGACGCTGAGAATTTAACAGGTCAAGAATTGGTACTTATACGTACTAGATACGCTTATCA
AGATTTATTAGAGCACTTTAACGATAATTACAGATCTGAGTTAATAGATTTTTCGTTATC
TCTGATGGAGGTATCAGAAGATGAAGAAAGTATTCAAGAAGCCTAGAATCACAACTAAAC
GCTTAAATACACGTGTTCATTTCTATAAATATGTTGAAATGAATAGCCCTGAAGCTGGAG
AAAAAGAAGAAAAGTTACTATATAGTTGCTGGGCAAGTGTTGATGGCGTTTGGTTGAGAG
AGCTAGAACAGGCTATATCTAACGGAACACAAAATGACGTTAAATTGTATATTCGCGATC
CGCAAGGTGATTATTTACCCAGTGAAGAACATTATCTTGAAATTGAATCAAGATATTTCA
AAAATCGTTTGAATATAAAGCAAGTATCACCAGATTTGGATAATAAAGACTTTATTATGA
TTCGTGGAGGTTATAGTTCATGAGTGTGAAAGTGACAGGTGATAAAACTTTAGAAAGCGA
ATTAGAAAAACGATTTGGCATTAAAGAAATGGTGAAAGTTCAAGACAAGGCGTTAGTCGC
TGGTGCTAAAGTCATTGTTGAAGAAGTAAAAAAGCAACTTAAGCCATCAAAAAATACAGG
CGCATTGATAAATGAGGTTAGTTACAGTGAACCTGAATGGATAAAAGGCAGACGTACAAT
CACAGTTCATTGGCGTGGACCCAAAGACCGTTATAGATTGGTACATTTAATTGAAAATGG
TCATGTTCAAAAAGGAACAGGAAAATTTATTAAACCTAAAGCTATGGGTGGAGTAAATAG
AGCGATAAGGCAAGGTCAAAGGCAGTATTTTGAAACGCTAAAAAGGGAGTTGAAAAAATT
GTGATTGATATCTTGTATAAAGTTCATGAAGTGATTAGCCAAGATAGCATTATTAGAGAA
CATGTAAATATCGATAATATTAAATTCAACAAGTACCCTAATGTTAAAGATGCAGATGTG
CCTTTCATCGTTATCGATGATATAGACGACCCACTCCCAACAACATTTACTGATGGTGAC
GAACTTGCATATAGTTATATTGTGCAAATAGATGTATTTGTAAAATACAACGATAAATAT
AATGCAAGGTTGATAAGAAATAAATTAGCGAATCGTATTCAAAAGTTGTTATGGTCTGAA
TTGAAAATGGGAAATGTTTCAAATGGAAAACCACAATATATAGAAGAATTTAAAACATAT
AGAAGCTCTCGTGTTTACGAGGGTATTTTTTATAAGGAGGAAAATTAAATGGCAGTAAAA
CATGCAAGTGCGCCAAAGGCGTATATTAACATTACTGGTTTAGGTTTCGCTAAATTAACA
AAAGAAGGCGCGGAATTAGAATACAGTGATATTACAAAAACAAGAGGATTACAAAAAATT
GGTGTTGAAACTGGTGGAGAACTAAAAACAGCATATGCTGATGGTGGTCCAATCGAATCA
GGGAATACAGATGGGGAAGGTAAAATTTCATTACAAATGCATGCATTCCCCAAAGAGATT
CGTAAAATTGTATTTAATGAAGAATACAATGAAGATGGTGTATACGAAGAGACGCAAGGT
AAACAAAACAATTACGTAGCTGTATGGTTCAGACAAGAGCGTAGAGACGGTACATTCAGA
ACTGTTTTATTACCTAAAGTTATGTTTACTAATCCTAAAATTGATGGCGAAACAGCTGAA
AAAGACTGGGATTTCTCAAGTGAAGAAGTTGAAGGAGAAGCGTTGTTCCCGTTGATTGAC
AATAAAAAATCAGTACGTAAGTATATATTTGACTCAGCGAACATGACAAAAAATGAGGGT
AATGGAGAAAAAGGTGAAGAAGCATTTCTTAAGAAAATTTTAGGAGAAGCGTATACAGGT
CAGGCAACAGAAAACGAAGAGTCTTTGTAGGTAGACCGACTTTATCGGAAATCTCAGTAA
AGTCGGTTAACATACCAGAAAGTATCAAGACAATGCGTGTGGGTGAAAAATATGATTTAA
ATGTGATTGTTGAACCAAGAGAGCAACATAAATCATTGAAATACACAACAAAACAAACAG
ACATCGTGTCACTAAGTGATAACGGACAAATAACGGCAGAATCACCAGGTATAGCTACAG
TAACAGCAACTGCTGGAAACAAAAGTGATTCAATAACAATAAATGTAGAAGGATAAGAGG
GGGGGCACCCCTCTATTTTATTTGAAAATAAGGAGAGAATTATAAATGGCAAAATTAAAA
CGTAATATTATTCAATTAATCGAAGACCCTAAAGCAACAGAAATTAAACTGCAAACTTTT
TTAACACCACATTTTATTCCGTTTTCAATGGTTTATGAATCAATTGATTTAATTGACGAT
ATTGAAAACGAAGAGGTAAAGATGAAACCTAAGGAAATGGCTGATAAATTAATGGATATG
GTCATTAGAATTTATGACAACCAATTTACTGTCAAAGATTTAAAAGAACGTTTACATGCA
CCTGATGGTATGCGAGCACTTCAAGAGCAAGTTGTATTTATTACGCAAGGACAACAAACT
GAGGAAACGCGAAATTTTATCCAAAACATGAAATAAACTCTGAAGATTTAACATATAGAG
CAATGTTAAAAAATATGGACGTACTTATGATGGACTTAATGGAAAACGGGAAAGACGCTA
ACGAAGTTTTAAACATGCCCTTCCACTACGTACTTTCCATATATAAAAATAAGAATAATG
ATATTTCTGAAGAAAAAGCAGAAGCTTTAATTGATGCATTTTAACCTTAACCGTTTGGTT
AGGGTTATTTTTTTGAACTTTTTTAGAAAGGAGGTAAAACATGGGTGAAAGAATCAAAGG
TTTATCTATAGGTTTGGATTTGGATTCAGCGAATTTAAATAGATCGCTTACAGAAATAAA
GCGAAACTTTAGAACTTTAAATTCCGATCTAAAGTTGACTGGAAACAACTTTAAATATAC
TGAAAAATCAACCGATAGTTATAAACAACGAATCAAAGAGTTAGACGGTACGATTGCAGG
TTATAAGAAAAATATAGATGATTTAGCGAAACAATATGACAAGGTATCTCAAGAACAGGG
CGAAAATAGTACAAAAGCTCAGAATTTAAGACAAGAATATAACAAACAAGCAAATGAGCT
GAATTTTTTAGAAAAAGAACTAGAAAAAACAACAGCTGAGTTTGAAGAGTTCAAAAAAGC
ACAAGTTGAAGCTCAAAGAATGGCTGAAAGTGGCTGGGGTAAAACCAGCAAGATGTTTGA
AAATATGGGACCAAAGCTGACGAAAATGGGCGATGGTTTAAAATCCGTTGGTAAAGGACT
GAGTATTGGTATTACAGCACCTGTATTAGGTATTGCAGCAGCATCAGGAAAAGCTTTTGC
AGAAGTTGATAAAGGTTTAGATACAGTTACTCAAGCGACAGGAGCAACCGGCGGAGAGCT
TAAGAAGTTGCAGAATTCATTTAAAGATGTTTATGGCAACTTTCCAGCAGACGCTGAGAC
TGTAGGCGGTGTTTTAGGGGAAGTTAACACAAGGTTAGGTTTCACTGGCAAAGAACTTGA
GAGTGCCACAGAGTCATTTTTGAAATTTAGTCACATAACAGGTTCTGACGGCGTACAAGC
CGTTCAATTAATTACGCGTGCAATGGGTGATGCAGGTATTGAAGCTGATGAGTATCAAAG
TGTACTTGATATGGTAGCGAAAGCAGCACAGGCTAGCGGTATAAGTGTTGATACATTAGC
TGATAGCATTACTAAATACGGTGCTCCAATGAGGGCTATGGGCTTTGAGATGAAAGAATC
AATCGCTTTATTCTCTCAATGGGAGAAATCAGGTGTTAATACTGAAATAGCCTTCAGTGG
TTTGAAAAAAGCTATATCCAATTGGGGTAAAGCGGGTAAAGACCCAAGAGAAGAATTTAA
GAAGACATTAGCAGAAATTGAAAGGACACCGGATATAGCTAGCGCAACAAGTTTAGCGAT
TGAAGCATTTGGTGCAAAAGCAGGTCCTGATTTAGCAGATGCTATTAAAGGCGGTCGCTT
TAGTTACCAAGAGTTCTTAAAAACTATCGAAGATTCGCAAGGAACGGTCAATCAGACATT
TAAAGATTCTGAAAGTGGCTCCGAAAGATTTAAAGTAGCAATGAATAAACTTAAATTAGT
AGGTGCTGATGTATGGGCTTCTATTGAAAGTGCGTTTGCTCCAGTCATGGAAGAATTAAT
CAAAAAGCTATCTGTAGCAGTTGATTGGTTTTCAAGTTTAAGTGATGGATCTAAAAGGTC
GATTGTTATATTCGGTGGTATTGCTGCTGCAATTGGTCCTGTAGTTTTTGGATTAGGTGC
ATTTATAAGTACAATCGGTAATGCAGTAACTGTATTAGCCCCGCTATTAGCTGGTATTGC
AAAGGCGGGCGGATTAATTAGTTTTTTATCAACTAAAGTGCCTATTTTAGGAACAGTCTT
CACAGCATTAACTGGTCCAATTGGCATTGTATTAGGTGTCTTGGCTGGTTTGGCGGTGGC
GTTCACAGTGGCTTATAAGAAGTCGGAAACGTTTAGAAACTTTGTGAATGGCGCAATTGA
CAGTGTCAAACAAACATTCAGTAATTTTATTCAATTTATTCAACCTTTCATTGATTCTGT
TAAAAATATTTTCAATCAAGCGATATCAGCGATTGTTGATTTTGCTAGGGATATTTGGAA
TCAAATTAATGGATTTTTTAATGAAAACGGTACGTCGATAGTGCAGGCTTTACAAAATGT
ATTTAACTTTATTAAGGTTATATTTGACGGCGTATTAAACTTTGTTATTAAACCTGTCAT
GTTTGCGATTTGGCAAGTGATGCAATTTATTTGGCCGGCGATAAAATACTTGATTGTCAG
TACTTGGGAGAATATAAAAGGTGTAATACAAGGTGCTTTAAATATTATACTTGGTTTTAT
TAAGTTCTTTTCAAGTTTATTCACTGGTAATTGGCGAGGTGTTTGGGACGGTATCGTAAT
GATACTAAAAGGTACTGTACAGTTAATTTGGAATTTAATACAACTATGGTTTGTAGGTAA
AATTCTAGGTGTAGTGAAGTACTTTGGTGGATTGCTTAAAGGTTTAATATCCGGCATCTG
GGGTGTTATCAAAGGTATATTTAGTAAATCATTATCTGCAATTTGGAATGCAACGAAAAG
TATTTTTGGTTTCTTATACAATAGTGTTAAATCAATTTTTACAAATATGAAAAATTGGCT
ATCTAACACATGGAATAATATCAAGAGTAATACAGTTGGTAAAGCACATTCTTTATTTAC
TGGTGTGAGATCTAAATTCACAAGCTTATGGAATGTGACGAAAGATATATTTACAAAATT
AAGAAATTGGATGACAAATATTTGGAATTCTATCAAAGACAATACAATAGGTATAGCTGG
TCGCTTATGGGATAGGGTGCGTAACATCTTTGGAAGCATGCGTGACGGTTTAAAATCTAT
CATTGGTAAAATTAAAGATCATATCGGCGGTATGGTAGATGCTATTAAAAAGGGTCTTAA
TAAACTGATTGAAGGTTTAAACTGGGTCGGTGGTAAGTTAGGCATGGATAAAATACCTAA
GCTACACACAGGTACAGAACATACACATACTACTACAAGATTAGTTAAAAACGGTAAGAT
TGCACGTGATACATTCGCTACAGTTGGGGATAAAGGACGAGGCAATGGTCCTAATGGTTT
CAGAAATGAAATGATTGAGTATCCTAACGGTAAACGTGTACTTACGCCCAATACAGATAC
GACAGCATATTTACCTAAAGGTTCAAAAGTATATAACGGCGCACAAACTTATTCAATGTT
AAACGGAACGCTTCCGAGATTTCATTTCGGTACTACTATGTGGAAAGACATTAAATCTGG
CGCTTCATCAGCGTTTAAGTGGACAAAAGACCAAATAGGCAAAGGTACTAAGTGGCTTGG
AGATAAAGTCGGTGATGTCATGGACTTTATCGATAATCCAGGTAAACTTCTAAATTATAT
ACTTAAAGCATTCGGTGTTGATTTCAGCTCTCTAACTAAAGGTATGGGGATTGCAGGAGA
TATTACAAAAGCGGCTTGGAATAAGATTAAGAAGAGTGCTACCAATTGGATAAAAGAAAA
CTTAGAAGCAATGGGTGGCGGTGATTTAGTTGGGGGAATATTAGACCCTGACAAAATTAA
TTATCATTATGGACATACCGCTGCATATACTGCTGCAACTGGAAGACCTTTCCATGAAGG
TGTAGACTTCCCGTTTGTATACCAAGAAGTTAGAACGCCGATGGGTGGTAGACTTACAAG
AATGCCATTTATGTCTGGTGGTTATGGTAACTATGTAAAAATTACCAGCGGTGTGATTGA
CATGTTATTTGCACATTTGAAAAACTTTAGCAAATCACCACCTAGTGGCACGATGGTCAA
GCCAGGTGATGTTGTTGGTTTAACGGGTAATACGGGTTTTAGTACAGGACCGCACTTACA
TTTTGAAATGAGAAGAAATGGACGTCACTTTGACCCTGAACCGTATTTAAGAAACGCTAA
GAAAAAAGGTAGATTATCAATAGGTGGCGGTGGTGCTACTTCTGGAAGTGGCGCAACGTA
TGCTAGCAGAGTAATTCGACAAGCGCAAAACATCTTAGGTGGTCGCTATAAGAGTAAATG
GATTCACGACCAAATGATGCGAGTTGCAAAGCGTGAAAGTAACTACCAAGCGAACGCAGT
GAATAATTGGGATATTAATGCACAAAGAGGAGACCCTTCAAAAGGGTTATTCCAAATTAT
CGGCTCGACTTTTAGAGCTAATGCGAAGTCTGGTTATACTAACTTCAACAACCCTGTTCA
TCAAGGTATATCAGCAATGCAATATATCGTAAGACGTTATGGTTGGGGTGGATTTAAACG
CGCTGGCGATTACGCATATGCTACTGGTGGCAAAGTCTACAATGGCTTGTATCACTTAGG
AGAAGAGGGATATCCAGAGTGGATAATTCCTACTGATCCTGCACGTAAAAACGAAGCAAT
GAAGATGTTGCATTATGCAGCTGCGGAAGTTAGAGGAAAAAACGCAAGTAAGAATAAACG
ACCTAGTCAATTGTCTAGTGTAAATGGGTTTGATGATCCAACCTTGTTATTGAAAATGAT
TGAACAACAGCAACAACAAATAGCTTTATTACTAAAAATAGCACAATCTAATGATGTAAT
TGCAGATAAAGATTATCAGCCGATTATTGATGAATACGCTTTTGATAAAAAGGTGAATGC
GTCTATAGAAAAGCGAGAAAGGCAAGAATCAATAAAAGTAAAGTTTAGAAAAGGAGGAAT
TGCTATTCAATGATAGACACTATTAAAGTGAACAACAAAACAATTCCTTGGCTGTATGTC
GAAAGAGGGTTTGAAATACCCTCTTTTAATTATGTTTTAAAAACAGAAAATGTAGATGGG
CGTTCGGGGTCTATATATAAAGGGCGTAGGCTTGAATCTTATAGTTTTGATATACCTTTG
GTGGTACGTAATGACTATTTATCTCACAACGGCATTAAAACACATGATGACGTCTTGAAT
GAATTAGTAAAGTTTTTTAATTACGAGGAACAAGTTAAAATACAATTCAAATCTAAAGAT
TGGTACTGGAACGCTTATTTTGAAGGACCAATAAAACTGCACAAAGAGTTTACAATCCCT
GTTAAGTTCACTATCAAAGTAGTACTAACAGACCCTTACAAATATTCAGTAACAGGCAAC
AAGAATACTGCGATTTCAGACCAAGTATCGGTTGTTAATAACGGCACTGCCGATACACCT
TTAATCGTTGAAGCTCGAGCGATAAAACCATCTAGTTATTTTATGATTACAAAAAACGAT
GAAGATTATTTCATGGTTGGTGACGATGAAGTAATCAAAGAAGTTAAGGATTACATGCCT
CCTGTTTATCATACAGAATTTCGTGATTTCAAAGGTTGGAATAAGATGACTTCTGAAGAT
ATCCCAAGTAATGACTTGGGCGGTAAGGTTGGTGGTGACTTTGTGATATCCAATCTGGGT
GAAGGATATAAAGCAACGAATTTTCCTGATGCAAAAGGTTGGGTTGGCGCTGGTACAAAG
CGCGGACTTCCTAAAGCAATGACAGATTTTCAAATCACTTATAAATGTATTGTTGAACAA
AAGGATAAAGGTGCTGGTAGAACAGCTCAACATATATACGACAGTGACGGTAAGTTACTT
GCTTCTATTGGTTATGAAAACAAATATCACGATAGAAAAATAGGACACATTGTTGTTACG
TTGTATAACCAAAAAGGAGACCCCAAAAAGATATATGACTATCAGAATAAGCCGGTAATG
TATAACAAAGATAGAATTGTTGTTTACATGAGACTTAGAAGAGTAGGCAATAAATTTTCT
ATTAAAACTTGGAAATTTGACCATATTAAAGACCCTGATAGACTTAAACCTATTGATATG
GATGAAAAAGAGTGGATAGACGGCGGTAAGTTTTATCAACGTCCTGCTTCTATCATAGCT
ATCTATAGTGCGAAGTATAACGGTTATAAGTGGATGGAGATGAACGGATTAGGTTCATTC
AATACGGAGATTCTGCCGAAACCGAAAGGTGCAAGGGATGTCATTATACAAAAAGGTGAT
TTAGTGAAAATAGATATGCAAGCAAAAAGTGTTGTCATCAATGAGGAACCAATGTTGAGC
GAGAAATCGTTTGGAAGTAATTATTTCAATGTTGATTCGGGGTACAGTGAATTAATCATA
CAACCTGAAAACGTCTTTGATACGACGGTTAAATGGCAAGATAGATATTTATAGAAAGGA
GATGAGAGTGTGATACATGTTTTAGATTTTAACGACAAGATTATAGATTTCCTTTCTACT
GATGATCCTTCCTTAGTTAGAGCGATTCATAAACGTAATGTTAATGACAATTCAGAAATG
CTTGAACTGCTCATATCATCAGAAAGAGCTGAAAAGTTCCGTGAACGACATCGTGTTATT
ATAAGGGATTCAAACAAACAATGGCGTGAATTTATTATTAACTGGGTTCAAGATACGATG
GACGGCTACACAGAGATAGAATGTATAGCGTCTTATCTTGCTGATATAACAACAGCTAAA
CCGTATGCACCAGGCAAATTTGAGAAAAAGACAACTTCAGAAGCATTGAAAGATGTGTTG
AGCGATACAGGTTGGGAAGTTTCTGAACAAACCGAATACGATGGCTTACGTACTACGTCA
TGGACTTCTTATCAAACTAGATATGAAGTTTTAAAGCAATTATGTACAACCTATAAAATG
GTATTGGATTTTTATATAGAGCTTAGTTCTAATACCGTCAAAGGTAGATATGTGGTACTC
AAAAAGAAAAACAGCTTATTCAAAGGTAAAGAAATTGAGTATGGTAAAGATTTGGTTGGG
TTAACTAGGAAGATTGATATGTCAGAAATCAAAACAGCATTAATTGCTGTG-GACCCGAA
AATGACAAAGGAAAGCGTTTAGAGTTAGTTGTGACAGATGACGAAGCACAAAGTCAATTC
AACTTACCTACCCGTTATATTTGGGGAATATACGAACCTCAATCAGATGATCAAAATATG
AATGAAACACGATTACGTTCTTTGGCCAAAACAGAGTTAAATAAACGTAAGTCGGCAGTT
ATGTCATATGAGATTACTTCTACTGATTTGGAAGTTACGTATCCGCACGAGATTATATCA
ATTGGCGATACAGTCAGAGTAAAACATAGAGATTTTAACCCGCCATTGTATGTAGAGGCA
GAAGTTATTGCTGAAGAATATAACATAATTTCAGAAAATAGCACATATACATTCGGTCAA
CCTAAAGAGTTCAAAGAATCAGAATTACGAGAAGAGTTTAACAAGCGATTAAACCTAATA
CACCAAAAATTAAACGACAATATTAGCAATATCAATACTATAGTAAAAGATGTTGTAGAT
GGTGAATTAGAATACTTTGAACGCAAAATTCATAAAAGTGATACACCGCCAGAAAATCCA
GTCAATGATACGCTTTGGTATGATACAAGCAACCCTGATGTCGCTGTCTTGCGTAGATTT
TGGAATGGTCGATGGATTGAAGCAACGCCAAATGATGTTGAAAAATTAGGTGGTATAACA
AGAGAAAAAGCGCTATTCAGTGAATTAAACAATACTTTTATTAATTTATCTATACAACAC
GCTAGGCTTTTGTCAGAAGCTACAGAATTACTGAATAGCGAGTACTTAGTAGATAATGAT
TTGAAAGCGGACTTACAAGCAAGTTTAGACGCTGTGATTGATTTTTATAATCAAATTAAA
AATAATTTAGAATCTATGACACCCGAAACTGCAACGATTGGTCGGTTGGTAGATACACAA
GCTTTATTTCTTGAGTATAGAAAGAAATTACAAGATGTTTATACAGATGTAGAAGATGTC
AAAATCTCCATTTCAGATAGATTTAAATTATTACAGTCACAATACACTGACGAAAAATAT
AAAGAAGCGTTGGAAATAATAGCAACAAAATTTGGTTTAACGGTGAATGAAGATTTGCAG
TTAGTTGGAGAACCTAATGTTGTTAAATCAGCTATTGAAGCAGCTAGAGAATCCACAAAA
GAACAATTACGTGACTATGTAAAAACATCGGACTATAAAACAGACAAAGACGGTATTGTT
GAACGTTTAGATACTGCTGAAGCTGAGAGAACGACTTTAAAAGGTGAAATCAAAGATAAA
GTTACGTTAAACGAATATCGAAACGGATTGGAAGAACAAAAACAATATACTGACGACCAG
TTAAGTGATTTGTCCAATAATCCTGAGATTAAAGCAAGTATTGAACAAGCAAATCAAGAA
GCGCAAGAAGCTTTAAAATCATACATTGATGCTCAAGATGATCTTAAAGAGAAAGAATCG
CAAGCGTATATTGATGGTAAAATTTCGGAAGAAGAGCAACGCGCTATACAAGATGCTCAA
GCTAAACTTGAAGAGGCAAAACAAAACGCAGAACTAAAGGCTAGAAACGTTGAAAAGAAA
GCTAATGCTTATACAGACAACAAGGTCAAAGAAAGCACAGATGCACAGAGGAAAACATTG
ACTCGCTATGGTTCTCAAATTATACAAAATGGTAAAGAAATCAAATCAAGAACTACTAAA
GAAGAGTTTAATGCAACCAATCGTACACTTTCAAATATTTTAGCTGAGATTGTCCAAAAC
GTTACAGATGGAACAACAATCAGATATGATGATAATGGGGTGGCTCAAGCTTTAAATATA
GGACCACAGGGAATTAGATTAAATGCTGATAAAATTGATATTAGCGGTAATAGAGAAATA
AACCTTCTTATCCAAAATATGCGAGATAAAGTAGATAAAACCGATATTGTCAACAGTCTT
AATTTATCAAGAGAGGGTCTTGATATCAATGTTAATAGAATTGGAATTAAAGGCGGTGAC
AATAACAGATATGTTCAAATACAGAATGATTCTATTGAACTAGGTGGTATTGTGCAACGT
ACTTGGAGAGGGAAACGTTCAACAGACGATATTTTTACGCGACTGAAAGACGGTCACCTA
AGATTTAGGAATAACACCGCTGGCGGTTCACTTTATATGTCTCATTTTGGTATTTCAACC
TATATCGATGGTGAAGGTGAAGACGGTGGTTCCTCTGGTACGATTCAATGGTGGGATAAA
ACTTACAGTGATAGTGGCATGAATGGGATAACAATCAATTCCTATGGCGGTGTCGTTGCA
CTAACGTCAGATAACAATCGGATTGTTCTGGAGTCTTACGCTTCATCGAATATCAAAAGC
AAACAGGCGCCGGTGTATTTATATCCGAACACAGACAAAGTACCTGGATTAAACCGATTT
GCATTCACGCTGTCTAATGCAGATAATGCTTATTCGAGTGACGGCTATATTATGTTTGGG
TCTGATGAGAACTATGATTACGGTGCAGGTATCAGGTTTTCTAAAGAAAGGAATAAAGGT
CTCATACAGGTTGTTAATGGTAATTACACAACGGGGGGAAATACAACCATAGAAGCAGGA
TACGGTAAATTCAATATAATAAAAAGGCGAGATGGTAATGGTTATATCCATATACAGAGC
ACAGATTTATTGTCTGTAGGTTCTGATAATGCAGGTGATAGGGTAGCGTCTAATTCAATT
TATAGGCGTACTTATTCAGGTGCAGCTAATTTACACATCACCTCTGCAGGTACAATTGGA
CGTTCGACATCAGCGCGTAAATACAAACTGTCTATAGAAAATCAATATAACGATAGCGAT
GAACAACTTGAACATTCAAAAGCTATTCTTAACTTACCGATCAGAACGTGGTTTGATAAG
GCTGAATCTGAAATTTTAGCTAAAGAGCTGAGAGAGGATAGAAAGTTATCAGATGATACC
TATAAACTTGATAGATATGTAGGTTTGATCGCTGAAGAGGTGGAGAATTTAGGATTAAAA
GAGTTTGTCACGTATGATGACAAAGGAGAAATTGAAGGTATAGCGTATGATCGTCTATGG
ATTCATCTTATCCCTGTTATCAAAGAACAACAACTAAGAATCAAGAAATTGGAGGAGTCA
AAGAATGCAGGATAACAAACAAGGGTTACAAGCTAATCCTGAATATACAATTCATTATTT
ATCACAGGAAATTATGAGGTTAACACAAGAAAACGCGATGTTAAAAGCGTATATACAAGA
AAATAAAGAAAATCAACAATGTGCTGAGGAAGAGTAATCCTTAGCACTATTTTTATACAA
AAATTTAAGGAGGTCATTTAATTATGGCAAAAGAAATTATCAACAATACAGAAAGGTTTA
TTTTAGTACAAATCGACAAAGAAGGTACAGAACGTGTAGTATATCAAGATTTCACAGGAA
GTTTTACAACTTCTGAAATGGTTAACCATGCTCAAGATTTTAAATCTGAAGAAAACGCTA
AGAAAATTGCGGAGACGTTAAATTTGTTATATCAATTAACTAACAAAAAACAACGTGTGA
AAGTAGTTAAAGAAGTAGTTGAAAGATCAGATTTATCTCCAGAGGTAACAGTTAACACTG
AAACAGTATGAAAAGCTATGAGTTAGATACTCATAATCTTTATTCTTTTAGAAAGCGGGT
GTACTGAATTGGGGTGGTTCAAAAAACACGAACATGAATGGCGCATCAGAAGGTTAGAAG
AGAATGATAAAACAATGCTCAGCACACTCAACGAAATTAAATTAGGTCAAAAAACCCAAG
AGCAAGTTAACATTAAATTAGATAAAACCTTAGATGCTATTCAAAAAGAAAGAGAAATAG
ATGAAAAGAATAAGAAAGAAAATGATAAGAACATACGTGATATGAAAATGTGGGTGCTTG
GTTTAGTTGGGACAATATTTGGGTCGCTAATTATAGCATTATTGCGTATGCTTATGGGCA
TATAAGAGAGGTGAATAAAATGTTTAAACTAATCTTTGGTTATAGTTTCTGGACATGTTT
TTGGTTCGGTAAATGTAAATAAGTTTTAGTCAGTGCTTCGGCACTGGCTTTTTATTTATT
GTTGTAATTATGGTAATATGCAGAAGTGAGCAAGTTGGATAGATGGTGGCTATCTGAGTA
TAAGGAGGTGGTGCCTATGTTGGCATTACTGAAATCTTTAGAAAGGAGACGCCTAATGAT
TACAATTAGTACCATGTTGCAGTTTGGTTTATTCCTTATTGCATTGATAGGTCTAGTAAT
CAAGCTTATTGAATTAAGCAATAAAAAATAACCATCGCTAACTTTGGCTGGTTTCGATGG
TTAAATGGTTATTAATTTAATCTTTAATCTAAAATAGCCACCGTCTTTTTAACGGGCTCA
TTAGGGTAACGTGTTTGCGCATGTTGCCCTTTTTCTATATATAAATTAACACACCATAAT
ATAAATATCAAATAGACGGCTTATTAGTCGTCTTTTTATTTTGGATAAAAGGAGATAAGA
ATATGATTAATTGGAAAATTAGAATGAAACAAAAATCATTTTGGGTAGCGATATTGTCAG
CTATCTTTTTATTTGCTCAAAACATCGCAAAAGCTATTGGGTATGATATTCAAGTTTATA
CAGGGCAATTAACAGACGGTTTAAACGCTATATTAGGATTTTTAGTATTAACTGGTGTGA
TTCAAGACCCGACTACTAAAGGTATAGGTGATAGCCACCAAGCTTTAGAATATGAAGAAC
CAAGAAGAAAATACTAGGAGGTAAAATAATGAAAACATACAGTGAAGCAAGAGCAAGATT
ACGTTGGTATCAAGGTAGATATATTGATTTTGATGGCTGGTATGGTTACCAATGTGCCGA
TTTAGCAGTTGATTATATTTATTGGCTATTAGGTATTAGAATGTGGGGGAATGCAAAAGA
TGCAATCAATAACGATTTTAAAAACATGGCAACAGTATATGAAAACACACCATCGTTTGT
TCCACAAATAGGTGATGTGGCTGTATTTACCAAAGGAATATATAAACAATACGGTCATAT
TGGTTTAGTGTTTAATGGCGGTAATACAAATCAATTTTTAATTTTGGAACAAAACTATGA
CGGTAACGCAAATACGCCTGCAAAGTTACGCTGGGATAATTATTACGGCTGTACTCACTT
TATTAGACCTAAGTATAAAAGTGAGGGCTTAATGAATAAGATCACAAATAAAATTAACCC
ACCTGCTCAAAAAGTGGTCGGTAAATCTGCAAGTAAAATAACAGTTGGAAGCAAAGCGCC
TTACAATCTTAAATGGTCAAAAGGTGCTTATTTTAATGCGAAAATAGACGGTTTAGGCGC
TACATCGGCTACTAGATATGGTGATAATCGTTCTAATTACAGGTTTGAAGTTGGTCAGGC
TGTATATGCACCTGGAACATTAATATATGTGTTTGAGATTATAGACGGCTGGTGTCGTAT
TTACTGGAACAACCATAATGAGTGGGTATGGCATGAGAGATTGATTGTGAAAGAAGTTTA
TTAAAAGTAAGAATTTTTAATTGTATTTAACATTCCCATCTTGATTTCTTGGTTTTGATT
AATTTATTTAGACAAACTTTGGAAAACCATCTTTTCGTGCTTAATAAATAGTTAACAAAT
AGTTAATTTTTTAATAATTATCTTAATCAGCAATAAAAACAAACTTTTTTGTATATATTG
ATATTTATGTTCGTATCAATGATATAGTTAAAAAAATTGATTATCGTTAACAATATAATG
TTTTCAGCCAAAACTTTCTATGTAACTACGTTTAACTATTTCGCATTATCAATCGGGTAT
AAGACTCCTCTTGTTGTTATAATACCATTTTAATGTAAAAATAGTACATCCCACCTTTTA
ATATTTTTTTAATTATATACCATAATGTTATGTAGTAAAATAAAATTGTATTAAAAGTTT
ATATAGAAAGAATGTGAAACTTATGTTTAATAAGAAAATGTTAGCTGCAACTTTGTCAGT
TGGACTGATTGCACCTTTAGCATCTCCGATTCAAGAATCTAGAGCTAATACTAATATTGA
AAACATTGGCGATGGTGCTGAAGTAATTAAACGTACGGAGGATGTAAGTAGTAAGAAATG
GGGTGTCACACAAAATGTTCAGTTTGACTTCGTAAAAGATAAAAAATATAACAAGGACGC
TTTAATTATTAAAATGCAAGGATTTATCAATTCAAGAACTTCATTCACTGATGTGAAAGG
AAAAGGGTATGAACTGACAAAAAGAATGATTTGGCCATTCCAATATAATATAGGACTTAC
ATCTAAAGATCCGAATGTTAGCCTAATTAATTATCTTCCTAAAAATAAAATAGAAACGGT
AGATGTCGGTCAAACTCTAGGATATAACATAGGAGGTAATTTCCAGTCAGCACCATCTAT
CGGTGGCAATGGAGCATTTAATTACTCTAAAAAAATTAGCTATACTCAAAAGAATTATGT
TAGTGAGGTAGAAAAACAAAATTCAAAATCTGTTGAATGGGGAGTAAAAGCAAACTCATT
TGCTACGCCTGATGGTGAACTGTCAGCGCATGAAACATATTTATTCGTACAAAGTCCAAA
TGGTTTAACAGGTTCGGCAAGAGACTTTTTTGTACCTGATGATCAATTGCCTCCACTAAT
TCAAAGTGGATTTAATCCATCTTTTATTACTACACTGTCTCACGAAAAGGGAACAAGCGA
TATAAGTGAGTTTGAAATCTCATATGGTAGAAATTTAGACATTACATATGCCACTTTTTT
CCCTAGAACTGGTATTTATGCGGAAAGAAGACACAATGCATTTGTAAATAGAAATTTTGT
GGTTAGATATGAAGTGAACTGGAAAACACATGAAATTAAAGTGAAAGGACACAATTGATA
TGAAGGTAAAAAAAATAGTAAAATCATCAATAGCTACATCAATTGCATTGATTATGTTGT
CTAATACTGTTGATGCGGCTCAATATATTACACCTGTTAACGAGAAAAAAGTCGATGACA
AAATCACTTTATATAAAACGACAGCAACATCAGATAACGATAAATTGAATATGTCCCAAA
TTTTAACTTTTAATTTCGTCAAAGATAAAAGTTATGACAAAGACACGTTAGTGCTTAAAG
CTTCCGGAAATATTAACTCTGGTTATACAAAACCAACTTCAGATAATAGTATATCTTCAC
AGTTTTATTGGGGGGCTAAATACAATGTGTTTATTAGCTCAGAGGGCAATGACTCTGTAA
ATGTTGTTGATTACGCACCTAAAAATCAAAATGAAGAATTTCAAGTTCAACAAACATTAG
GTTATTCCTATGGTGGAGACATCAATATATCCAACGGGCTGTCAGGTAAGTTGAATGGAT
CAGAATCATTTTCAGAAACAATCAGTTATAAACAAGAAAGTTATAGAACAACAATTGATA
GAAAAACAGACTATAAAACAATTGGTTGGGGTGTCGAGGCACACAAAATTATGAACAACG
GCTGGGGACCATATGGTAGAGATAGTTATGATTCGATATATGGAAACGAACTATTTTTAG
GTAGTAGACAAAGCAGTTCAAATGCTAATCAAAATTTCTTGTCAACACATCAAATGCCGA
TATTGGCGCGTGGTAATTTCAATCCTGAATTTATCGGTGTATTTTCTCACAAACAAAACA
AAAATAAAAAATCTAAAATCAAAGTTACTTATCAAAGGGAAATGGATGAGTATGTAAATT
ATTGGAATGGAATACACTGGATAGGTTTTAATCATAAAGCGCAAAATATAGCAACTCACA
CTTCAATCTATGAAATTGATTGGGAAAAAAATACAGTTAAATTAATAGATAAACAAGCTT
ACGAAAAAGTTCCTTCATAAACACTGTGTTTACTATAATAGCCTATGTTGCTGTAAGAAA
TTTGCGTATTCAAACATTAGGTGACTTATAGGGAGAAATCAGTTAAACTAACATAGTCAT
GTCTTTTTAAGCAGGTGTGTAACGCACCTGCTTTATTGTTTACATTTAAAGATAAGGTGT
GATACAATTTTATCGGAACTTTATTCAACATTTCTCTCAAGTTTATATCGTAAGTAGTAG
GCAGGCACTTCGGTGCTTGTCTATTTTTTTATGATTTTTGATATATCTGTAATAAAATTA
TGTTTATATATACATAGACGAAGCATAAATGTATGAGAATTAAAGAGATGTATTAATTGT
TAATTAATAGTTAACAATTAATTAATGACTATTTAATGTACTACAGAAAAATTAGGTTCT
AGAATATGAATACAGTAAAAATTATAAGGAGTTATTAAAAATGAGAGGAAAAAAACATAT
CATTGCAGGAGTTTTAGTTGCAGTTTTATCAACACCCTTAGTTACATCATTCGAGTCAAA
AGAAGTAAAAGCAGAAAGTATTAATGCAAATACATATATCAATCAAAATTTGGAAAAAGA
ATTGAGAGAATTACTTGATGAGCTTAACGTAAACGAATTAGCTACAGGAAGCTTGAACCC
GTATTTCAAAAGAACTGTTAAAAAGTATGGATACAAAGCAAAAGCAGCATTAAGATCTAA
AGATTTTACAAGAATGTCTCAATCAAAATACGAACTACAAAGCATTTATAGTGAGATTGA
TAAAGCTTTAGGTTATGAAAGGTAAGTTTACTCATTGAAGTTAAGTGCGAAATTTCAATT
AAATATTTTTTAATTAATGTTTTCGTATTTTTATGTTATATTTGCTCTAGACGTTTTCAA
GGGACGTCTCTTTAGATTGTATGTTATAGCTAGCCTTCGGGCTAGTTTTTTGTTATGATA
TATTATACATGCATCAACTATTTACATCTATCCTTGTTCACCCAAGCATGTCACTGGGTG
TTTTTTCTTACGATAGAGAGCATAGTTTTCATACTACTCCCCGTAGTATATATGACTTTA
GCATTCCCGTATAATAGTTTACGGGGTGCTTTTATGTTATAATTGCTTTTATATAGTAGG
AGTGAACTATATAGCCCGGCAGAGGCCATATATCTGACTGTCGTTCTCACAGGAGACATC
TTCCTTGTCATCACTCGATACATATATCTTAACAACATAGAAATGTTACATTCGCTACAA
CCGTATCTTAATCGATACGGTTATATTTATTCCCCTACAACCAACAAAACCACAGATCCT
ATTAATTTAGGATTGTGGTTATTTTTTGCGTTTTTTCGGGGCAAAAAAAGGGCAGATTAT
TTGAAAAAGGGCAAACGCTTGTGGAAAATCTAAAAGGTTAAAAATGACAAAAACCTTGAT
ACAACAGTGTTTATGGACGCTCGTGTACGTTAGAGAATGACCGGTTTACCATCATACAAG
GATGGGATTAACTTGTGTTAAAAAGCCTTTAATATCAGTTGTTACAAAGGATTTGTAGCG
TCTTTAAAAATAAAAAAGGGCAGAAAAAGGGCAGATACCTT
>>Illumina genome sequence IMT39173_VSZG01000016  from pos. 44,237 on
TTAGTACACAAGTTTTTCTAATTTTTGCTCTAACTCTCTGTCCATTTTCTCTGTTACATG
TGTATACACCTTTATAGTCGTTTTTTCATCTGTATGTCCTACTCTTTTCATAATTGCTTT
TAACGATATATTCATTTCCGCCAATAAACTTATGTGTGTATGCCTTAGTGTGTGAGTAGT
AACTTTTTTATTTATATTTAATGATTCTGCAGCTGAGGACAATCGTTTGTTTATCCTACT
GCCTTGCATAGGATTTCCTTGACAAGTTGTGAATATAAACCCTCTATCAACATAGCTTGG
TTCCCACTGTTGCATCTTTTTATTTTCTAACATTATTTTTTTCAATACATTTGCTATCCT
TGAATTGATGGCGATTTTTCTTTTTGAACCTGCGGTCTTCGTAGTATCTTTGTGACCAAA
TCCAGCATTACATTTGATTCTGTGAATAGTACCGTTAATATCGATCGTCTTATTTTTGAG
GTCTACATCTTTAACTTGGAGCGCTAATAACTCACCTATGCGCATACCTGTTAAAGCTTG
AACTTCAACAGCCCCAGCAACTAAAATACGAGCTCTATACTGCATGTTATTATCGTTCAG
TATAAAATCGCGTATTTGAATGACTTGTTGTAATTCAAGATAGTTGTACATTTTAGCTTC
TTCTTTTTCTATATCTTCTATCGTCTTACTCTTCTTTGGTAGTGTGACGCTATTTAATAT
GTGTTCGTTTGGATAATTGTAAAATTTAACGGCGTATTTAATAGCTTCTTTCATATGTCC
AAGTTGACGCTTTACCTGATTTGCAGAATATACGTTTGATAATTCGTTAATAAATGTTTG
CATGTACTTTGTATCAATTTTGTTTAAAAGTAAATTTTGAGAACTGTTCTTTTTGATGTT
TTTGATTCTTGTTTTCAAATTATCAAGCGTCGTTACTTTAAAGCCAGATGTTTTTATATG
ATATTCAAGCCATTCATCTAATAACGCGTGAAAAGTCAAAGTTTTTAATTCGCTTGACGA
CTTGTTGTTTAGTTTTTCTTTTATTTTTTCTTCTAAACGAAACATTGCTTCTTTTTGTGA
TTGTTTTGTATTCTTGTTCAACACAACACTTACGCGCTTCCATTTATCTGTGTATGGATC
TTTGTACTTCTCGTAGTATCTATACTTCGTTTCATTGTTCTTATTTTTAAATTTTTCAAA
CCACATTTTACATCCCTCCTCAAAATTGGCAAAAAAATAATAAGGGTAGGCGGGCTACCC
GTGAAAATTGTATAAAAAAAGACGCCTGTATAATACAGACGTCAGTGAGCCGAAAGCTCA
AATCAATATAGGTGGACCTTTAGCCCTCAATACCTGTATTATAACATTATTTTAGAATTG
TTCAACTCATTTTTTTGAAACAGATGTTAACCAATCGGTCAGTTTCGTGTTTCGGCAATC
TAATTAAAACGCTTAAATCTTTAATATAATTTAAAATTCTATCCTTACTTATTGTAGTAA
TATCCTGTGTTTTTGCATAAGAACTTTTGTCAACTAAGTTTTTTAATTTGTTTTCCACAA
AATCGTATTGTTTCATTTCGTTCTTTAAGGAGTCACACAAAAACCTTGCATAAACAATGA
CTTTTAAATCATTGGGATTTTGATTTATAATGTTTTCAATCGATTCTATCTTTTTCTCGT
GTTTGGCAATTGATTGTTTTAGTGTATTTAAAAAAGGTTTTATAAGATGTATATTTCCAA
AAGCATTGTGTTTGCTTTTGGAAGTTAAAGGGATTACGGTCACTTTGCCGTTATTTTTAT
TATCCTTTTTGTTTATGACTATGCAAAAGTGTTTGTATGAAAACTCATGACCTACACCTT
TACCAAAATCTGCATAAATTATTTCGCCTCTTTGATAAACTTTATATCGTTTCTCTTCCA
TCCCTCATCCTCCTCACGCCATATAGGCGTTTATTTCCTATATTCTTCTTCAACATACTT
TTTTACTAAATATTCAAGAATAAGTTCGGTCATTAGATCGTTTTCTTCATACTCTTTACG
AAGCTCCTTTATTCTTTGAATCAATTTATCTTCTGGAGTTTCCAAAATAAAACCTCCTGT
GAATTCATTTACTTTAAAAACTATTCGTATCTTTCTGGTTCGAGTCCCATCTCCCTTAAT
GCTTGGTCGCTATTTTCTTGTGCTCTTTGAGCTTCTTCAGGTGTATAGAAATGTTTATAC
TCTCTTTTATATATTGGATCTGTTTCTCCCTCTACATAATCATCTCTAACAGGATTATTT
GTAGTTGTATGTGATTGTCCATTATAAATTTCTGTAACTGTATCCCCATTTTCTATAACT
GTATAATTGTTGTTATTATTTTGTTCTTTGTTAGTATCATTATTTAGGACAGGTTGGTTA
TTAATTTCTTTTTGAACATGATTGTTATTTTTTTGAGATTCATTTTGTTTCTTCTTTTCG
CTTTTTGACTTATAGTCGTTTTTCTGAGTTTCTTTTTTAACTTCCGATTTTTTATCTTCT
TTCTTTTCTTTTCGCTCACTGTTATCATTGTTACCACACGCACCTAAAACCAACGCACTT
ACTAAAAATAAACCTGTCATTTTCTTCATGATGATTTTCTCCTTTGCTTGTTTTTTATAT
TAAAGCGCCATATAGGCGCCATTAATCACAATACAACTTTGCCCATTACTTTAATATCAC
TAAACGAAGCGACTTTGATATCATCGTACTTCGGATTTAGAGATACCAAATTAATATAAT
CTTCACATATATCTACACGTTTAATCAGACTTACTCCATCTAATACAACGAGTGCAATTG
TACCATCTTTAATAGAATCTTCTTTCTTAATAAAAGCGTATGTTCCTTGTTTTAACATAG
GTTCCATTGAATCACCATTAACTAAAATACAAAAATCAGCATTTGATGGCGTTTCGTCTT
CTTTAAAAAATACTTCTTCATGCAATATGTCATCATATAATTCTTCTCCTATGCCAGCAC
CAGTTGCACCACATGCAATATACGATACTAGTTTAGACTCTTTATATCCATCTATAGAAG
TGACTTTATTCTGTTCATCCAATTGTTCATTTGCATAGTTAAGTACGTTTTCTTGGCGGG
GAGGTGTGAGTTGAGAAAATATGTTATTGATTTTTGACATTATCGTTTCATCTTGACGTT
CTTCATCAGGAACTCGATAAGAATCTACATCATACCCCATAAGCCACGCTTCACCAACGT
TCAGAGTTTTAGAAAGTAGGTAAATTCTATCTTGGTCGGGTGATTGTACGTCGTTAATAT
ATTGAGATAAAGTGCTTTTACTTAAAGATATACCTAGTTTCTTTTGATAAGGTTTCGATT
TATTAATGATATCTACTTGTTTTAAGTTTCTTATTTTCATAATGTGTTTAAGTCTATTTG
AAACTTTTTCTCTCATTTAGTGCACCTCCGTTTGATAACTTCATAATAAAGCTTGTTGAA
CAAAAATTCAACAAAAAAGTTCATAAATCATGAATTTTTGTATTGACTTGATTCAAAACA
AGGTGTAAAGTATAGTTAAGTTCATGATACGTGAACTTGAGAGGAGGTGCTTTTATGTGT
TACGACTACTCACGTTTGAGCGGGAAAATAGTAGAAAAGTATGGCACTCAGTACAATTTT
GCAATTGCTATGAAATTGTCAGAGAGAAGTTTATCCTTAAAACTCAACGGTAAAGTTGGT
TGGAAAGACAGTGAAATATGGAAAGCTATACAACTACTAGATATACCGGTAGAGAAAATA
CACTTATATTTTTTTAAAGAAAAAGTTCATGTTATATGAACTTAAGGAGGGACACAATGG
AACAAATCACGTTAACCAAAGAAGAGTGTGTCGAACAATGCATCAATAAAGACTTAAAAC
TTTTAGATTATCGAGTTCAACAAATTTTAGAAGGTGTTCTATCAGAAAGTACCACATACG
GTGATGCAAGAAATAAATTAGAAACATTGAAAATTATTGCTGAATCTCATTTTAAAACCG
AACATGCTTCAGTTATTTACAAATTAGCATTGAAAAAGTTAGACGAAAAAATCAACGCCA
CTCCAATTAAAGAGTGACGGAAAGGGAGGATTTTAAATGTTTAAGGTTTTAAATGATATA
AAAACTTCTTTAAAAAACCATCCTTGGGGTTGGAAAGAGCACTTACCTTATTTGCTGATG
TTAACTCTGTCACTTGTGGCTCTGATTCTCGGTGTTCTGTCCGCGATTCTATGATAACAG
GCTTTATATAGATTCCTTTGTTGGTAGTGACTTTGATAGTCACATCCCATTCCCATATCA
CTGGATATTCTTCGAGCAAAAAAGTACATTCTACACTTTCATAAGGTCCTAAAGTAAATG
GAATGGAGTAGTTTTTATCTTTATATCGTATAGGTTTGAACGTTTTTTGTTCATTTACTT
TATTTTTAATATCAAATTCAACGTCAATAACAGAAATGGGAAACTTTGTGAAATTAATAA
ATGTTATATCGTTGTAACTTGATTTGTCATCGACCAAGTAATTAAAGCTTCTGGTAGGTA
TAACATCGATGTTAAGAGAATCTTTCATATAGTCTAAATAATATTTAAGTGCAGTCAGTA
AGAAACTAAAAATTGCGATACAAATCGCGATTATGTCCATACTTATCACCTCCTTAGGTT
GATAACAACATTATACACGAAAGGAGCATAAACAATATGCAAGCATTAAAAACAAAATCG
AACATCGGCGAAATGTTCAACATACAAGAAAAAGAAAATGGAGAAATCGCAATAAGTGCA
AGAGAGTTATATAAAGCTTTGGAAGTTAAAAAGCGTTTTAGCGCTTGGGCAGAAATTAAC
TTGAAGCATTTCAAAGAAAATAGGGATTTTACAAGTGTACTTACAAGTACGGTTGTTAAT
AACGGAGCTGTAAGACAACTAGAAGATTATGCTTTAACACTTGATGTAGCTAAACATGTT
GCGATGATGTCAGGTACAGAAAAAGGTTTTGATTTTAGAGAGTATTTCATCCAAGTAGAG
AAAGCATGGAACAGTCCAGAAATGATTATGCAACGTGCTTTAAAAATTGCTAACAACACA
ATCAATCAATTAGAAACAAAGATTGAACGTGATAAACCAAAAATTGTATTTGCAGATGCA
GTAGCTACTACTAAGACATCAATTTTAGTTGGAGAGTTAGCAAAGATCATTAAACAAAAC
GGTATAAACATCGGGCAACGCAGATTGTTTGAGTGGTTACGTCAAAACGGATTCCTTATT
AAACGCAAGGGTGTGGATTATAACATGCCTACACAGTATTCAATGGAACGTGAGTTATTC
GAAATTAAAGAAACATCAATCACACATTCGGACGGTCACACATCAATTAGTAAGACGCCA
AAAGTAACAGGCAAAGGACAACAATACTTTGTTAATAAGTTTTTAGGAGAAAAACAAACA
TCTTAATAGGAGAACACTATGGAACAAATCACATTAACCAAAGAAGAGTTGAAAGAAATT
ATAGCGAAAGAAGTTAGAAATGCTATAAAAGGCGAGAAACCAATCAGCTCAGGTGCAATT
TTCAGTAAAGTAAGAATCAATAATGACGATTTAGAAGAAATCAATAAAAAACTCAATTTC
GCAAAAGATTTGTCGCTAGGAAGATTGAGGAAGCTCAATCATCCGATTCCGCTAAAAAAG
TATCAGCATGGCTTCGAATCAATTCATCAAAAAGCTTATGTACAAGATGTTCATGACCAT
ATTAGAAAATTAACATTATCAATTTTTGGAGTGACACTTAATTCAGACTTGAGTGAAAGT
GAATACAACCTAGCAGCAAAAGTTTATCGAGAAATCAAAAACTATTATTTATACATCTAT
GAAAAGAGAGTTTCAGAATTAACTATCGATGATTTCGAATAAAGGAGGAACAACAAATGT
TACAAAAATTTAGAATTGCGAAAGAAAAAAATAAATTAAAACTCAAATTACTCAAGCATG
CTAGTTACTGTTTAGAAAGAAACAACAACCCTGAACTGTTGCGAGCAGTTGCAGAGTTGT
TAAAGAAGGTTAACTAAATTAGACCTTATTATTACTTTTTAGAATGTGAACAATAGGTCG
ATAAAAAACTTAATAAACAAACTATAGCAACTATCAATGAATTTTGAATATGTAAATCGT
TCTCGTTTATATAGTTTGTTACAAAGATTTGAATGTCAGCACCCGCCGCAATGCCATTAG
ACCATCTTATTAACTGTTTGAAAGGATGTGGAAAATCATTTTTGATACGATTGACAAATT
TATCGTTTCTTTTATAGGTACCTTGCTCATTTATTGGATAGGTCGAATTGATGGCTTCAG
CCAAAGTAGAGATAGCAGTTGGATTGATATAAAAATCTCTAATGGTCTGTTGTGCTTGAA
GCACTATCTCATCATCAAACCTATAGAGTTCCTTAAAAGATTTTATCGCATCTTCAGAAA
ATAAATTTCTTTGAAATGTTAGAGAAGAAAAAGAATTACGCAAATTAAAATTCATTTCAA
TTAAGTTGTTTAGATGAAAGTCTACTTTGAAGTTAGAAAATAAATTTAAGTTATTTTTAT
TAATTATATCTAATTGGTACTTAAGTTTTAAAGACTGTTTAATTGCCATGCTTCTAGAAA
TTTCAACATTATTAATTGCGTTATTAATAGATAAACGAACATTTTTTAAAGGATCAATAT
ACACCAATATCACCTCCTTAGGTTGATAACAACATTATACACGAAAGGAGATATAACAAA
TGAACATTCAAAAAGTAATGAAATTAATATTGAAAAAAATTCATGAGATGAGGGAGATTT
TAAAAAAGTTCAACAAAAATATCAGACACAAAGATCTAATTGTCATCAAAGTGAAAGATG
AAAACAGCGTTCCATTAGTCATTTATAAAGGTGGAGAGCTGAAGAGCAAACGAGTAGTTA
AATTTTTATGGGTAACTAGAAACGGAAATTACGAAGGTGGTTACGACATAAACATAGAGC
ATTATGCAAAGAGTGAAAAAGGCAGACCCGGTAGATATGAAAAATCAGGATTTAGAAGTT
TGTTTTTTAAGGAGGATTCACAGTGAACAAATTGTATAAAACAACCCTCCTCATCACAAT
GGCAGTTGTGACGTGGAAGGTTTGGAAGATTGAGAAGCACACTAGAAAACCTGTGATTAG
TACCAGGGCGTTGAGTGACTATCTAAACAACAAATCTTTAACCATACCGAAAGATGCTGA
AAATTCTACTGAATCTGCTCGTCGCCTTTTGAAGTTCGCCGAACAAACTATTAGCAAATA
ACAACATTATACACGAAAGGAAA
>>Illumina genome sequence IMT39173_VSZG01000172:RC
------------------------------------------------------------
------------------------------------------------------------
------------------------------------------------------------
------------------------------------------------------------
------------------------------------------------------------
------------------------------------------------------------
------------------------------------------------------------
------------------------------------------------------------
------------------------------------------------------------
------------------------------------------------------------
------------------------------------------------------------
------------------------------------------------------------
------------------------------------------------------------
------------------------------------------------------------
------------------------------------------------------------
------------------------------------------------------------
------------------------------------------------------------
------------------------------------------------------------
------------------------------------------------------------
------------------------------------------------------------
------------------------------------------------------------
------------------------------------------------------------
------------------------------------------------------------
------------------------------------------------------------
------------------------------------------------------------
------------------------------------------------------------
------------------------------------------------------------
------------------------------------------------------------
------------------------------------------------------------
------------------------------------------------------------
------------------------------------------------------------
------------------------------------------------------------
------------------------------------------------------------
------------------------------------------------------------
------------------------------------------------------------
------------------------------------------------------------
------------------------------------------------------------
------------------------------------------------------------
------------------------------------------------------------
------------------------------------------------------------
------------------------------------------------------------
------------------------------------------------------------
------------------------------------------------------------
------------------------------------------------------------
------------------------------------------------------------
------------------------------------------------------------
------------------------------------------------------------
------------------------------------------------------------
------------------------------------------------------------
------------------------------------------------------------
------------------------------------------------------------
------------------------------------------------------------
------------------------------------------------------------
------------------------------------------------------------
------------------------------------------------------------
------------------------------------------------------------
------------------------------------------------------------
------------------------------------------------------------
------------------------------------------------------------
------------------------------------------------------------
------------------------------------------------------------
------------------------------------------------------------
------------------------------------------------------------
------------------------------------------------------------
------------------------------------------------------------
------------------------------------------------------------
------------------------------------------------------------
------------------------------------------------------------
------------------------------------------------------------
------------------------------------------------------------
------------------------------------------------------------
------------------------------------------------------------
------------------------------------------------------------
------------------------------------------------------------
------------------------------------------------------------
------------------------------------------------------------
------------------------------------------------------------
------------------------------------------------------------
------------------------------------------------------------
------------------------------------------------------------
------------------------------------------------------------
------------------------------------------------------------
------------------------------------------------------------
------------------------------------------------------------
------------------------------------------------------------
------------------------------------------------------------
------------------------------------------------------------
------------------------------------------------------------
------------------------------------------------------------
------------------------------------------------------------
------------------------------------------------------------
------------------------------------------------------------
------------------------------------------------------------
------------------------------------------------------------
------------------------------------------------------------
------------------------------------------------------------
------------------------------------------------------------
------------------------------------------------------------
------------------------------------------------------------
------------------------------------------------------------
------------------------------------------------------------
------------------------------------------------------------
------------------------------------------------------------
------------------------------------------------------------
------------------------------------------------------------
------------------------------------------------------------
------------------------------------------------------------
------------------------------------------------------------
------------------------------------------------------------
------------------------------------------------------------
------------------------------------------------------------
------------------------------------------------------------
------------------------------------------------------------
------------------------------------------------------------
------------------------------------------------------------
------------------------------------------------------------
------------------------------------------------------------
------------------------------------------------------------
------------------------------------------------------------
------------------------------------------------------------
------------------------------------------------------------
------------------------------------------------------------
-----------------------GATAGAAATGCCAAAAATCATAGTACCACCAACACCA
GAAAACACATATAGAGGCGAAGAAAAATTTGTGAAAAAGTTATACGCAACACCTACACAA
ATCCATCAATTGTTTGGAGTATGTAGAAGTACAGTATACAACTGGTTGAAATATTACCGC
AAAGATAATTTAGGTGTAGAAAATTTATACATTGATTATTCACCAACAGGCACTCTGATT
AATATTTCTAAATTGGAAGAGTATTTGATCAGAAAGCATAAAAAATGGTATTAGGAGG
>>Illumina genome sequence IMT39173_VSZG01000091:RC
------------------------------------------------------------
------------------------------------------------------------
------------------------------------------------------------
------------------------------------------------------------
------------------------------------------------------------
------------------------------------------------------------
------------------------------------------------------------
------------------------------------------------------------
------------------------------------------------------------
------------------------------------------------------------
------------------------------------------------------------
------------------------------------------------------------
------------------------------------------------------------
------------------------------------------------------------
------------------------------------------------------------
------------------------------------------------------------
------------------------------------------------------------
------------------------------------------------------------
------------------------------------------------------------
------------------------------------------------------------
------------------------------------------------------------
------------------------------------------------------------
------------------------------------------------------------
------------------------------------------------------------
------------------------------------------------------------
------------------------------------------------------------
------------------------------------------------------------
------------------------------------------------------------
------------------------------------------------------------
------------------------------------------------------------
------------------------------------------------------------
------------------------------------------------------------
------------------------------------------------------------
------------------------------------------------------------
------------------------------------------------------------
------------------------------------------------------------
------------------------------------------------------------
------------------------------------------------------------
------------------------------------------------------------
------------------------------------------------------------
------------------------------------------------------------
------------------------------------------------------------
------------------------------------------------------------
------------------------------------------------------------
------------------------------------------------------------
------------------------------------------------------------
------------------------------------------------------------
------------------------------------------------------------
------------------------------------------------------------
------------------------------------------------------------
------------------------------------------------------------
------------------------------------------------------------
------------------------------------------------------------
------------------------------------------------------------
------------------------------------------------------------
------------------------------------------------------------
------------------------------------------------------------
------------------------------------------------------------
------------------------------------------------------------
------------------------------------------------------------
------------------------------------------------------------
------------------------------------------------------------
------------------------------------------------------------
------------------------------------------------------------
------------------------------------------------------------
------------------------------------------------------------
------------------------------------------------------------
------------------------------------------------------------
------------------------------------------------------------
------------------------------------------------------------
------------------------------------------------------------
------------------------------------------------------------
------------------------------------------------------------
------------------------------------------------------------
------------------------------------------------------------
------------------------------------------------------------
------------------------------------------------------------
------------------------------------------------------------
------------------------------------------------------------
------------------------------------------------------------
------------------------------------------------------------
------------------------------------------------------------
------------------------------------------------------------
------------------------------------------------------------
------------------------------------------------------------
------------------------------------------------------------
------------------------------------------------------------
------------------------------------------------------------
------------------------------------------------------------
------------------------------------------------------------
------------------------------------------------------------
------------------------------------------------------------
------------------------------------------------------------
------------------------------------------------------------
------------------------------------------------------------
------------------------------------------------------------
------------------------------------------------------------
------------------------------------------------------------
------------------------------------------------------------
------------------------------------------------------------
------------------------------------------------------------
------------------------------------------------------------
------------------------------------------------------------
------------------------------------------------------------
------------------------------------------------------------
------------------------------------------------------------
------------------------------------------------------------
------------------------------------------------------------
------------------------------------------------------------
------------------------------------------------------------
------------------------------------------------------------
------------------------------------------------------------
------------------------------------------------------------
------------------------------------------------------------
------------------------------------------------------------
------------------------------------------------------------
------------------------------------------------------------
------------------------------------------------------------
------------------------------------------------------------
------------------------------------------------------------
------------------------------------------------------------
------------------------------------------------------------
------------------------------------------------------------
------------------------------------------------------------
------------------------------------------------------------
------------------------------------------------------------
----------------------------------------------------------CA
CAACAAATGAGCAACACATATAAAAGCTACCTAGTAGCAGTACTATGCTTCACAGTCTTA
GCAACTGTACTCATGCCGTTTCTATACTTCACCACTGCATGGTCGATTGCGGGATTCGCA
AGTATCGCAACATTCATATTTTATAAGGAATACTTTTATGGGGTGGATGATTAAATGACT
TGGTTTGAAGAATGCGTTAAACCTAGTGTGGAATGGGAAAGAAAGGCAGAACAAGCTGTT
TTAAGTGATGATGAAGTTAAAACGATCACTGAATATAGAAAGAAGTACAACAACCCGCAT
ATTTACATGTCGGCTCAGAACAGAAATTATCTTGTTGAATATTTAGATAGACATACTGGA
GACATAGTATTACACAATTTAAAACTTAAGAAATCATCCAGAAGAAGAGTGCATCAATAT
TTAATGGTCGGCCAAATAGTAGTGCCGGGCGAACCAAAAGGCACAATTTATGAAGCATCT
CTGATAATAAGATAAAAAAACTGCTACTTGCGCCAACAAGTAACAGAGACAAACGATTAG
CAAAATTAATTCACGTTCAATATAAAACGAAAAACGGAGGAAGTCAAGATGTATTACGAA
ATAGGCGATGTATGTCAGAAGGTAATTAATGTAGACGGATTTGATTTTAAATTAGCAGTT
AAGAAGAAGGACCACAGCATTCTGGTGAATATCTTAGATTTAGAAGATAAG
>>Illumina genome sequence IMT39173_VSZG01000064:RC
------------------------------------------------------------
------------------------------------------------------------
------------------------------------------------------------
------------------------------------------------------------
------------------------------------------------------------
------------------------------------------------------------
------------------------------------------------------------
------------------------------------------------------------
------------------------------------------------------------
------------------------------------------------------------
------------------------------------------------------------
------------------------------------------------------------
------------------------------------------------------------
------------------------------------------------------------
------------------------------------------------------------
------------------------------------------------------------
------------------------------------------------------------
------------------------------------------------------------
------------------------------------------------------------
------------------------------------------------------------
------------------------------------------------------------
------------------------------------------------------------
------------------------------------------------------------
------------------------------------------------------------
------------------------------------------------------------
------------------------------------------------------------
------------------------------------------------------------
------------------------------------------------------------
------------------------------------------------------------
------------------------------------------------------------
------------------------------------------------------------
------------------------------------------------------------
------------------------------------------------------------
------------------------------------------------------------
------------------------------------------------------------
------------------------------------------------------------
------------------------------------------------------------
------------------------------------------------------------
------------------------------------------------------------
------------------------------------------------------------
------------------------------------------------------------
------------------------------------------------------------
------------------------------------------------------------
------------------------------------------------------------
------------------------------------------------------------
------------------------------------------------------------
------------------------------------------------------------
------------------------------------------------------------
------------------------------------------------------------
------------------------------------------------------------
------------------------------------------------------------
------------------------------------------------------------
------------------------------------------------------------
------------------------------------------------------------
------------------------------------------------------------
------------------------------------------------------------
------------------------------------------------------------
------------------------------------------------------------
------------------------------------------------------------
------------------------------------------------------------
------------------------------------------------------------
------------------------------------------------------------
------------------------------------------------------------
------------------------------------------------------------
------------------------------------------------------------
------------------------------------------------------------
------------------------------------------------------------
------------------------------------------------------------
------------------------------------------------------------
------------------------------------------------------------
------------------------------------------------------------
------------------------------------------------------------
------------------------------------------------------------
------------------------------------------------------------
------------------------------------------------------------
------------------------------------------------------------
------------------------------------------------------------
------------------------------------------------------------
------------------------------------------------------------
------------------------------------------------------------
------------------------------------------------------------
------------------------------------------------------------
------------------------------------------------------------
------------------------------------------------------------
------------------------------------------------------------
------------------------------------------------------------
------------------------------------------------------------
------------------------------------------------------------
------------------------------------------------------------
------------------------------------------------------------
------------------------------------------------------------
------------------------------------------------------------
------------------------------------------------------------
------------------------------------------------------------
------------------------------------------------------------
------------------------------------------------------------
------------------------------------------------------------
------------------------------------------------------------
------------------------------------------------------------
------------------------------------------------------------
------------------------------------------------------------
------------------------------------------------------------
------------------------------------------------------------
------------------------------------------------------------
------------------------------------------------------------
------------------------------------------------------------
------------------------------------------------------------
------------------------------------------------------------
------------------------------------------------------------
------------------------------------------------------------
------------------------------------------------------------
------------------------------------------------------------
------------------------------------------------------------
------------------------------------------------------------
------------------------------------------------------------
------------------------------------------------------------
------------------------------------------------------------
------------------------------------------------------------
------------------------------------------------------------
------------------------------------------------------------
------------------------------------------------------------
------------------------------------------------------------
------------------------------------------------------------
------------------------------------------------------------
------------------------------------------------------------
------------------------------------------------------------
------------------------------------------------------------
------------------------------------------------------------
------------------------------------------------------------
------------------------------------------------------------
------------------------------------------------------------
------------------------------------------------------------
------------------------------------------------------------
------------------------------------------------------------
------------------------------------------------------------
------------------------------------------------------------
------------------------------------------------------------
------------------------------------------------------------
---------------------------------------------------TTTATCGAC
GGCATAAACATAACTAATGAGAACGATCTATACACAGCATTAGACATATTAAATCAATCT
ATTTACGAATGGATTGAAGAAAACGCAGATGATTATGACAGACTAATTAACTTAGTCATG
AAATGGTAGGTGCGATATGAAACCACATAAATTTAAACGAATGGCAATTGACTTAATAGA
ACGTGTACAAAGCACTTCTTATCAAGTTGATTATAAGTACAACGTTATATGGGTCTGGCA
CTACAGCGATGACTATTTAGGAAAAGTCGCATCAATAAATATGCACAACAATGTAGATGA
CGATAACACAATATTGGCTAGATACGAGAAAGCTAAAAAGATGCTAGCGGGGGAGGTGTT
AAGCGATGGCTAATCTATATGAGTTATCAGAAGCATTTAAAGAGTTGTCTAATCAAGATG
AATTAGACCAAACATTATTAAAAGACACATTAGATTCTATTCAAGCAGAAATGAATGTCA
AAGTAGATAACATTGTCAATTGGAGACGTGAAACTTTAGGTGACATAGATGTCATAGATA
AAGAGATTAAACGACTTCAAAATTTAAAAAAACAAAAACAAAATTTAACTGATCGATTAA
GAGATTACTTAAAAGAGATGTTAGAAACACAGGAAGTAGATAGTTACCGCACAGCTACTA
ATCATATTTACAAGCGCAAAAACGGGGCTAGTAAAAATATTATCGATGAAAAACTTATTC
CAAAGGATTATTGGCTATCACAAGCGCCAAAGCTTAATTCTAAGCAACTAATCGATGATT
TGAAAGCTGGCAAAGATATTCCGGGTGCTGAATTAAAGGTAACGGAAAGTTTGGTGATTA
AGTGATGAGTGAGGAACAAGACATTTTACAAGAACTAGGTATTGAAGAAATTAACGAAGA
TACTCAGAACTATTATTCAATTATGGTATATGGCAAATCAGGAACCGGAAAGACGACTTT
AGCCACTAGAGAAAACAACGCTTTTATTATTGATATTCACGAAGATGGCACTCAAGTAAC
TCGGCAAGGTTTTGTGAAGAGGGTCGACAATTACATTGCTTTTAGAAACACAATTGCGAG
TATTGAATCGATTGTAAATACAGCTAGACAAAGAGGAAAGTTACTTGATGTGGTTGTAAT
TGAAACAGCACAAAAGTTAAGAGATATAACGCTGACTCATGTGATGAACACGCACCAAGT
CAAAAAAGTAAGAATTCAAGATTATGGGGAAACATCTAAATTAATTGTTAACTCGATTAG
GCACCTATTAAAGGTTAAAGATAAGCTCGGATTTCACGTTGTGCTTACAGGACATGAAGG
GCTTAACTCAGAAGATAAAGATGAGAATGGAAAAATTATTAACCCTAGAATATCAATTGA
AGTACAACCGGCAATACACAACAACTTAGTAACTCAGTTCGACATTATAGGACACACATT
TATAAAAGATCATACAGATGAGAACGGAAATGCGACACACGATTATGTGTTTTCTGTAGA
ACCTTCTAATTTATATACAACTAAAGTTAGGCATAATCCGCAAATAACAATCAATAATCC
AGGTATTAAAAATGCTTCAATTTCAAAAATTATAGATATGGCACAAAACGGAAACTAATA
AAAAACTAAAAAGGACGGTAATTAATTATGAACTTCAATTTAAACTTACAAGGCGCACAA
GAATTAGGTAACTACATGCAACCAGGACAATACAGTGTGAAAGTTAAAAACTTCGAATCT
AAAGAGTCTAAGAATGGACATCCACAATTTGTAATCACGTTTATTCATAAAGAAGAAGGA
GAATTCACTCATTATGCAAACGGCGATACTTCAAACGACTTCGCCAAAAACTGGTTATAC
ACATTCTTGAAGGCAATAGGCATTGATGACAATAATGGTCAATTTAACTTTACTGAACGA
GATGTAATCGGTAAACCAATCAATATTGAGTTAGAACGAAAATATAATGATTATAAAGAT
AAATGGAATACAGTATTAAAAAGATTTTGGAAATTTGAAGGTACAGCAGTTTATGAAAAA
GTTGGAATTAAAGAAAACGAAAAAAATGATAACAATGAGAGTTCTAACAACTCTAATGTG
AATAATAATCCGTTTGAAAATACTAATAATTCTATTGATATATCTGATGACGATTTGCCT
TTCTAGGGTGTGATTAAGTGGCACAAATCATCAAATACCAACAAAATAACAATGGTTTAT
ATGATGTAGTTGTTACCGGTGTAGAGATACCAGATGAAGCGCTAACGTTGCTAGATTTGA
ACCAGCCAATTGATGTTGATTGTTCAGTGATAGATCCGAATTCTATCACTGGACAACAAC
GCAAATTGATATTCGCATTGTGTAACGATATAGAAGCTCATACAGGACAGCCTCGAGATT
ATATGAGACAAATGTTCCAAGATTATGTGAAGTTTCTGTATGGCTATGAAGAACGCATAT
CTTTATCAAATTGTTCTCGAACTATAGCCAAGCAAATTATAGAAGCGATGTTTGAGTGGA
TTTTTACAAATGCGATTCCATTAAATTATAAAACAAGCAAATTGATGAAAGAAGAAAAAA
ATTATCTTTATTGGGCAACTGTTACGCGTCATTGCATTATATGCGGAAAGCCTCACGCTG
ACCTAGCACATTACGAAGCAGTCGGTAGAGGTATGAACAGAAA
>>Illumina genome sequence IMT39173_VSZG01000063:RC
------------------------------------------------------------
------------------------------------------------------------
------------------------------------------------------------
------------------------------------------------------------
------------------------------------------------------------
------------------------------------------------------------
------------------------------------------------------------
------------------------------------------------------------
------------------------------------------------------------
------------------------------------------------------------
------------------------------------------------------------
------------------------------------------------------------
------------------------------------------------------------
------------------------------------------------------------
------------------------------------------------------------
------------------------------------------------------------
------------------------------------------------------------
------------------------------------------------------------
------------------------------------------------------------
------------------------------------------------------------
------------------------------------------------------------
------------------------------------------------------------
------------------------------------------------------------
------------------------------------------------------------
------------------------------------------------------------
------------------------------------------------------------
------------------------------------------------------------
------------------------------------------------------------
------------------------------------------------------------
------------------------------------------------------------
------------------------------------------------------------
------------------------------------------------------------
------------------------------------------------------------
------------------------------------------------------------
------------------------------------------------------------
------------------------------------------------------------
------------------------------------------------------------
------------------------------------------------------------
------------------------------------------------------------
------------------------------------------------------------
------------------------------------------------------------
------------------------------------------------------------
------------------------------------------------------------
------------------------------------------------------------
------------------------------------------------------------
------------------------------------------------------------
------------------------------------------------------------
------------------------------------------------------------
------------------------------------------------------------
------------------------------------------------------------
------------------------------------------------------------
------------------------------------------------------------
------------------------------------------------------------
------------------------------------------------------------
------------------------------------------------------------
------------------------------------------------------------
------------------------------------------------------------
------------------------------------------------------------
------------------------------------------------------------
------------------------------------------------------------
------------------------------------------------------------
------------------------------------------------------------
------------------------------------------------------------
------------------------------------------------------------
------------------------------------------------------------
------------------------------------------------------------
------------------------------------------------------------
------------------------------------------------------------
------------------------------------------------------------
------------------------------------------------------------
------------------------------------------------------------
------------------------------------------------------------
------------------------------------------------------------
------------------------------------------------------------
------------------------------------------------------------
------------------------------------------------------------
------------------------------------------------------------
------------------------------------------------------------
------------------------------------------------------------
------------------------------------------------------------
------------------------------------------------------------
------------------------------------------------------------
------------------------------------------------------------
------------------------------------------------------------
------------------------------------------------------------
------------------------------------------------------------
------------------------------------------------------------
------------------------------------------------------------
------------------------------------------------------------
------------------------------------------------------------
------------------------------------------------------------
------------------------------------------------------------
------------------------------------------------------------
------------------------------------------------------------
------------------------------------------------------------
------------------------------------------------------------
------------------------------------------------------------
------------------------------------------------------------
------------------------------------------------------------
------------------------------------------------------------
------------------------------------------------------------
------------------------------------------------------------
------------------------------------------------------------
------------------------------------------------------------
------------------------------------------------------------
------------------------------------------------------------
------------------------------------------------------------
------------------------------------------------------------
------------------------------------------------------------
------------------------------------------------------------
------------------------------------------------------------
------------------------------------------------------------
------------------------------------------------------------
------------------------------------------------------------
------------------------------------------------------------
------------------------------------------------------------
------------------------------------------------------------
------------------------------------------------------------
------------------------------------------------------------
------------------------------------------------------------
------------------------------------------------------------
------------------------------------------------------------
------------------------------------------------------------
------------------------------------------------------------
------------------------------------------------------------
------------------------------------------------------------
------------------------------------------------------------
------------------------------------------------------------
------------------------------------------------------------
------------------------------------------------------------
------------------------------------------------------------
------------------------------------------------------------
------------------------------------------------------------
------------------------------------------------------------
------------------------------------------------------------
------------------------------------------------------------
------------------------------------------------------------
------------------------------------------------------------
------------------------------------------------------------
------------------------------------------------------------
------------------------------------------------------------
------------------------------------------------------------
------------------------------------------------------------
------------------------------------------------------------
------------------------------------------------------------
------------------------------------------------------------
------------------------------------------------------------
------------------------------------------------------------
------------------------------------------------------------
------------------------------------------------------------
------------------------------------------------------------
------------------------------------------------------------
------------------------------------------------------------
------------------------------------------------------------
------------------------------------------------------------
------------------------------------------------------------
------------------------------------------------------------
------------------------------------------------------------
------------------------------------------------------------
------------------------------------------------------------
------------------------------------------------------------
------------------------------------------------------------
------------------------------------------------------------
------------------------------------------------------------
------------------------------------------------------------
------------------------------------------------------------
------------------------------------------------------------
------------------------------------------------------------
------------------------------------------------------------
------------------------------------------------------------
------------------------------------------------------------
------------------------------------------------------------
------------------------------------------------------------
------------------------------------------------------------
------------------------------------------------------------
------------------------------------------------------------
------------------------------------------------------------
------------------------------------------------------------
------------------------------------------------------------
------------------------------------------------------------
------------------------------------------------------------
------------------------------------------------------------
------------------------------------------------------------
-------------------------------------------TAAGATGAATCACTACG
ACAAACATGTATTAGCGTTATGTCGCGAACATCATAACCAGCAACATGCGATTGGTGTTA
AGTCATTTGATGATAAATATCACTTGCATGACTCGTGGATAAAAGTTGATGAGAGGCTCA
ACAAAATGCTGAAAGGAGAGAAAAAGAATGAATAGACTAAGAGTAATAAAAATAGCACTC
CTAATCGTCATCTTGGCGGAAGAGATTAGAAATGCTATGCATGCTGTAAAAGTGGAGAAA
ATTTTAAAATCTCCGGTTAGTTAATACAGGTTTTTACAAAAGCTTTACCATAGGCGGACA
AACTAATTGAGCCTTTTTTGATGTCTATTACCCAGGGGGTGTAATGTAACTTTAATACTT
CAAATTCAATGCCAGAAAGTTTACTTATTGTTTCTAGAGTGTGTCCTGACTTTAACATTC
TTTTAACAAATTCTAATCCCGAAACAAATCTTTGTTTTTCTATAATCTTATTAAAGTGAT
TTAAAAACTGAGGAGCATAAAACTTATTATAAATTCCTTTTTTTGTTAAGTAAGACATGT
CAAAAGTTTCATTTAAAAGCCCTAACCTTACTAGGTTATTAATTGAAATTTCGGTTGATT
TTATATCTAACGGAGAGTCTTTTATTAACGTGTCCGATATATTCATACCGTCATTCTTTG
AGTTTAAAACCGCTCTATATTTAACGGCAGGATGTACTTCATGGTTCTTTAAATGTTTTA
AAAGAATAGCATCATTTGGGGATAATTGTTTAATTATTTCAACGAACGAATGGTGAGTTA
ATGAGTTCTTTCTGTTATCCATTGATGATGCTATTAGTTTTGCAAACATATTACTTAAAG
TTTTTTCACTAATATAAAACTTTGAAGCTTCTAGAGCAGGACCTAGAAGAGAAATTTGTG
GTTCTTGTAAATTATTTTCAGGTACAGAAGATATTTCTTTTTTAAATTGTTCTTTGAAAA
TTTCAAACTCTACTTCTCTTTGATAAATAACTTTATCCACATAAAGGTGGAATTTCCCAA
AGACAAGCTCCCAAGTTTTAGAAAATGTTTCTATAGGCCCTTTTGATGCGCCTTCAATAA
TTTTATCAATACCTTTACCTAAAATAGGATCCATAATTATTCACCCCCAATCTAACGCAG
TAGCGATAACAAAATTATACCAGAAAGGAGAATCAACATGACTGAACAACCAAGTTACTA
CTCAATAATAACGGCAAATGTCAGATACGATAATCGGCTTACTGATAGTGAAAAATTACT
TTTTGCAGAAATAACGTCTTTAAGTAACAAGTACGGATACTGCACAGCAAGTAATGGTTA
CTTTTCCAAATTGTATGAAGTAACGAAAAGGACGATATCAGCTAGGATAAACAACTTAAA
AGAAAATGGTTATTTAAAAATTGAGCTTGATTATAAAGGAAGTGAAGTTAAACAAAGAAG
GTTATACCCCATGACGCAATTTTCTATAGGTATAGAAAATAATTTCCATAGGGGTGTAGA
AAATAATTTCCATACCCCTATAGAAAGAAACTTCCAAGAGAATAATACAAGTATTAATAT
TACAAGATTAAATAATACAAGTATTAATAATAATAGCGCAACTGACGTTACGCATGAGCA
ATTTGAGGAATGGTGGAAACTTTACGACAAGAAGAAAGATAAGAAGATGTCTTTCACTAA
ATTCAAATCATGCTTAAAGAAACATTCTTTTGAACAAATCATGCAAGGCACTCGAGAGTA
TTTAAAAACTATTACAGACAAACAATATCAAAAGTACCCCAAAACGTTCTTAACTAATGA
AAGCTATATGAATGATTATAGCGAAGAGATTAAAGAAACTGGCATAGATCAATTGGAACG
TATGAAGTACGACGAAAGTTATTGGGATTAGGGGGACATTATGAAACCACTATTCAGCGA
AAAGATAAACGAAAGCTTGAAAAAATATCAACCTACTCATGTCGAAAAGGGATTGAAATG
TAAGAGGTGTGGCAGTGAATACGACTTATATAAGTTCGCTCCTACTAAAAAACACCCGAA
TGGTTACGAGTATAAAGATGGTTGCAAGTGTGAAATTTATGAGGAATATAAGCGAAACAA
GCAACGGAAGATAAACAACATATTCAATCAATCAAATGTTAATCCGTCATTAAGAGATGC
AACGGTTAACAACTATAAGCCACAAAATGAAAAACAAGTAAAAGCTAAACAAACAGCAAT
AGAGTATGTACAGGGTTTCTCTACAAAAGAACCAAAATCATTAATATTGCAAGGTTCATA
TGGAACTGGTAAAAGCCACCTAGCATACGCTATCGCAAAAGCAGTCAAATCTAAAGGGCA
TACAGTTGCTTTTATGCACATACCAATGTTGATGGATCGTATCAAAGCGACATACAACAA
AAATGCAGTTGAAACTACAGACGAGCTAGTCAGATTGCTAAGTGATATTGATTTACTTGT
ACTAGATGATATGGGTGTAGAAAACACAGAGCACACTTTAAATAAACTTTTCAGCATTGT
TGATAACAGAGTAGGTAAAAACAACATCTTTACAACTAACTTTAGTGATAAAGAACTAAA
TCAAAATATGAACTGGCAACGTATCAATTCAAGAATGAAACACAATGCGAGAAAAGTAAG
AGTAATCGGAGACGATTTCAGGGAGCGAGATGCATGGTAACCAAAGAATTTTTAAAAACT
AAACTTGAGTGTTCAGATATGTACGCTCAGAAACTCATAGACGAGGCACAGGGCGATGAA
AATAGGTTGTACGACCTATTTATCCAAAAACTTGCAGAACGTCATACACGCCCCGCTATC
GTCGAATATTAAGGAGTGTTAAAAATGCCGAAAGAAAAATATTACTTATACCGAGAAGAT
GGCACAGAAGATATTAAGGT
>>Illumina genome sequence IMT39173_VSZG01000073:RC
------------------------------------------------------------
------------------------------------------------------------
------------------------------------------------------------
------------------------------------------------------------
------------------------------------------------------------
------------------------------------------------------------
------------------------------------------------------------
------------------------------------------------------------
------------------------------------------------------------
------------------------------------------------------------
------------------------------------------------------------
------------------------------------------------------------
------------------------------------------------------------
------------------------------------------------------------
------------------------------------------------------------
------------------------------------------------------------
------------------------------------------------------------
------------------------------------------------------------
------------------------------------------------------------
------------------------------------------------------------
------------------------------------------------------------
------------------------------------------------------------
------------------------------------------------------------
------------------------------------------------------------
------------------------------------------------------------
------------------------------------------------------------
------------------------------------------------------------
------------------------------------------------------------
------------------------------------------------------------
------------------------------------------------------------
------------------------------------------------------------
------------------------------------------------------------
------------------------------------------------------------
------------------------------------------------------------
------------------------------------------------------------
------------------------------------------------------------
------------------------------------------------------------
------------------------------------------------------------
------------------------------------------------------------
------------------------------------------------------------
------------------------------------------------------------
------------------------------------------------------------
------------------------------------------------------------
------------------------------------------------------------
------------------------------------------------------------
------------------------------------------------------------
------------------------------------------------------------
------------------------------------------------------------
------------------------------------------------------------
------------------------------------------------------------
------------------------------------------------------------
------------------------------------------------------------
------------------------------------------------------------
------------------------------------------------------------
------------------------------------------------------------
------------------------------------------------------------
------------------------------------------------------------
------------------------------------------------------------
------------------------------------------------------------
------------------------------------------------------------
------------------------------------------------------------
------------------------------------------------------------
------------------------------------------------------------
------------------------------------------------------------
------------------------------------------------------------
------------------------------------------------------------
------------------------------------------------------------
------------------------------------------------------------
------------------------------------------------------------
------------------------------------------------------------
------------------------------------------------------------
------------------------------------------------------------
------------------------------------------------------------
------------------------------------------------------------
------------------------------------------------------------
------------------------------------------------------------
------------------------------------------------------------
------------------------------------------------------------
------------------------------------------------------------
------------------------------------------------------------
------------------------------------------------------------
------------------------------------------------------------
------------------------------------------------------------
------------------------------------------------------------
------------------------------------------------------------
------------------------------------------------------------
------------------------------------------------------------
------------------------------------------------------------
------------------------------------------------------------
------------------------------------------------------------
------------------------------------------------------------
------------------------------------------------------------
------------------------------------------------------------
------------------------------------------------------------
------------------------------------------------------------
------------------------------------------------------------
------------------------------------------------------------
------------------------------------------------------------
------------------------------------------------------------
------------------------------------------------------------
------------------------------------------------------------
------------------------------------------------------------
------------------------------------------------------------
------------------------------------------------------------
------------------------------------------------------------
------------------------------------------------------------
------------------------------------------------------------
------------------------------------------------------------
------------------------------------------------------------
------------------------------------------------------------
------------------------------------------------------------
------------------------------------------------------------
------------------------------------------------------------
------------------------------------------------------------
------------------------------------------------------------
------------------------------------------------------------
------------------------------------------------------------
------------------------------------------------------------
------------------------------------------------------------
------------------------------------------------------------
------------------------------------------------------------
------------------------------------------------------------
------------------------------------------------------------
------------------------------------------------------------
------------------------------------------------------------
------------------------------------------------------------
------------------------------------------------------------
------------------------------------------------------------
------------------------------------------------------------
------------------------------------------------------------
------------------------------------------------------------
------------------------------------------------------------
------------------------------------------------------------
------------------------------------------------------------
------------------------------------------------------------
------------------------------------------------------------
------------------------------------------------------------
------------------------------------------------------------
------------------------------------------------------------
------------------------------------------------------------
------------------------------------------------------------
------------------------------------------------------------
------------------------------------------------------------
------------------------------------------------------------
------------------------------------------------------------
------------------------------------------------------------
------------------------------------------------------------
------------------------------------------------------------
------------------------------------------------------------
------------------------------------------------------------
------------------------------------------------------------
------------------------------------------------------------
------------------------------------------------------------
------------------------------------------------------------
------------------------------------------------------------
------------------------------------------------------------
------------------------------------------------------------
------------------------------------------------------------
------------------------------------------------------------
------------------------------------------------------------
------------------------------------------------------------
------------------------------------------------------------
------------------------------------------------------------
------------------------------------------------------------
------------------------------------------------------------
------------------------------------------------------------
------------------------------------------------------------
------------------------------------------------------------
------------------------------------------------------------
------------------------------------------------------------
------------------------------------------------------------
------------------------------------------------------------
------------------------------------------------------------
------------------------------------------------------------
------------------------------------------------------------
------------------------------------------------------------
------------------------------------------------------------
------------------------------------------------------------
------------------------------------------------------------
------------------------------------------------------------
------------------------------------------------------------
------------------------------------------------------------
------------------------------------------------------------
------------------------------------------------------------
------------------------------------------------------------
------------------------------------------------------------
------------------------------------------------------------
------------------------------------------------------------
------------------------------------------------------------
------------------------------------------------------------
------------------------------------------------------------
------------------------------------------------------------
------------------------------------------------------------
------------------------------------------------------------
------------------------------------------------------------
------------------------------------------------------------
------------------------------------------------------------
------------------------------------------------------------
------------------------------------------------------------
------------------------------------------------------------
------------------------------------------------------------
------------------------------------------------------------
------------------------------------------------------------
------------------------------------------------------------
------------------------------------------------------------
------------------------------------------------------------
------------------------------------------------------------
------------------------------------------------------------
------------------------------------------------------------
------------------------------------------------------------
------------------------------------------------------------
------------------------------------------------------------
------------------------------------------------------------
------------------------------------------------------------
------------------------------------------------------------
------------------------------------------------------------
------------------------------------------------------------
------------------------------------------------------------
------------------------------------------------------------
------------------------------------------------------------
------------------------------------------------------------
------------------------------------------------------------
------------------------------------------------------------
------------------------------------------------------------
------------------------------------------------------------
------------------------------------------------------------
------------------------------------------------------------
------------------------------------------------------------
------------------------------------------------------------
------------------------------------------------------------
------------------------------------------------------------
------------------------------------------------------------
--------------------CATCAAGTATAAAGAGAATGAGAATGAAGTTTATTCGCTC
ACAGGAGCCCATTTCAGCGACGAAAAGAAAATCATGACTGATAGTGACCTAAAACGATTC
AAAGGCGCTCACGGGCTTCTATATGAGCAAGAGCTAGGTTTACAAGCAACGATATTGATA
TTTAGAGGTGGCAAATGGAAATAGAAATTAAATTTAACGAAACATTTGAGGCACCTATGG
GCTCGCCTCGTCCACGCTTTCGTAATACAGGTAGATTTGTTCAAACTTACATGCCTACGT
CTTATACAAAGCATAAAGCGTATATACAAGGGCAAATGCCTAAGTTGAATCTAGAACGCG
CACTAAAAATCGAATTAGACTTTTACTTTCCATTGCTTAAATCGTGGTCGAAGAAAAAGA
AAAGCGAAATGGTTGGACAGTATAAAGTGACTAAGCCGGATATCGATAACTTAATTAAAA
CGGTATTAGATGCTTGTAATGGTCATGTATGGAAAGACGATAACCAAATTACAGAAATAA
CTAGCTCAAAACGTTATGGACTAGAACCAAAAATAATCATGCGAGTTGAGGAAGTGATCT
AATGCAACAACAAGCATATATAAACGCAACGATTGATATAAGGATACCTACAGAAGTTGA
ATATCAGCATTTTGATGATGTGGATAAAGAAAAAGAAACGCTGGCAGATTACTTATATAA
CAATCCTGACGAAATACTAGAGTATGACAATTTAAAAATTAGAAATGTAAATGTAGAGGT
GGAATAAATGGCGGGC-------ATAAATACGAAAGTGAGAATAGACGGTAAGTTAATGA
CGCTTATTGATGCATCTGATAAATACGACATCAAAGTATCGACACTAATTACTAGGTATG
ACAGAGGAGCGAGGGGGAAAGGTTTAATACAAAATGTAGTGAAGCCTAAGAAAGTAAAGG
TTGACGGTGAGTTGATGACTGTTGGTGAAGTTGTTAAAAAGTACAACCTAAGTAAAGGGA
CAATTAATTACAGGATAGCAAAAGGGCTAACGGGCGATGCGCTTATTGCGCCACCACAAG
AAAAACCCCCTTCTAAATACACTGAATATGAAAATGAGCAGATGAAAAAGAAAGGACTCA
CGCCCGAAATAGTTAGAAACAGAGTTGCGAAGGGTTGGGAGTTGTCAGAAGCAATTGATG
CACCTTTCGGCATGAAGCTAAACGACTATAGAGAAATACAAATAACAAAAGCTTTGGAGC
GAGAGCGTGAAATGGCTAGACAACGACGCAAAGAGGCTGAACTAAGAAGAAAGAAGCCAC
ATTTATTTGATGTACCACAAAAACATTCACGTGATCCGTACTGGTTCAATGTCACTTATA
ACCAAATGTTCAAGAAATGGAGTGAAGCATAATGAGCGTAATCAGTAACAGAAAAGTAGA
TATGAACGAAACGCAAGACAATGTTAAGCAACCAGCGCACTACACATACGGAGACATTGA
AATTATAGATTTTATTGAACAAGTTACGGCACAGTATCCACCACAATTAGCATTTGCAAT
AGGTAATGCAATCAAATACTTGTCTAGAGCACCGTTGAAAAACGGACACGAGGATTTAGC
AAAGGCGAAGTTTTATGTCCAAAGAGCATTTGATTTGTGGGAG
>>Illumina genome sequence IMT39173_VSZG01000098:RC
------------------------------------------------------------
------------------------------------------------------------
------------------------------------------------------------
------------------------------------------------------------
------------------------------------------------------------
------------------------------------------------------------
------------------------------------------------------------
------------------------------------------------------------
------------------------------------------------------------
------------------------------------------------------------
------------------------------------------------------------
------------------------------------------------------------
------------------------------------------------------------
------------------------------------------------------------
------------------------------------------------------------
------------------------------------------------------------
------------------------------------------------------------
------------------------------------------------------------
------------------------------------------------------------
------------------------------------------------------------
------------------------------------------------------------
------------------------------------------------------------
------------------------------------------------------------
------------------------------------------------------------
------------------------------------------------------------
------------------------------------------------------------
------------------------------------------------------------
------------------------------------------------------------
------------------------------------------------------------
------------------------------------------------------------
------------------------------------------------------------
------------------------------------------------------------
------------------------------------------------------------
------------------------------------------------------------
------------------------------------------------------------
------------------------------------------------------------
------------------------------------------------------------
------------------------------------------------------------
------------------------------------------------------------
------------------------------------------------------------
------------------------------------------------------------
------------------------------------------------------------
------------------------------------------------------------
------------------------------------------------------------
------------------------------------------------------------
------------------------------------------------------------
------------------------------------------------------------
------------------------------------------------------------
------------------------------------------------------------
------------------------------------------------------------
------------------------------------------------------------
------------------------------------------------------------
------------------------------------------------------------
------------------------------------------------------------
------------------------------------------------------------
------------------------------------------------------------
------------------------------------------------------------
------------------------------------------------------------
------------------------------------------------------------
------------------------------------------------------------
------------------------------------------------------------
------------------------------------------------------------
------------------------------------------------------------
------------------------------------------------------------
------------------------------------------------------------
------------------------------------------------------------
------------------------------------------------------------
------------------------------------------------------------
------------------------------------------------------------
------------------------------------------------------------
------------------------------------------------------------
------------------------------------------------------------
------------------------------------------------------------
------------------------------------------------------------
------------------------------------------------------------
------------------------------------------------------------
------------------------------------------------------------
------------------------------------------------------------
------------------------------------------------------------
------------------------------------------------------------
------------------------------------------------------------
------------------------------------------------------------
------------------------------------------------------------
------------------------------------------------------------
------------------------------------------------------------
------------------------------------------------------------
------------------------------------------------------------
------------------------------------------------------------
------------------------------------------------------------
------------------------------------------------------------
------------------------------------------------------------
------------------------------------------------------------
------------------------------------------------------------
------------------------------------------------------------
------------------------------------------------------------
------------------------------------------------------------
------------------------------------------------------------
------------------------------------------------------------
------------------------------------------------------------
------------------------------------------------------------
------------------------------------------------------------
------------------------------------------------------------
------------------------------------------------------------
------------------------------------------------------------
------------------------------------------------------------
------------------------------------------------------------
------------------------------------------------------------
------------------------------------------------------------
------------------------------------------------------------
------------------------------------------------------------
------------------------------------------------------------
------------------------------------------------------------
------------------------------------------------------------
------------------------------------------------------------
------------------------------------------------------------
------------------------------------------------------------
------------------------------------------------------------
------------------------------------------------------------
------------------------------------------------------------
------------------------------------------------------------
------------------------------------------------------------
------------------------------------------------------------
------------------------------------------------------------
------------------------------------------------------------
------------------------------------------------------------
------------------------------------------------------------
------------------------------------------------------------
------------------------------------------------------------
------------------------------------------------------------
------------------------------------------------------------
------------------------------------------------------------
------------------------------------------------------------
------------------------------------------------------------
------------------------------------------------------------
------------------------------------------------------------
------------------------------------------------------------
------------------------------------------------------------
------------------------------------------------------------
------------------------------------------------------------
------------------------------------------------------------
------------------------------------------------------------
------------------------------------------------------------
------------------------------------------------------------
------------------------------------------------------------
------------------------------------------------------------
------------------------------------------------------------
------------------------------------------------------------
------------------------------------------------------------
------------------------------------------------------------
------------------------------------------------------------
------------------------------------------------------------
------------------------------------------------------------
------------------------------------------------------------
------------------------------------------------------------
------------------------------------------------------------
------------------------------------------------------------
------------------------------------------------------------
------------------------------------------------------------
------------------------------------------------------------
------------------------------------------------------------
------------------------------------------------------------
------------------------------------------------------------
------------------------------------------------------------
------------------------------------------------------------
------------------------------------------------------------
------------------------------------------------------------
------------------------------------------------------------
------------------------------------------------------------
------------------------------------------------------------
------------------------------------------------------------
------------------------------------------------------------
------------------------------------------------------------
------------------------------------------------------------
------------------------------------------------------------
------------------------------------------------------------
------------------------------------------------------------
------------------------------------------------------------
------------------------------------------------------------
------------------------------------------------------------
------------------------------------------------------------
------------------------------------------------------------
------------------------------------------------------------
------------------------------------------------------------
------------------------------------------------------------
------------------------------------------------------------
------------------------------------------------------------
------------------------------------------------------------
------------------------------------------------------------
------------------------------------------------------------
------------------------------------------------------------
------------------------------------------------------------
------------------------------------------------------------
------------------------------------------------------------
------------------------------------------------------------
------------------------------------------------------------
------------------------------------------------------------
------------------------------------------------------------
------------------------------------------------------------
------------------------------------------------------------
------------------------------------------------------------
------------------------------------------------------------
------------------------------------------------------------
------------------------------------------------------------
------------------------------------------------------------
------------------------------------------------------------
------------------------------------------------------------
------------------------------------------------------------
------------------------------------------------------------
------------------------------------------------------------
------------------------------------------------------------
------------------------------------------------------------
------------------------------------------------------------
------------------------------------------------------------
------------------------------------------------------------
------------------------------------------------------------
------------------------------------------------------------
------------------------------------------------------------
------------------------------------------------------------
------------------------------------------------------------
------------------------------------------------------------
------------------------------------------------------------
------------------------------------------------------------
------------------------------------------------------------
------------------------------------------------------------
------------------------------------------------------------
------------------------------------------------------------
------------------------------------------------------------
------------------------------------------------------------
------------------------------------------------------------
------------------------------------------------------------
------------------------------------------------------------
------------------------------------------------------------
------------------------------------------------------------
------------------------------------------------------------
------------------------------------------------------------
------------------------------------------------------------
------------------------------------------------------------
------------------------------------------------------------
------------------------------------------------------------
------------------------------------------------------------
------------------------------------------------------------
------------------------------------------------------------
------------------------------------------------------------
------------------------------------------------------------
------------------------------------------------------------
------------------------------------------------------------
------------------------------------------------------------
------------------------------------------------------------
------------------------------------------------------------
------------------------------------------------------------
------------------------------------------------------------
------------------------------------------------------------
------------------------------------------------------------
------------------------------------------------------------
------------------------------------------------------------
------------------------------------------------------------
------------------------------------------------------------
------------------------------------------------------------
------------------------------------------------------------
-------------------------------------------TGATGACCATGATAGAT
AACGCACGCAAAGAACACTTAAACCAATTTTTCGGCTCTAAGAGATATCTGTATCAGGAT
AACGAACGAGTGGCACATATTCATGTAGTAAACGGCACTTATTACTTTCATGGGCATATC
GTACCAGGTTGGCAAGGCGTTAAAAAGACATTTGATACAGCGGAAGAGCTTGAAATATAT
ATAAAGCAACATGGTTTGGAATACGAAGAACAGAAGCAACTAACTTTATTTTAAGGAGTT
GGAAATGATGAAAATCAAAGTTAAAAAAACAATGACGCTAAGTGAATTAATTGAATGGGC
TTGGGAAAACCCAGAACTATCAAATAATAAAAAATTTTTTGCTAGAAGTAATTACCTCTC
AGGTTCTGTTAAATTTTTTCCTGGTTTAAGTAGAACTATCACAACTAACAATATAATGTT
TGATGATGAATTCGAAGTCGAAGTTGAAGAGGAAATCACAGAAGAGACTAAGTTTGATAG
GTTGTTTGAAGTATTCGAGGTCTCAGAAGGAGAATATAATCCTACATCAAATAGGAATAC
TAGTACAAACGAAAGTTTAAATGACGACAGATGTTTCCCTATCAAAGCGTTCTAT
>>Illumina genome sequence IMT39173_VSZG01000004
------------------------------------------------------------
------------------------------------------------------------
------------------------------------------------------------
------------------------------------------------------------
------------------------------------------------------------
------------------------------------------------------------
------------------------------------------------------------
------------------------------------------------------------
------------------------------------------------------------
------------------------------------------------------------
------------------------------------------------------------
------------------------------------------------------------
------------------------------------------------------------
------------------------------------------------------------
------------------------------------------------------------
------------------------------------------------------------
------------------------------------------------------------
------------------------------------------------------------
------------------------------------------------------------
------------------------------------------------------------
------------------------------------------------------------
------------------------------------------------------------
------------------------------------------------------------
------------------------------------------------------------
------------------------------------------------------------
------------------------------------------------------------
------------------------------------------------------------
------------------------------------------------------------
------------------------------------------------------------
------------------------------------------------------------
------------------------------------------------------------
------------------------------------------------------------
------------------------------------------------------------
------------------------------------------------------------
------------------------------------------------------------
------------------------------------------------------------
------------------------------------------------------------
------------------------------------------------------------
------------------------------------------------------------
------------------------------------------------------------
------------------------------------------------------------
------------------------------------------------------------
------------------------------------------------------------
------------------------------------------------------------
------------------------------------------------------------
------------------------------------------------------------
------------------------------------------------------------
------------------------------------------------------------
------------------------------------------------------------
------------------------------------------------------------
------------------------------------------------------------
------------------------------------------------------------
------------------------------------------------------------
------------------------------------------------------------
------------------------------------------------------------
------------------------------------------------------------
------------------------------------------------------------
------------------------------------------------------------
------------------------------------------------------------
------------------------------------------------------------
------------------------------------------------------------
------------------------------------------------------------
------------------------------------------------------------
------------------------------------------------------------
------------------------------------------------------------
------------------------------------------------------------
------------------------------------------------------------
------------------------------------------------------------
------------------------------------------------------------
------------------------------------------------------------
------------------------------------------------------------
------------------------------------------------------------
------------------------------------------------------------
------------------------------------------------------------
------------------------------------------------------------
------------------------------------------------------------
------------------------------------------------------------
------------------------------------------------------------
------------------------------------------------------------
------------------------------------------------------------
------------------------------------------------------------
------------------------------------------------------------
------------------------------------------------------------
------------------------------------------------------------
------------------------------------------------------------
------------------------------------------------------------
------------------------------------------------------------
------------------------------------------------------------
------------------------------------------------------------
------------------------------------------------------------
------------------------------------------------------------
------------------------------------------------------------
------------------------------------------------------------
------------------------------------------------------------
------------------------------------------------------------
------------------------------------------------------------
------------------------------------------------------------
------------------------------------------------------------
------------------------------------------------------------
------------------------------------------------------------
------------------------------------------------------------
------------------------------------------------------------
------------------------------------------------------------
------------------------------------------------------------
------------------------------------------------------------
------------------------------------------------------------
------------------------------------------------------------
------------------------------------------------------------
------------------------------------------------------------
------------------------------------------------------------
------------------------------------------------------------
------------------------------------------------------------
------------------------------------------------------------
------------------------------------------------------------
------------------------------------------------------------
------------------------------------------------------------
------------------------------------------------------------
------------------------------------------------------------
------------------------------------------------------------
------------------------------------------------------------
------------------------------------------------------------
------------------------------------------------------------
------------------------------------------------------------
------------------------------------------------------------
------------------------------------------------------------
------------------------------------------------------------
------------------------------------------------------------
------------------------------------------------------------
------------------------------------------------------------
------------------------------------------------------------
------------------------------------------------------------
------------------------------------------------------------
------------------------------------------------------------
------------------------------------------------------------
------------------------------------------------------------
------------------------------------------------------------
------------------------------------------------------------
------------------------------------------------------------
------------------------------------------------------------
------------------------------------------------------------
------------------------------------------------------------
------------------------------------------------------------
------------------------------------------------------------
------------------------------------------------------------
------------------------------------------------------------
------------------------------------------------------------
------------------------------------------------------------
------------------------------------------------------------
------------------------------------------------------------
------------------------------------------------------------
------------------------------------------------------------
------------------------------------------------------------
------------------------------------------------------------
------------------------------------------------------------
------------------------------------------------------------
------------------------------------------------------------
------------------------------------------------------------
------------------------------------------------------------
------------------------------------------------------------
------------------------------------------------------------
------------------------------------------------------------
------------------------------------------------------------
------------------------------------------------------------
------------------------------------------------------------
------------------------------------------------------------
------------------------------------------------------------
------------------------------------------------------------
------------------------------------------------------------
------------------------------------------------------------
------------------------------------------------------------
------------------------------------------------------------
------------------------------------------------------------
------------------------------------------------------------
------------------------------------------------------------
------------------------------------------------------------
------------------------------------------------------------
------------------------------------------------------------
------------------------------------------------------------
------------------------------------------------------------
------------------------------------------------------------
------------------------------------------------------------
------------------------------------------------------------
------------------------------------------------------------
------------------------------------------------------------
------------------------------------------------------------
------------------------------------------------------------
------------------------------------------------------------
------------------------------------------------------------
------------------------------------------------------------
------------------------------------------------------------
------------------------------------------------------------
------------------------------------------------------------
------------------------------------------------------------
------------------------------------------------------------
------------------------------------------------------------
------------------------------------------------------------
------------------------------------------------------------
------------------------------------------------------------
------------------------------------------------------------
------------------------------------------------------------
------------------------------------------------------------
------------------------------------------------------------
------------------------------------------------------------
------------------------------------------------------------
------------------------------------------------------------
------------------------------------------------------------
------------------------------------------------------------
------------------------------------------------------------
------------------------------------------------------------
------------------------------------------------------------
------------------------------------------------------------
------------------------------------------------------------
------------------------------------------------------------
------------------------------------------------------------
------------------------------------------------------------
------------------------------------------------------------
------------------------------------------------------------
------------------------------------------------------------
------------------------------------------------------------
------------------------------------------------------------
------------------------------------------------------------
------------------------------------------------------------
------------------------------------------------------------
------------------------------------------------------------
------------------------------------------------------------
------------------------------------------------------------
------------------------------------------------------------
------------------------------------------------------------
------------------------------------------------------------
------------------------------------------------------------
------------------------------------------------------------
------------------------------------------------------------
------------------------------------------------------------
------------------------------------------------------------
------------------------------------------------------------
------------------------------------------------------------
------------------------------------------------------------
------------------------------------------------------------
------------------------------------------------------------
------------------------------------------------------------
------------------------------------------------------------
------------------------------------------------------------
------------------------------------------------------------
------------------------------------------------------------
------------------------------------------------------------
------------------------------------------------------------
------------------------------------------------------------
------------------------------------------------------------
------------------------------------------------------------
------------------------------------------------------------
------------------------------------------------------------
------------------------------------------------------------
------------------------------------------------------------
------------------------------------------------------------
------------------------------------------------------------
------------------------------------------------------------
------------------------------------------------------------
------------------------------------------------------------
------------------------------------------------------------
------------------------------------------------------------
------------------------------------------------------------
------------------------------------------------------------
------------------------------------------------------------
------------------------------------------------------------
------------------------------------------------------------
------------------------------------------------------------
------------------------------------------------------------
------------------------------------------------------------
------------------------------------------------------------
------------------------------------------------------------
------------------------------------------------------------
-ACAGTTCAAAAGAATATTACGAAAAGCAAAGTGAATACTGGTTTGATGAAGCAAGCAAG
TTTTTGAAGCAACGTGATGAGCTTATTGGAGATATAGCTAAGTTAAGAGAGCGCAACAAA
GAGCTGGAGAACATGTGGCGCACGCTTAAAAATGAATTGTTTGGAAGATACGAATTTTAC
CGTTTTAGACTTAGCGAACTACAGATTGAGAGCAGAGCGAACAAGGAAGTAGCTATATAT
AGAAGAGCTGAAATCAACTTAAGTGTTATATTGTGCCGAATGGACAAACTAGACGGAACA
AATGAGTTCTACGAATTTTTAGATCAAATGGAGGATGACGCAAATGAATAACCGCGAACA
AATCGAACAATCAGTTATCAGTGCTAGCGCGTATAACGGCAATGACACAGAGGGATTGCT
AAAAGAGATTGAAGACGTGTATAAGAAAGCGCAAGCGTTTGATGAAATTCGCGAAGCTAT
TAATGCGCAATGGGTTGAGTATCCAGAAGACTGGGCGTCAGAGGTTTTGAGAGAAGTAAG
AGAGCTTGAATATGAGGAGGAACAGGAAAATGAAAATTAATGAATCTTTGAAGAATTTAA
AAGAAAAAGGATACAAAGAAAATGAAGATAAAGCTATTTTTAATTTAGCTGATGGTACGC
TAGAAATTTACATCGACCATGACGAAAAACAATAATTACAGAATTCCATGATTTAAAGGT
ATTCGTGTCAGAAGATTTAAAAGATAAAAGTATGGAGAGCGTTATGTATGAATTGGCTGG
AATTGATGAGGAGGACAAGGAAAATGACTAACACATTACAAGTAAAACTATTATCAAAAG
ACGCTAGAATGCCCGAACGAAATCATAAGACGGATGCAGGTTATGACATATTCTCAGCTG
AAACTGTCGTACTCGAGCCACAAGAAAAGGCAGTGATTAAAACAGATGTAGCTGTAAGCA
TACCAGAGGGCTATGTCGGACTATTAACTAGCCGTAGTGGTGTAAGTAGTAAAACGCATT
TAGTGATTGAAACAGGCAAGATAGACGCGGGACATCACGGCAATTTAGGGATTAATATCA
AGAATGATATTGAAACGTTAGAGATTTGGGATGATGGTAACTTTAGTCGAAATGTTGCTG
GGATAGACGGAAAGTATGCCCCACCACATCCATCAGATAAAATTTTATTTATGAATGGTA
GTTATGTCATAAACAAAGGCGACAAACTAGCTCAATTGGTTATCGTGCCTATATGGACAC
CGGAACTAAAGCAAGTGGAGGAATTCGAGAGTGTTTCAGAACGTGGAGCAAAAGGCTTCG
GAAGTAGCGGAGTGTAAAGACATCTTAGATCGAGTCAAGGAGGTTTTGGGGAAGTGACAC
AATACTTAGTCACAACATTCAAAGATTCAACAGGACTACCACATGAACATTTTACTGCTG
CTAGAGATAATCAGACATTTACAGTTGTTGAGGCAGAGAGTAAAGAAGAAGCGAAAGAGA
AGTACGAGGCACAAGTTAAAAGGGATGCAGTTATTAAATTAGGTCAGTTGTTTGAAAATA
TAAGGGAGTGTGGGAAATGAATCGGCTGAGAATTTTATTACATGACGGTAGTAGTTTGAT
ATTACATGAAGATGAATTATTTAACGAAATAGCATTTGTTTTGGATGATTTTAGAAATGA
TGATGACTATTTAACGATAGAAAAAGATTATGGCAGAGAACTTGTATTGAACAAAGGTTA
TATAGTTGGGATTAATGTTGAGGAGGCAGACGATGTTTAAACAAATACTAAGATTATTAT
TCTTACTAGCGATGTATGAGCTAGGTAAGTATGTAACTGAGCAAGTATATATTATGATGA
CGGCTAATGATGATGTAGAGGCGCCGAGTGAGTATAAACATAGAGCGGAGGTAAGTGATT
GATGTGGATTACTATGACTATTGTATTTGCTATATTGCTATTAGTTTGTATCAGTATTAA
TAGTGATCGTGCAAGAGAGATACAAGCACTCAGATATATGAATGATTATCTACTTGATGA
AGTAGTTAAAACTAAAGGATACAACGGGTTAGAAGACTACAGGATTGAATTGAAGCGAAT
GAATTATAAATATAATAAGTAGGTAATAAGAATGGAGGAAACGAATGTACACACCTAATG
ATATACGTGAAATGTTTAAGGACTACAAATGGATGACCAACGAATTAGAGGGCGCAATGC
TAATAAAAACGGATAGCACATCAATCGCTCAATATGGTGTGGAAGCTAGTCAGCCTAAAC
CTCAGGGACTTACTTCTGATAAGATTTGTAATATAATATTGCAAAAAGAAAAGCAAGACA
AGAAGTTAGTTAAGTGGGCAAATAAGGTTAAGTTCATTGATGAATGCGAAGAATTATTTA
CAAAGGATTTAGATATATTTATTTATCGCAAATTAAAACAAAATTATTCACATACAATGA
TTGGAGTAATAAGTGGTAAAGATAAAACAACTATCAGCAATAGAGTAACAAAGATAGTTG
AGATCATGAGCAATGCGTCAAAATCGTCGAATTCGTCAAAATCGTCAAAATAGAAGTTTT
TGTAAAGAAGTTAGTACATTTATTATAATAATCGCAGAGGTTATACTCTCTATAAAATAA
CAAAACGTAATCATTAGACACTGTTACGAGCAGTGTCTTTTTTATATTTATTCTTTCTTT
ATATCTGAACATATGTTATAATATATGTAGGAGGTAAATCAAGATGAGCTCATCAAAAGA
AGTTATTAAGAAGATTGAGCAAGGCGGTTGGTATCTTGTAAGAGTGGTCGGTAGTCATCA
TCACTTTAAACATCCAAATCGTAAAGGTAAAGTCACAGTTCCGCATCCGAAGAAAGATTT
ACCACGCGGGACAGAACGCTCAATCTTAAAGCAAGCAGGGCTGTTATAGTCCTCTTGCAT
CTTCTTGATATGGAGGGATGAATATGAAGTATCATTTCTATGCGGTCTTGCAACAAGAAG
GCGATGATTATAATGTGTACTTTCCAGATTTACCAGGAGCAATAACATATGGTAATAACC
TTGAAGATGCTGTGTTTATGGCACAGGATGTATTAGAAGGTCATTTATTAGTGATGGAAG
ATGATGGTGATGATATACCTAAACCATCTGAATACAGATCACTCATTAACAACATTGATG
ACAATGAACAATTACAATTAGTTACTGTTGATACAAGACTCATTAGAATCAAGGAAGAGA
ATAAGACAGTGAATAAGATGGTTACATTACCGCAATATATGGTTGTTTTAGGTAAAGAGA
AAGGTATTAACTTTAGTCAAACTTTACAGCGAGCATTAAAAGAAGAACTAAATATATGAG
TTAGGGACATCGCATAACGTGGTGTCTTTTTATATTGGGGTGAAACGTTATGATGACTAA
AGTCGAAAGAATAAGATTCTATAAGTCTAAAGAATGGCAAACAACAAGAAAAAGAGTACT
AGAAAGAGATAATTATGAATGTCAACAATGTAAGAGAGACGGCAAGTTAACGACATATGA
TAAAAGCAAACATAAGTCGTTGGATGTAGATCATATATTATCGCTAGAACATCATCCGGA
GTTTGCTCATGATTTGAACAATTTAGAAACGCTGTGTATTAAATGTCATAACAAAAAAGA
AAAGAGATTTATAAAAAAAAAGAAAATAAATGGAAAGATGAAAAATGGTAAATACCCCCG
GGTCAAAAAAATCAAAACCGACAAAAACGCTAGGGGAACGGGCAGGGGCTCGACTTCGCG
ATAATTTTAAAAATCCATGTATAACCCCCCTCTTATAACCATTTTAAGGCAGGTGATGAA
ATGGAGATTATAGTTGATGAAAACTTAGTGCTTAAAGAAAAAGAAAGGCTGCAAGTATTA
TATAAAGACATACCTAGCAATAAATTAAAAGTAGTTGATGGTTTAATTATTCAAGCAGCA
AGGCTACGTGTAATGCTTGATTACATGTGGGAAGACATAAAAGAAAAAGGTGACTATGAT
TTATTTACTCAATCTGAAAAGGCGCCACCATATGAAAGAGAAAGACCAGTAGCCAAGCTA
TTTAATGCTAGAGATGCTGCATATCAAAAAATAATCAAACAATTATCGGATTTATTGCCC
GAAGAGAAAGAAGACACAGAAACACCATCTGATGATTACCTATGATTAGTAATAAATACG
TTGATGAATATATAAATTTGTGGAAACAAGGAAAGATAATTTTAAATAAAGAAAGAATTG
ATCTCTTTAATTATCTACAAAAACATATATATTCACGAGATGATGTATATTTTGATGAAC
AGAAAATCGAGGATTGTATCAAATTTATTGAAAAATGGTATTTTCCAACATTACCATTTC
AAAGGTTTATCATAGCTAATATATTTCTTATAGATAAAAATACAGATGAAGCTTTCTTTA
CAGAATTTGCTATTTTCATGGGACGTGGAGGCGGGAAAAACGGTCTAATAAGTGCTATTA
GTGATTTTCTTTCTACGCCCTTACACGGAGTTAAAGAATATCACATCTCCATTGTTGCTA
ATAGTGAAGATCAAGCAAAAACATCGTTTGATGAAATCAGAACCGTTTTAATGGATAACA
AACGAAATAAGACGGGTAAAACGCCAAAAGCTCCTTATGAAGTTAGTAAAGCAAAAATAA
TAAACCGTGCAACTAAATCGGTTATTCGATATAACACATCAAACACAAAAACCAAAGACG
GTGGACGTGAGGGGTGTGTTATTTTTGATGAAATTCATTATTTCTTTGGTCCTGAAATGG
TAAACGTCAAACGTGGTGGATTAGGTAAAAAGAAAAATAGAAGAACGTTTTATATAAGTA
CTGATGGTTTTGTTAGAGAGGGTTATATCGATGCAATGAAGCACAAAATTGCAAGTGTAT
TAAGTGGCAAGGTTAAAAATAGTAGATTGTTTGCTTTTTATTGTAAGTTAGACGATCCAA
AAGAAGTTGATGACAGACAGACGTGGGAAAAGGCGAACCCAATGTTACATAAACCGTTAT
CAGAATACGCTAAAACACTGCTAAGCACGATTGAAGAAGAATATAACGATTTACCATTCA
ACCGTTCAAATAAGCCCGAATTCATGACTAAGCGAATGAATTTGCCTGAAGTTGACCTTG
AAAAAGTAATAGCACCATGGAAAGAAATACTAGCGACTAATAGAGAGATACCAAATTTAG
ATAATCAAATGTGTATTGGTGGTTTAGACTTTGCAAACATTCGAGATTTTGCAAGTGTAG
GGCTATTATTCCGAAAAAACGATGATTACATTTGGTTAGGACATTCGTTTGTAAGACAAG
GGTTTTTGGATGATGTCAAATTAGAACCTCCTATTAAAGAATGGGAAAAAATGGGATTAT
TGACCATTGTCGATGATGATGTCATTGAAATTGAATATATAGTTGATTGGTTTTTAAAGG
CTAGAGAAAAATATGGGCTTGAAAAAGTCATAGCTGATAATTATAGAACTGATATTGTAA
GACGTGCGTTTGAGGATGCTGGCATAAAACTTGAAGTACTTAGAAATCCAAAAGCAATAC
ATGGATTACTTGCACCACGTATCGATACAATGTTTGCGAAACATAACGTAATATATGGAG
ACAATCCTTTGATGCGTTGGTTTACTAATAATGTTGCAGTAAAGGTTAAACCCGATGGTA
ATAAAGAATATATTAAAAAAGATGAAAATAGAAGAAAAACCGATGGGTTCATGGCTTTTG
TTCACGCATTATATAGAGCAGACGATATAGTAGACAAAGACATGTCTAAAGCGCTTGATG
CATTAATGAGTATAGATTTCTAATAGAGGAGGTGAGACATGAGTATTCTAGAAAAGATAT
TTAAAACTAGGAAAGATATAACATATATGCTTGATTTAGATATGATAGAAGATCTATCAC
AACAAGCGTATGTGAAACGTTTAGCGATTGATAGTTGTATTGAATTTGTTGCGCGAGCTG
TCGCTCAAAGTCATTTTAAAGTATTGGAAGGTAATAGAATTCAAAAGAATGATGTTTACT
ACAAGTTAAATATAAAACCAAATACTGACTTATCAAGCGATAGTTTTTGGCAACAAGTTA
TATATAAACTAATTTATGATAACGAGGTTTTAATCGTAGTAAGTGACAACAAAGAATTAC
TTATCGCAGATAGCTTTTACAGAGAAGAGTACGCTTTGTATGATGATATATTCAAAGATG
TAACGGTTAAAGATTATACTTATCAACGTACTTTCACAATGCAAGAGGTCATATATTTAA
AGTACAACAACAATAAAGTGACACACTTTGTAGAAAGTCTATTCGAAGATTACGGGAAAA
TATTCGGAAGAATGATAGGTGCACAATTAAAAAACTATCAAATAAGAGGGATTTTGAAAT
CTGCCTCTAGCGCATATGACGAAAAGAATATAGAAAAATTACAAGCGTTCACAAATAAAT
TATTCAATACTTTTAATAAAAATCAACTAGCAATCGCGCCTTTGATAGAAGGTTTTGATT
ATGAGGAATTATCTAATGGTGGTAAGAATAGTAACATGCCTTTTTCTGAATTGAGTGAGC
TAATGAGAGATGCAATAAAAAATGTTGCGTTGATGATTGGTATACCTCCAGGTTTGATTT
ACGGAGAAACAGCTGATTTGGAAAAAAACACGCTTGTATTTGAGAAGTTCTGTTTAACAC
CTTTATTAAAAAAGATTCAGAACGAATTAAACGCGAAACTCATAACACAAAGCATGTATT
TGAAAGATACAAGAATAGAAATTGTCGGTGTGAATAAAAAAGACCCACTTCAATATGCTG
AAGCAATTGACAAACTTGTAAGTTCTGGATCATTTACAAGAAATGAGGTGCGGATTATGT
TAGGTGAAGAACCGTCAGACAATCCTGAATTAGACGAATACCTGATTACTAAAAACTACG
AAAAAGCTAACAGTAGTGGAAATGATGAAAAAGAAGAAGTTGAAAATACTTTGAAAGGTG
GTGATGAAGATGAAAGCAGAAATTAAAGGTGTTATCGTTTCCAACGAAGATAAATGGGTT
TACGAAATGCTTGGTATGGATTCGACTTGTCCTAAAGATGTTTTAACACAACTAGAATCT
AGTGATGAAGATGTTGATATTATAATTAACTCAAATGGTGGTAACCTAGTAGCTGGTAGT
GAAATATATACACATTTAAGAGCTCATAAAGGTAAAGTGAATGTTCGTATCACAGCAATA
GCAGCAAGTGCAGCATCGCTTATCGCAATGGCTGGTGACCACATCGAAATGAGTCCGGTT
GCTAGAATGATGATTCACAATCCTTCAAGTATTGCGCAAGGAGAAGTGAAAGATCTAAAT
CATGCTGCAGAAACATTAGAACATGTTGGTCAAATAATGGCTGAGGCATATGCGGTTAGA
GCTGGTAAAAGCAAACAAGAACTTGTAGAAATGATGGCTAAGGAAACATGGCTAAATGCC
GATGAAGCCATTGAGCAAGGTTTTGCGGATAGTAAAATGTTTGAAAATGATAATATGCAA
ATTGTAGCGAGCGATACACAAGTGTTATCGAAAGATGTATTAAATCGTGTGACGGCTTTG
GTAAGTAAAACACCAGAGGTTAGCATTGATATTGACGCAATAGCAAATAAAGTAATTGAA
AAAATAAATATGAAAGAAAAGGAATCAGAAATCGATGTTGCAGATAGTAAAGTATCAGCA
AATGGATTTTCAAGATTCCTTTTTTAATACAAAAAATAGGAGGTCATAAAATGACTATAA
ATTTATCGGAAACATTCGCAAATGCGAAAAATGAATTTATTAATGCAGTAAACAACGGTG
AACCGCAAGAAAGACAAAATGAATTGTATGGTGACATGATTAACCAACTCTTTGAAGAAA
CTAAATTACAAGCAAAAGCAGAAGCTGAAAGAGTTTCTAGTTTACCTAAATCAGCACAAT
CTTTGAGTGCAAATCAAAGAAATTTCTTTATGGATATCAATAAAAACGTTGGCTATAAAG
AAGAAAAGCTTTTGCCAGAAGAAACAATTGATAGAATTTTCGAGGATTTAACAACGAATC
ATCCATTATTGGCTGACTTAGGTGTTAAAAATGCTGGTTTGCGTTTGAAGTTCTTAAAAT
CTGAAACTTCTGGCGTAGCCGTTTGGGGTAAAATCTTTGGTGAAATTAAAGGTCAGTTAG
ATGCTGCGTTCAGCGAAGAAACAGCAATTCAAAATAAATTGACAGCGTTTGTTGTTTTAC
CAAAAGATTTAAAAGATTTTGGTCCCGCATGGATTGAGAGATTTGTTCGTGTTCAAATCG
AAGAAGCGTTCGCAGTTGCGCTTGAAGCTGCATTCTTAAAAGGTACTGGAAACAATGAAC
CAATCGGATTGAATCGACAAGTACAAAAAGGCGTTTCTGTATCCGGAAATGTATACCCAG
AGAAAGCTGAACAAGGGACACTTACATTTGCCAGTCCTCGTACAACTGTAAATGAATTGA
CTCAAGTGTTTAAGTATCACTCTACCAATGAAAAAGGAAAATCTGTGGCGGTTAAAGGTA
ATGTAACAATGGTTGTTAATCCGTCCGATGCGTTCGAAGTCCAAGCGCAATACACACATT
TAAATTCGAATGGCGTATATGTAACAGCGTTGCCGTTTAATTTAAATGTTATTGAATCTG
CCGCGCAAGAAGCAGGTAAAGCTTTAACATATGTTAAAGGGCTGTATGATGGTTATTTAG
CTGGTGGCATTAATATTCAGAAGTATGAACAAACGCTTGCTTTGGATGATATGGACTTAT
ATACTGCGAAACAATTTGCATATGGTAAAGCGAAAGATAATAAAGTTGCTGCCGTTTGGA
AATTGGATTTAAAAGGTCATAAGCCAAGTGCTGACGATGAGGACGAATCACTATAAAAAT
GTTATGAGGTGATAAAATATGACGAAATTCAAAGTGATTAGAGATTTTAAGGATTTAGAG
CACAATCAATACAAGTATAAAGTAGGTGATTTGTATCCAGCTGAAGGATATGATAGCTCT
CGTGTTGAATTGTTGACGAATCAGGTTAAAAATAAGTACGACAAAGTTTATATTGTACCT
TTAGATAAACTGACAAAACAAGAATTATTAGAACTATGTGAATCATTAAAAATAAAAGCT
TCTAGTTCGATGGTCAAAAACGAAATCATTGAGCTGTTGAATGGTGAAGGCAATGATGAT
TGATGATTTGCTTGCCAAATTCAAATCGCTTGAAAAGATAGACCATAGTTCAGAGGATGA
ATATATAAAGCAGTTATTGAAAATGTCTCATAAGCGTATTATAAATCAATGCGGTTTTTT
TGACGCTGAGAATTTAACAGGTCAAGAATTGGTACTTATACGTACTAGATACGCTTATCA
AGATTTATTAGAGCACTTTAACGATAATTACAGATCTGAGTTAATAGATTTTTCGTTATC
TCTGATGGAGGTATCAGAAGATGAAGAAAGTATTCAAGAAGCCTAGAATCACAACTAAAC
GCTTAAATACACGTGTTCATTTCTATAAATATGTTGAAATGAATAGCCCTGAAGCTGGAG
AAAAAGAAGAAAAGTTACTATATAGTTGCTGGGCAAGTGTTGATGGCGTTTGGTTGAGAG
AGCTAGAACAGGCTATATCTAACGGAACACAAAATGACGTTAAATTGTATATTCGCGATC
CGCAAGGTGATTATTTACCCAGTGAAGAACATTATCTTGAAATTGAATCAAGATATTTCA
AAAATCGTTTGAATATAAAGCAAGTATCACCAGATTTGGATAATAAAGACTTTATTATGA
TTCGTGGAGGTTATAGTTCATGAGTGTGAAAGTGACAGGTGATAAAACTTTAGAAAGCGA
ATTAGAAAAACGATTTGGCATTAAAGAAATGGTGAAAGTTCAAGACAAGGCGTTAGTCGC
TGGTGCTAAAGTCATTGTTGAAGAAGTAAAAAAGCAACTTAAGCCATCAAAAAATACAGG
CGCATTGATAAATGAGGTTAGTTACAGTGAACCTGAATGGATAAAAGGCAGACGTACAAT
CACAGTTCATTGGCGTGGACCCAAAGACCGTTATAGATTGGTACATTTAATTGAAAATGG
TCATGTTCAAAAAGGAACAGGAAAATTTATTAAACCTAAAGCTATGGGTGGAGTAAATAG
AGCGATAAGGCAAGGTCAAAGGCAGTATTTTGAAACGCTAAAAAGGGAGTTGAAAAAATT
GTGATTGATATCTTGTATAAAGTTCATGAAGTGATTAGCCAAGATAGCATTATTAGAGAA
CATGTAAATATCGATAATATTAAATTCAACAAGTACCCTAATGTTAAAGATGCAGATGTG
CCTTTCATCGTTATCGATGATATAGACGACCCACTCCCAACAACATTTACTGATGGTGAC
GAACTTGCATATAGTTATATTGTGCAAATAGATGTATTTGTAAAATACAACGATAAATAT
AATGCAAGGTTGATAAGAAATAAATTAGCGAATCGTATTCAAAAGTTGTTATGGTCTGAA
TTGAAAATGGGAAATGTTTCAAATGGAAAACCACAATATATAGAAGAATTTAAAACATAT
AGAAGCTCTCGTGTTTACGAGGGTATTTTTTATAAGGAGGAAAATTAAATGGCAGTAAAA
CATGCAAGTGCGCCAAAGGCGTATATTAACATTACTGGTTTAGGTTTCGCTAAATTAACA
AAAGAAGGCGCGGAATTAGAATACAGTGATATTACAAAAACAAGAGGATTACAAAAAATT
GGTGTTGAAACTGGTGGAGAACTAAAAACAGCATATGCTGATGGTGGTCCAATCGAATCA
GGGAATACAGATGGGGAAGGTAAAATTTCATTACAAATGCATGCATTCCCCAAAGAGATT
CGTAAAATTGTATTTAATGAAGAATACAATGAAGATGGTGTATACGAAGAGACGCAAGGT
AAACAAAACAATTACGTAGCTGTATGGTTCAGACAAGAGCGTAGAGACGGTACATTCAGA
ACTGTTTTATTACCTAAAGTTATGTTTACTAATCCTAAAATTGATGGCGAAACAGCTGAA
AAAGACTGGGATTTCTCAAGTGAAGAAGTTGAAGGAGAAGCGTTGTTCCCGTTGATTGAC
AATAAAAAATCAGTACGTAAGTATATATTTGACTCAGCGAACATGACAAAAAATGAGGGT
AATGGAGAAAAAGGTGAAGAAGCATTTCTTAAGAAAATTTTAGGAGAAGCGTATACAGGT
CAGGCAACAGAAAACGAAGAGTCTTTGTAGGTAGACCGACTTTATCGGAAATCTCAGTAA
AGTCGGTTAACATACCAGAAAGTATCAAGACAATGCGTGTGGGTGAAAAATATGATTTAA
ATGTGATTGTTGAACCAAGAGAGCAACATAAATCATTGAAATACACAACAAAACAAACAG
ACATCGTGTCACTAAGTGATAACGGACAAATAACGGCAGAATCACCAGGTATAGCTACAG
TAACAGCAACTGCTGGAAACAAAAGTGATTCAATAACAATAAATGTAGAAGGATAAGAGG
GGGGGCACCCCTCTATTTTATTTGAAAATAAGGAGAGAATTATAAATGGCAAAATTAAAA
CGTAATATTATTCAATTAATCGAAGACCCTAAAGCAACAGAAATTAAACTGCAAACTTTT
TTAACACCACATTTTATTCCGTTTTCAATGGTTTATGAATCAATTGATTTAATTGACGAT
ATTGAAAACGAAGAGGTAAAGATGAAACCTAAGGAAATGGCTGATAAATTAATGGATATG
GTCATTAGAATTTATGACAACCAATTTACTGTCAAAGATTTAAAAGAACGTTTACATGCA
CCTGATGGTATGCGAGCACTTCAAGAGCAAGTTGTATTTATTACGCAAGGACAACAAACT
GAGGAAACGCGAAATTTTATCCAAAACATGAAATAAACTCTGAAGATTTAACATATAGAG
CAATGTTAAAAAATATGGATGTACTTATGATGGACTTAATGGAAAACGGGAAAGACGCTA
ACGAAGTTTTAAACATGCCCTTCCACTACGTACTTTCCATATATAAAAATAAGAATAATG
ATATTTCTGAAGAAAAAGCAGAAGCTTTAATTGATGCATTTTAACCTTAACCGTTTGGTT
AGGGTTATTTTTTTGAACTTTTTTAGAAAGGAGGTAAAACATGGGTGAAAGAATCAAAGG
TTTATCTATAGGTTTGGATTTGGATTCAGCGAATTTAAATAGATCGCTTACAGAAATAAA
GCGAAACTTTAGAACTTTAAATTCCGATCTAAAGTTGACTGGAAACAACTTTAAATATAC
TGAAAAATCAACCGATAGTTATAAACAACGAATCAAAGAGTTAGACGGTACGATTGCAGG
TTATAAGAAAAATATAGATGATTTAGCGAAACAATATGACAAGGTATCTCAAGAACAGGG
CGAAAATAGTACAAAAGCTCAGAATTTAAGACAAGAATATAACAAACAAGCAAATGAGCT
GAATTTTTTAGAAAAAGAACTAGAAAAAACAACAGCTGAGTTTGAAGAGTTCAAAAAAGC
ACAAGTTGAAGCTCAAAGAATGGCTGAAAGTGGCTGGGGTAAAACCAGCAAGATGTTTGA
AAATATGGGACCAAAGCTGACGAAAATGGGCGATGGTTTAAAATCCGTTGGTAAAGGACT
GAGTATTGGTATTACAGCACCTGTATTAGGTATTGCAGCAGCATCAGGAAAAGCTTTTGC
AGAAGTTGATAAAGGTTTAGATACAGTTACTCAAGCGACAGGAGCAACCGGCGGAGAGCT
TAAGAAGTTGCAGAATTCATTTAAAGATGTTTATGGCAACTTTCCAGCAGACGCTGAGAC
TGTAGGCGGTGTTTTAGGGGAAGTTAACACAAGGTTAGGTTTCACTGGCAAAGAACTTGA
GAGTGCCACAGAGTCATTTTTGAAATTTAGTCACATAACAGGTTCTGACGGCGTACAAGC
CGTTCAATTAATTACGCGTGCAATGGGTGATGCAGGTATTGAAGCTGATGAGTATCAAAG
TGTACTTGATATGGTAGCGAAAGCAGCACAGGCTAGCGGTATAAGTGTTGATACATTAGC
TGATAGCATTACTAAATACGGTGCTCCAATGAGGGCTATGGGCTTTGAGATGAAAGAATC
AATCGCTTTATTCTCTCAATGGGAGAAATCAGGTGTTAATACTGAAATAGCCTTCAGTGG
TTTGAAAAAAGCTATATCCAATTGGGGTAAAGCGGGTAAAGACCCAAGAGAAGAATTTAA
GAAGACATTAGCAGAAATTGAAAGGACACCGGATATAGCTAGCGCAACAAGTTTAGCGAT
TGAAGCATTTGGTGCAAAAGCAGGTCCTGATTTAGCAGATGCTATTAAAGGCGGTCGCTT
TAGTTACCAAGAGTTCTTAAAAACTATCGAAGATTCGCAAGGAACGGTCAATCAGACATT
TAAAGATTCTGAAAGTGGCTCCGAAAGATTTAAAGTAGCAATGAATAAACTTAAATTAGT
AGGTGCTGATGTATGGGCTTCTATTGAAAGTGCGTTTGCTCCAGTCATGGAAGAATTAAT
CAAAAAGCTATCTGTAGCAGTTGATTGGTTTTCAAGTTTAAGTGATGGATCTAAAAGGTC
GATTGTTATATTCGGTGGTATTGCTGCTGCAATTGGTCCTGTAGTTTTTGGATTAGGTGC
ATTTATAAGTACAATCGGTAATGCAGTAACTGTATTAGCCCCGCTATTAGCTGGTATTGC
AAAGGCGGGCGGATTAATTAGTTTTTTATCAACTAAAGTGCCTATTTTAGGAACAGTCTT
CACAGCATTAACTGGTCCAATTGGCATTGTATTAGGTGTCTTGGCTGGTTTGGCGGTGGC
GTTCACAGTGGCTTATAAGAAGTCGGAAACGTTTAGAAACTTTGTGAATGGCGCAATTGA
CAGTGTCAAACAAACATTCAGTAATTTTATTCAATTTATTCAACCTTTCATTGATTCTGT
TAAAAATATTTTCAATCAAGCGATATCAGCGATTGTTGATTTTGCTAGGGATATTTGGAA
TCAAATTAATGGATTTTTTAATGAAAACGGTACGTCGATAGTGCAGGCTTTACAAAATGT
ATTTAACTTTATTAAGGTTATATTTGACGGCGTATTAAACTTTGTTATTAAACCTGTCAT
GTTTGCGATTTGGCAAGTGATGCAATTTATTTGGCCGGCGATAAAATACTTGATTGTCAG
TACTTGGGAGAATATAAAAGGTGTAATACAAGGTGCTTTAAATATTATACTTGGTTTTAT
TAAGTTCTTTTCAAGTTTATTCACTGGTAATTGGCGAGGTGTTTGGGACGGTATCGTAAT
GATACTAAAAGGTACTGTACAGTTAATTTGGAATTTAATACAACTATGGTTTGTAGGTAA
AATTCTAGGTGTAGTGAAGTACTTTGGTGGATTGCTTAAAGGTTTAATATCCGGCATCTG
GGGTGTTATCAAAGGTATATTTAGTAAATCATTATCTGCAATTTGGAATGCAACGAAAAG
TATTTTTGGTTTCTTATACAATAGTGTTAAATCAATTTTTACAAATATGAAAAATTGGCT
ATCTAACACATGGAATAATATCAAGAGTAATACAGTTGGTAAAGCACATTCTTTATTTAC
TGGTGTGAGATCTAAATTCACAAGCTTATGGAATGTGACGAAAGATATATTTACAAAATT
AAGAAATTGGATGACAAATATTTGGAATTCTATCAAAGACAATACAATAGGTATAGCTGG
TCGCTTATGGGATAGGGTGCGTAACATCTTTGGAAGCATGCGTGACGGTTTAAAATCTAT
CATTGGTAAAATTAAAGATCATATCGGCGGTATGGTAGATGCTATTAAAAAGGGTCTTAA
TAAACTGATTGAAGGTTTAAACTGGGTCGGTGGTAAGTTAGGCATGGATAAAATACCTAA
GCTACACACAGGTACAGAACATACACATACTACTACAAGATTAGTTAAAAACGGTAAGAT
TGCACGTGATACATTCGCTACAGTTGGGGATAAAGGACGAGGCAATGGTCCTAATGGTTT
CAGAAATGAAATGATTGAGTATCCTAACGGTAAACGTGTACTTACGCCCAATACAGATAC
GACAGCATATTTACCTAAAGGTTCAAAAGTATATAACGGCGCACAAACTTATTCAATGTT
AAACGGAACGCTTCCGAGATTTCATTTCGGTACTACTATGTGGAAAGACATTAAATCTGG
CGCTTCATCAGCGTTTAAGTGGACAAAAGACCAAATAGGCAAAGGTACTAAGTGGCTTGG
AGATAAAGTCGGTGATGTCATGGACTTTATCGATAATCCAGGTAAACTTCTAAATTATAT
ACTTAAAGCATTCGGTGTTGATTTCAGCTCTCTAACTAAAGGTATGGGGATTGCAGGAGA
TATTACAAAAGCGGCTTGGAATAAGATTAAGAAGAGTGCTACCAATTGGATAAAAGAAAA
CTTAGAAGCAATGGGTGGCGGTGATTTAGTTGGGGGAATATTAGACCCTGACAAAATTAA
TTATCATTATGGACATACCGCTGCATATACTGCTGCAACTGGAAGACCTTTCCATGAAGG
TGTAGACTTCCCGTTTGTATACCAAGAAGTTAGAACGCCGATGGGTGGTAGACTTACAAG
AATGCCATTTATGTCTGGTGGTTATGGTAACTATGTAAAAATTACCAGCGGTGTGATTGA
CATGTTATTTGCACATTTGAAAAACTTTAGCAAATCACCACCTAGTGGCACGATGGTCAA
GCCAGGTGATGTTGTTGGTTTAACGGGTAATACGGGTTTTAGTACAGGACCGCACTTACA
TTTTGAAATGAGAAGAAATGGACGTCACTTTGACCCTGAACCGTATTTAAGAAACGCTAA
GAAAAAAGGTAGATTATCAATAGGTGGCGGTGGTGCTACTTCTGGAAGTGGCGCAACGTA
TGCTAGCAGAGTAATTCGACAAGCGCAAAACATCTTAGGTGGTCGCTATAAGAGTAAATG
GATTCACGACCAAATGATGCGAGTTGCAAAGCGTGAAAGTAACTACCAAGCGAACGCAGT
GAATAATTGGGATATTAATGCACAAAGAGGAGACCCTTCAAAAGGGTTATTCCAAATTAT
CGGCTCGACTTTTAGAGCTAATGCGAAGTCTGGTTATACTAACTTCAACAACCCTGTTCA
TCAAGGTATATCAGCAATGCAATATATCGTAAGACGTTATGGTTGGGGTGGATTTAAACG
CGCTGGCGATTACGCATATGCTACTGGTGGCAAAGTCTACAATGGCTTGTATCACTTAGG
AGAAGAGGGATATCCAGAGTGGATAATTCCTACTGATCCTGCACGTAAAAACGAAGCAAT
GAAGATGTTGCATTATGCAGCTGCGGAAGTTAGAGGAAAAAACGCAAGTAAGAATAAACG
ACCTAGTCAATTGTCTAGTGTAAATGGGTTTGATGATCCAACCTTGTTATTGAAAATGAT
TGAACAACAGCAACAACAAATAGCTTTATTACTAAAAATAGCACAATCTAATGATGTAAT
TGCAGATAAAGATTATCAGCCGATTATTGATGAATACGCTTTTGATAAAAAGGTGAATGC
GTCTATAGAAAAGCGAGAAAGGCAAGAATCAATAAAAGTAAAGTTTAGAAAAGGAGGAAT
TGCTATTCAATGATAGACACTATTAAAGTGAACAACAAAACAATTCCTTGGCTGTATGTC
GAAAGAGGGTTTGAAATACCCTCTTTTAATTATGTTTTAAAAACAGAAAATGTAGATGGG
CGTTCGGGGTCTATATATAAAGGGCGTAGGCTTGAATCTTATAGTTTTGATATACCTTTG
GTGGTACGTAATGACTATTTATCTCACAACGGCATTAAAACACATGATGACGTCTTGAAT
GAATTAGTAAAGTTTTTTAATTACGAGGAACAAGTTAAAATACAATTCAAATCTAAAGAT
TGGTACTGGAACGCTTATTTTGAAGGACCAATAAAACTGCACAAAGAGTTTACAATCCCT
GTTAAGTTCACTATCAAAGTAGTACTAACAGACCCTTACAAATATTCAGTAACAGGCAAC
AAGAATACTGCGATTTCAGACCAAGTATCGGTTGTTAATAACGGCACTGCCGATACACCT
TTAATCGTTGAAGCTCGAGCGATAAAACCATCTAGTTATTTTATGATTACAAAAAACGAT
GAAGATTATTTCATGGTTGGTGACGATGAAGTAATCAAAGAAGTTAAGGATTACATGCCT
CCTGTTTATCATACAGAATTTCGTGATTTCAAAGGTTGGAATAAGATGACTTCTGAAGAT
ATCCCAAGTAATGACTTGGGCGGTAAGGTTGGTGGTGACTTTGTGATATCCAATCTGGGT
GAAGGATATAAAGCAACGAATTTTCCTGATGCAAAAGGTTGGGTTGGCGCTGGTACAAAG
CGCGGACTTCCTAAAGCAATGACAGATTTTCAAATCACTTATAAATGTATTGTTGAACAA
AAGGATAAAGGTGCTGGTAGAACAGCTCAACATATATACGACAGTGACGGTAAGTTACTT
GCTTCTATTGGTTATGAAAACAAATATCACGATAGAAAAATAGGACACATTGTTGTTACG
TTGTATAACCAAAAAGGAGACCCCAAAAAGATATATGACTATCAGAATAAGCCGGTAATG
TATAACAAAGATAGAATTGTTGTTTACATGAGACTTAGAAGAGTAGGCAATAAATTTTCT
ATTAAAACTTGGAAATTTGACCATATTAAAGACCCTGATAGACTTAAACCTATTGATATG
GATGAAAAAGAGTGGATAGACGGCGGTAAGTTTTATCAACGTCCTGCTTCTATCATAGCT
ATCTATAGTGCGAAGTATAACGGTTATAAGTGGATGGAGATGAACGGATTAGGTTCATTC
AATACGGAGATTCTGCCGAAACCGAAAGGTGCAAGGGATGTCATTATACAAAAAGGTGAT
TTAGTGAAAATAGATATGCAAGCAAAAAGTGTTGTCATCAATGAGGAACCAATGTTGAGC
GAGAAATCGTTTGGAAGTAATTATTTCAATGTTGATTCGGGGTACAGTGAATTAATCATA
CAACCTGAAAACGTCTTTGATACGACGGTTAAATGGCAAGATAGATATTTATAGAAAGGA
GATGAGAGTGTGATACATGTTTTAGATTTTAACGACAAGATTATAGATTTCCTTTCTACT
GATGATCCTTCCTTAGTTAGAGCGATTCATAAACGTAATGTTAATGACAATTCAGAAATG
CTTGAACTGCTCATATCATCAGAAAGAGCTGAAAAGTTCCGTGAACGACATCGTGTTATT
ATAAGGGATTCAAACAAACAATGGCGTGAATTTATTATTAACTGGGTTCAAGATACGATG
GACGGCTACACAGAGATAGAATGTATAGCGTCTTATCTTGCTGATATAACAACAGCTAAA
CCGTATGCACCAGGCAAATTTGAGAAAAAGACAACTTCAGAAGCATTGAAAGATGTGTTG
AGCGATACAGGTTGGGAAGTTTCTGAACAAACCGAATACGATGGCTTACGTACTACGTCA
TGGACTTCTTATCAAACTAGATATGAAGTTTTAAAGCAATTATGTACAACCTATAAAATG
GTATTGGATTTTTATATAGAGCTTAGTTCTAATACCGTCAAAGGTAGATATGTGGTACTC
AAAAAGAAAAACAGCTTATTCAAAGGTAAAGAAATTGAGTATGGTAAAGATTTGGTTGGG
TTAACTAGGAAGATTGATATGTCAGAAATCAAAACAGCATTAATTGCTGTGGGACCCGAA
AATGACAAAGGAAAGCGTTTAGAGTTAGTTGTGACAGATGACGAAGCACAAAGTCAATTC
AACTTACCTACCCGTTATATTTGGGGAATATACGAACCTCAATCAGATGATCAAAATATG
AATGAAACACGATTACGTTCTTTGGCCAAAACAGAGTTAAATAAACGTAAGTCGGCAGTT
ATGTCATATGAGATTACTTCTACTGATTTGGAAGTTACGTATCCGCACGAGATTATATCA
ATTGGCGATACAGTCAGAGTAAAACATAGAGATTTTAACCCGCCATTGTATGTAGAGGCA
GAAGTTATTGCTGAAGAATATAACATAATTTCAGAAAATAGCACATATACATTCGGTCAA
CCTAAAGAGTTCAAAGAATCAGAATTACGAGAAGAGTTTAACAAGCGATTAAACCTAATA
CACCAAAAATTAAACGACAATATTAGCAATATCAATACTATAGTAAAAGATGTTGTAGAT
GGTGAATTAGAATACTTTGAACGCAAAATTCATAAAAGTGATACACCGCCAGAAAATCCA
GTCAATGATACGCTTTGGTATGATACAAGCAACCCTGATGTCGCTGTCTTGCGTAGATTT
TGGAATGGTCGATGGATTGAAGCAACGCCAAATGATGTTGAAAAATTAGGTGGTATAACA
AGAGAAAAAGCGCTATTCAGTGAATTAAACAATACTTTTATTAATTTATCTATACAACAC
GCTAGGCTTTTGTCAGAAGCTACAGAATTACTGAATAGCGAGTACTTAGTAGATAATGAT
TTGAAAGCGGACTTACAAGCAAGTTTAGACGCTGTGATTGATTTTTATAATCAAATTAAA
AATAATTTAGAATCTATGACACCCGAAACTGCAACGATTGGTCGGTTGGTAGATACACAA
GCTTTATTTCTTGAGTATAGAAAGAAATTACAAGATGTTTATACAGATGTAGAAGATGTC
AAAATCTCCATTTCAGATAGATTTAAATTATTACAGTCACAATACACTGACGAAAAATAT
AAAGAAGCGTTGGAAATAATAGCAACAAAATTTGGTTTAACGGTGAATGAAGATTTGCAG
TTAGTTGGAGAACCTAATGTTGTTAAATCAGCTATTGAAGCAGCTAGAGAATCCACAAAA
GAACAATTACGTGACTATGTAAAAACATCGGACTATAAAACAGACAAAGACGGTATTGTT
GAACGTTTAGATACTGCTGAAGCTGAGAGAACGACTTTAAAAGGTGAAATCAAAGATAAA
GTTACGTTAAACGAATATCGAAACGGATTGGAAGAACAAAAACAATATACTGACGACCAG
TTAAGTGATTTGTCCAATAATCCTGAGATTAAAGCAAGTATTGAACAAGCAAATCAAGAA
GCGCAAGAAGCTTTAAAATCATACATTGATGCTCAAGATGATCTTAAAGAGAAAGAATCG
CAAGCGTATATTGATGGTAAAATTTCGGAAGAAGAGCAACGCGCTATACAAGATGCTCAA
GCTAAACTTGAAGAGGCAAAACAAAACGCAGAACTAAAGGCTAGAAACGTTGAAAAGAAA
GCTAATGCTTATACAGACAACAAGGTCAAAGAAAGCACAGATGCACAGAGGAAAACATTG
ACTCGCTATGGTTCTCAAATTATACAAAATGGTAAAGAAATCAAATCAAGAACTACTAAA
GAAGAGTTTAATGCAACCAATCGTACACTTTCAAATATTTTAGCTGAGATTGTCCAAAAC
GTTACAGATGGAACAACAATCAGATATGATGATAATGGGGTGGCTCAAGCTTTAAATATA
GGACCACAGGGAATTAGATTAAATGCTGATAAAATTGATATTAGCGGTAATAGAGAAATA
AACCTTCTTATCCAAAATATGCGAGATAAAGTAGATAAAACCGATATTGTCAACAGTCTT
AATTTATCAAGAGAGGGTCTTGATATCAATGTTAATAGAATTGGAATTAAAGGCGGTGAC
AATAACAGATATGTTCAAATACAGAATGATTCTATTGAACTAGGTGGTATTGTGCAACGT
ACTTGGAGAGGGAAACGTTCAACAGACGATATTTTTACGCGACTGAAAGACGGTCACCTA
AGATTTAGGAATAACACCGCTGGCGGTTCACTTTATATGTCTCATTTTGGTATTTCAACC
TATATCGATGGTGAAGGTGAAGACGGTGGTTCCTCTGGTACGATTCAATGGTGGGATAAA
ACTTACAGTGATAGTGGCATGAATGGGATAACAATCAATTCCTATGGCGGTGTCGTTGCA
CTAACGTCAGATAACAATCGGATTGTTCTGGAGTCTTACGCTTCATCGAATATCAAAAGC
AAACAGGCGCCGGTGTATTTATATCCGAACACAGACAAAGTACCTGGATTAAACCGATTT
GCATTCACGCTGTCTAATGCAGATAATGCTTATTCGAGTGACGGCTATATTATGTTTGGG
TCTGATGAGAACTATGATTACGGTGCAGGTATCAGGTTTTCTAAAGAAAGGAATAAAGGT
CTCATACAGGTTGTTAATGGTAATTACACAACGGGGGGAAATACAACCATAGAAGCAGGA
TACGGTAAATTCAATATAATAAAAAGGCGAGATGGTAATGGTTATATCCATATACAGAGC
ACAGATTTATTGTCTGTAGGTTCTGATAATGCAGGTGATAGGGTAGCGTCTAATTCAATT
TATAGGCGTACTTATTCAGGTGCAGCTAATTTACACATCACCTCTGCAGGTACAATTGGA
CGTTCGACATCAGCGCGTAAATACAAACTGTCTATAGAAAATCAATATAACGATAGCGAT
GAACAACTTGAACATTCAAAAGCTATTCTTAACTTACCGATCAGAACGTGGTTTGATAAG
GCTGAATCTGAAATTTTAGCTAAAGAGCTGAGAGAGGATAGAAAGTTATCAGATGATACC
TATAAACTTGATAGATATGTAGGTTTGATCGCTGAAGAGGTGGAGAATTTAGGATTAAAA
GAGTTTGTCACGTATGATGACAAAGGAGAAATTGAAGGTATAGCGTATGATCGTCTATGG
ATTCATCTTATCCCTGTTATCAAAGAACAACAACTAAGAATCAAGAAATTGGAGGAGTCA
AAGAATGCAGGATAACAAACAAGGGTTACAAGCTAATCCTGAATATACAATTCATTATTT
ATCACAGGAAATTATGAGGTTAACACAAGAAAACGCGATGTTAAAAGCGTATATACAAGA
AAATAAAGAAAATCAACAATGTGCTGAGGAAGAGTAATCCTTAGCACTATTTTTATACAA
AAATTTAAGGAGGTCATTTAATTATGGCAAAAGAAATTATCAACAATACAGAAAGGTTTA
TTTTAGTACAAATCGACAAAGAAGGTACAGAACGTGTAGTATATCAAGATTTCACAGGAA
GTTTTACAACTTCTGAAATGGTTAACCATGCTCAAGATTTTAAATCTGAAGAAAACGCTA
AGAAAATTGCGGAGACGTTAAATTTGTTATATCAATTAACTAACAAAAAACAACGTGTGA
AAGTAGTTAAAGAAGTAGTTGAAAGATCAGATTTATCTCCAGAGGTAACAGTTAACACTG
AAACAGTATGAAAAGCTATGAGTTAGATACTCATAATCTTTATTCTTTTAGAAAGCGGGT
GTACTGAATTGGGGTGGTTCAAAAAACACGAACATGAATGGCGCATCAGAAGGTTAGAAG
AGAATGATAAAACAATGCTCAGCACACTCAACGAAATTAAATTAGGTCAAAAAACCCAAG
AGCAAGTTAACATTAAATTAGATAAAACCTTAGATGCTATTCAAAAAGAAAGAGAAATAG
ATGAAAAGAATAAGAAAGAAAATGATAAGAACATACGTGATATGAAAATGTGGGTGCTTG
GTTTAGTTGGGACAATATTTGGGTCGCTAATTATAGCATTATTGCGTATGCTTATGGGCA
TATAAGAGAGGTGAATAAAATGTTTAAACTAATCTTTGGTTATAGTTTCTGGACATGTTT
TTGGTTCGGTAAATGTAAATAAGTTTTAGTCAGTGCTTCGGCACTGGCTTTTTATTTATT
GTTGTAATTATGGTAATATGCAGAAGTGAGCAAGTTGGATAGATGGTGGCTATCTGAGTA
TAAGGAGGTGGTGCCTATGTTGGCATTACTGAAATCTTTAGAAAGGAGACGCCTAATGAT
TACAATTAGTACCATGTTGCAGTTTGGTTTATTCCTTATTGCATTGATAGGTCTAGTAAT
CAAGCTTATTGAATTAAGCAATAAAAAATAACCATCGCTAACTTTGGCTGGTTTCGATGG
TTAAATGGTTATTAATTTAATCTTTAATCTAAAATAGCCACCGTCTTTTTAACGGGCTCA
TTAGGGTAACGTGTTTGCGCATGTTGCCCTTTTTCTATATATAAATTAACACACCATAAT
ATAAATATCAAATAGACGGCTTATTAGTCGTCTTTTTATTTTGGATAAAAGGAGATAAGA
ATATGATTAATTGGAAAATTAGAATGAAACAAAAATCATTTTGGGTAGCGATATTGTCAG
CTATCTTTTTATTTGCTCAAAACATCGCAAAAGCTATTGGGTATGATATTCAAGTTTATA
CAGGGCAATTAACAGACGGTTTAAACGCTATATTAGGATTTTTAGTATTAACTGGTGTGA
TTCAAGACCCGACTACTAAAGGTATAGGTGATAGCCACCAAGCTTTAGAATATGAAGAAC
CAAGAAGAAAATACTAGGAGGTAAAATAATGAAAACATACAGTGAAGCAAGAGCAAGATT
ACGTTGGTATCAAGGTAGATATATTGATTTTGATGGCTGGTATGGTTACCAATGTGCCGA
TTTAGCAGTTGATTATATTTATTGGCTATTAGGTATTAGAATGTGGGGGAATGCAAAAGA
TGCAATCAATAACGATTTTAAAAACATGGCAACAGTATATGAAAACACACCATCGTTTGT
TCCACAAATAGGTGATGTGGCTGTATTTACCAAAGGAATATATAAACAATACGGTCATAT
TGGTTTAGTGTTTAATGGCGGTAATACAAATCAATTTTTAATTTTGGAACAAAACTATGA
CGGTAACGCAAATACGCCTGCAAAGTTACGCTGGGATAATTATTACGGCTGTACTCACTT
TATTAGACCTAAGTATAAAAGTGAGGGCTTAATGAATAAGATCACAAATAAAATTAACCC
ACCTGCTCAAAAAGTGGTCGGTAAATCTGCAAGTAAAATAACAGTTGGAAGCAAAGCGCC
TTACAATCTTAAATGGTCAAAAGGTGCTTATTTTAATGCGAAAATAGACGGTTTAGGCGC
TACATCGGCTACTAGATATGGTGATAATCGTTCTAATTACAGGTTTGAAGTTGGTCAGGC
TGTATATGCACCTGGAACATTAATATATGTGTTTGAGATTATAGACGGCTGGTGTCGTAT
TTACTGGAACAACCATAATGAGTGGGTATGGCATGAGAGATTGATTGTGAAAGAAGTTTA
TTAAAAGTAAGAATTTTTAATTGTATTTAACATTCCCATCTTGATTTCTTGGTTTTGATT
AATTTATTTAGACAAACTTTGGAAAACCATCTTTTCGTGCTTAATAAATAGTTAACAAAT
AGTTAATTTTTTAATAATTATCTTAATCAGCAATAAAAACAAACTTTTTTGTATATATTG
ATATTTATGTTCGTATCAATGATATAGTTAAAAAAATTGATTATCGTTAACAATATAATG
TTTTCAGCCAAAACTTTCTATGTAACTACGTTTAACTATTTCGCATTATCAATCGGGTAT
AAGACTCCTCTTGTTGTTATAATACCATTTTAATGTAAAAATAGTACATCCCACCTTTTA
ATATTTTTTTAATTATATACCATAATGTTATGTAGTAAAATAAAATTGTATTAAAAGTTT
ATATAGAAAGAATGTGAAACTTATGTTTAATAAGAAAATGTTAGCTGCAACTTTGTCAGT
TGGACTGATTGCACCTTTAGCATCTCCGATTCAAGAATCTAGAGCTAATACTAATATTGA
AAACATTGGCGATGGTGCTGAAGTAATTAAACGTACGGAGGATGTAAGTAGTAAGAAATG
GGGTGTCACACAAAATGTTCAGTTTGACTTCGTAAAAGATAAAAAATATAACAAGGACGC
TTTAATTATTAAAATGCAAGGATTTATCAATTCAAGAACTTCATTCACTGATGTGAAAGG
AAAAGGGTATGAACTGACAAAAAGAATGATTTGGCCATTCCAATATAATATAGGACTTAC
ATCTAAAGATCCGAATGTTAGCCTAATTAATTATCTTCCTAAAAATAAAATAGAAACGGT
AGATGTCGGTCAAACTCTAGGATATAACATAGGAGGTAATTTCCAGTCAGCACCATCTAT
CGGTGGCAATGGAGCATTTAATTACTCTAAAAAAATTAGCTATACTCAAAAGAATTATGT
TAGTGAGGTAGAAAAACAAAATTCAAAATCTGTTGAATGGGGAGTAAAAGCAAACTCATT
TGCTACGCCTGATGGTGAACTGTCAGCGCATGAAACATATTTATTCGTACAAAGTCCAAA
TGGTTTAACAGGTTCGGCAAGAGACTTTTTTGTACCTGATGATCAATTGCCTCCACTAAT
TCAAAGTGGATTTAATCCATCTTTTATTACTACACTGTCTCACGAAAAGGGAACAAGCGA
TATAAGTGAGTTTGAAATCTCATATGGTAGAAATTTAGACATTACATATGCCACTTTTTT
CCCTAGAACTGGTATTTATGCGGAAAGAAGACACAATGCATTTGTAAATAGAAATTTTGT
GGTTAGATATGAAGTGAACTGGAAAACACATGAAATTAAAGTGAAAGGACACAATTGATA
TGAAGGTAAAAAAAATAGTAAAATCATCAATAGCTACATCAATTGCATTGATTATGTTGT
CTAATACTGTTGATGCGGCTCAATATATTACACCTGTTAACGAGAAAAAAGTCGATGACA
AAATCACTTTATATAAAACGACAGCAACATCAGATAACGATAAATTGAATATGTCCCAAA
TTTTAACTTTTAATTTCGTCAAAGATAAAAGTTATGACAAAGACACGTTAGTGCTTAAAG
CTTCCGGAAATATTAACTCTGGTTATACAAAACCAACTTCAGATAATAGTATATCTTCAC
AGTTTTATTGGGGGGCTAAATACAATGTGTTTATTAGCTCAGAGGGCAATGACTCTGTAA
ATGTTGTTGATTACGCACCTAAAAATCAAAATGAAGAATTTCAAGTTCAACAAACATTAG
GTTATTCCTATGGTGGAGACATCAATATATCCAACGGGCTGTCAGGTAAGTTGAATGGAT
CAGAATCATTTTCAGAAACAATCAGTTATAAACAAGAAAGTTATAGAACAACAATTGATA
GAAAAACAGACTATAAAACAATTGGTTGGGGTGTCGAGGCACACAAAATTATGAACAACG
GCTGGGGACCATATGGTAGAGATAGTTATGATTCGATATATGGAAACGAACTATTTTTAG
GTAGTAGACAAAGCAGTTCAAATGCTAATCAAAATTTCTTGTCAACACATCAAATGCCGA
TATTGGCGCGTGGTAATTTCAATCCTGAATTTATCGGTGTATTTTCTCACAAACAAAACA
AAAATAAAAAATCTAAAATCAAAGTTACTTATCAAAGGGAAATGGATGAGTATGTAAATT
ATTGGAATGGAATACACTGGATAGGTTTTAATCATAAAGCGCAAAATATAGCAACTCACA
CTTCAATCTATGAAATTGATTGGGAAAAAAATACAGTTAAATTAATAGATAAACAAGCTT
ACGAAAAAGTTCCTTCATAAACACTGTGTTTACTATAATAGCCTATGTTGCTGTAAGAAA
TTTGCGTATTCAAACATTAGGTGACTTATAGGGAGAAATCAGTTAAACTAACATAGTCAT
GTCTTTTTAAGCAGGTGTGTAACGCACCTGCTTTATTGTTTACATTTAAAGATAAGGTGT
GATACAATTTTATCGGAACTTTATTCAACATTTCTCTCAAGTTTATATCGTAAGTAGTAG
GCAGGCACTTCGGTGCTTGTCTATTTTTTTATGATTTTTGATATATCTGTAATAAAATTA
TGTTTATATATACATAGACGAAGCATAAATGTATGAGAATTAAAGAGATGTATTAATTGT
TAATTAATAGTTAACAATTAATTAATGACTATTTAATGTACTACAGAAAAATTAGGTTCT
AGAATATGAATACAGTAAAAATTATAAGGAGTTATTAAAAATGAGAGGAAAAAAACATAT
CATTGCAGGAGTTTTAGTTGCAGTTTTATCAACACCCTTAGTTACATCATTCGAGTCAAA
AGAAGTAAAAGCAGAAAGTATTAATGCAAATACATATATCAATCAAAATTTGGAAAAAGA
ATTGAGAGAATTACTTGATGAGCTTAACGTAAACGAATTAGCTACAGGAAGCTTGAACCC
GTATTTCAAAAGAACTGTTAAAAAGTATGGATACAAAGCAAAAGCAGCATTAAGATCTAA
AGATTTTACAAGAATGTCTCAATCAAAATACGAACTACAAAGCATTTATAGTGAGATTGA
TAAAGCTTTAGGTTATGAAAGGTAAGTTTACTCATTGAAGTTAAGTGCGAAATTTCAATT
AAATATTTTTTAATTAATGTTTTCGTATTTTTATGTTATATTTGCTCTAGACGTTTTCAA
GGGACGTCTCTTTAGATTGTATGTTATAGCTAGCCTTCGGGCTAGTTTTTTGTTATGATA
TATTATACATGCATCAACTATTTACATCTATCCTTGTTCACCCAAGCATGTCACTGGGTG
TTTTTTCTTACGATAGAGAGCATAGTTTTCATACTACTCCCCGTAGTATATATGACTTTA
GCATTCCCGTATAATAGTTTACGGGGTGCTTTTATGTTATAATTGCTTTTATATAGTAGG
AGTGAACTATATAGCCCGGCAGAGGCCATATATCTGACTGTCGTTCTCACAGGAGACATC
TTCCTTGTCATCACTCGATACATATATCTTAACAACATAGAAATGTTACATTCGCTACAA
CCGTATCTTAATCGATACGGTTATATTTATTCCCCTACAACCAACAAAACCACAGATCCT
ATTAATTTAGGATTGTGGTTATTTTTTGCGTTTTTTCGGGGCAAAAAAAGGGCAGATTAT
TTGAAAAAGGGCAAACGCTTGTGGAAAATCTAAAAGGTTAAAAATGACAAAAACCTTGAT
ACAACAGTGTTTATGGACGCTCGTGTACGTTAGAGAATGACCGGTTTACCATCATACAAG
GATGGGATCATGTCGATTTTATCGGTGTGGACTTCCTGGATTTCAAACGTAAAGGTGCAG
AACTTGCCAACTTCTATACAGGTATTATAAATGACTTGTTGCGTGTTGAAGCGACTGAAA
GTAAAGGAACACAATTGAAAGCAAGTTAAATTCATCTTCTGAATTTAATATGCTATGTAA
ATCGTGCTGTTATCATGGCACATCAGATATAAGTAGCATCACAGTGTTGAATTTAAAAAT
AGTAAAGTGAAATAAAGCGCCTGTCTCATTAGCGAAAACTAAAGGGACAGGCGTATCTGT
TTATGAGCTTAATAAATTGTATGAATAATATGGTTGATCGAATAACTGTTTATCATGATG
ATAAATTGAGTTTTTTAAAATAATGATATATTACATCATTGTTATAGCGTTTAAGAAATC
AACAACTTTACGATAAATAGTGATTGCTTCGTCATTAGGTCTACGATCAAAATCATGCTC
GTTTTTATTCACGCGTTCAAATGTTGAATGTGGAACATGATTCATGATATGTTCGCTTTC
CTCAACGGGAACATCATAATCGCCATTACAATGCGCAATGAAAACAGGTGGAAGTGTTTT
AAGTTCATCTGGTGCAATATTATATTTTGAATCAGTATAATCAGCAATGTTAATCATATT
TATCCATTTACCTGTGCCACGTGCATAAACGTAGATTAAAAAACGTTGTGCGATTTGATC
TTGAACAACCGGTGTTGGTGAAGTGAGTTGTGCAATCATTGTTTCGTTTACGCTTTGAGC
TATTTTTGCGTAATAACTATTAGTTGTTTTAAAAGGTTCAGTGTTGATGCGACTATAACC
ATAAAAATCAATAACACCATCAATATCTCTGTCTCGTGCAATTAATAGACTTAAATATGC
ACCTGATGATCTGCCAAAGGTAAAAATAGGGCAATTAGAATATTGTGATTGAATCGCATC
GAATGATGCGTAGACATCCTCAATAATGCAATCGAGACTTACTTCTGGTAATAAACGATA
ACTTAGTTGAATTAAATCGTAATGTTCCGTAAGGATATCGATATACTGTGGGGATAAATC
GTTAGCTTTACCGAACATTAATCCACCACCGTGGATGTAGACAATAGCGCCTTTTGTTGG
TTGATTTTTTGCTTTAATAATTGTGTAAGGTAATGCAAATGCATCTTTAGTAATTACTTT
ATCTTTAATTTCAGTCACGATTTAATAGGCTCCTTATTTTTGATATTGATGTCATTATAA
CACTGTCTTAAATTTCCATGAAAAATAGTCTTAAGACGATGAGTCATGATAATTCTGTTC
CAATTGACGTAAAGCGTCACGGGTATGCTTCTTTAGACCTTCCCCATAATCCATCATTTT
AACAATATCTTTAAAAGCAGCATGTGGAATGGCTAAATCTTCTAAATCTGCCATAGAAAA
TTCAAGATTGATATCATGTGGTCGCTGTTCAGCAAGTTTATGCACAAAGTCAGGTTCTGT
GACAAAAGGCGAAGACATGCCGACCATATCTGCATGTTGTAAAGCATCTAAAGCAGACTC
TGGAGAATTAATCCCGCCACTTGCAATTAAAGGGATACGACCTGCTAAATGTTCATAGAC
AATTTGGTTAACTGGTCGACCGAAATGATCACCTGGTGTACGAGACGTATTTTGATAAAT
ATGTCGACCCCAGCTAGCGATTGCTAAGTATTGGATGTTTGAAACGTCCATGACCCAATC
GATTAATTGGTTGAACTCGTCAATGGTATATCCTAAATCACTGCCTCTGGTTTCTTCTGG
CGTTGCTCGAAATCCTAAAATAAAATTGTCAGGTGCTTCTTTATCAATCACTTCTTGTAC
CGCACGCATAACTTCTAAACATAATCTTGCACGATTTTTTAATGAGTCGGCACCGTAATG
GTCTGTACGTTTATTCGAAAAAGTTGAGAAAAATGTTTGAATCAGCAAACGTTGTGCAAT
CGAAATTTCCACACCATCAAAACCTGCTTTAATCGCGCGTAATGTAGCATCGCGATACTG
CTGAATGATGCTATTGATTTTCTCATGAGACATGGCGATAACATCGTGTTCAATCGGTGA
ATGCAATGTCATAGGGCTTGGTCCATACACCTTTCCAAAATTTAAAATGGCTTGATTTGA
AAAACGACCAGCATGCGCTAGCTGGATAATAGCGAGGCTACCATGTTGTTTCATCGTAGA
TGCCATGTTAGTTAATCCAGGGATACAAGCATCATGATCAATATTAAAGCCATATTCAAA
CAATTGACCATAAGGTTCAATGTAAGCAGCGCCGGTGACTTGCATTCCAGCTGAATTAGA
GCGACGTGCAGCATAAGCCAAGTCTTCTTTTGTAATATAGCCTTCTTTTGTTGATGTGTT
TACGGTCATTGGTGATAATACAAAGCGATTCGAAATTTTGATGCCATTAGGTAAGTGGAT
TGATTGTAAAAGTGGTTTGTATCGGTACATACTATGATTCCTTTTCTATTCAATATTGTT
TTCAAAGTACCATGGAAAGAATGAATAATCAATGATGAACAGTCTTGATAGAATAGAATT
GGTACATGGAAAGTATTTTTAAAATTAAACTAATGAATGGCATTTGTAGGTCTGAAAATA
TGAATATGAAAAAGAAAAATAAAGGCGAAAAGATATAAAAGTTAATTGAAAAACGTTATC
ATATACGTGGGTATATGAAGAGGGAATGGTATTAAGAACGCTAAAATGTTATGTCGGTTT
GACATGACAGGATAAGTTTGGAGATGACGGATTGGTTAAATTAAGCGTATTAGACTATGC
CTTAATAGATGAAGGTAAGGATGCACAAAAGGCATTGCAAGATTCAGTGACACTTGCAAA
ATTAGCAGATCGACTTGGCTTTAAGCGAATTTGGTTTACGGAACATCATAATGTACCAGC
GTTTGCGTGTAGTAGTCCAGAACTTTTGATGATGCATACATTGGCGCAGACAAATCACAT
ACGAGTTGGCTCTGGTGGTGTGATGCTGCCGCACTATCGACCTTATAAAATTGCTGAGCA
TTTTAGAATGATGGCAGCGTTATATCCAAATCGTATTGATTTAGGTATTGGTAATAATCC
AGGTACTACTATGGTAAAGCAAGCTTTAGATGGAATAAATCCTACATATGATAGTTACGA
TGAATCGATTTCGTTATTACGTGATTATCTTACAATAAAGGATAAACCAAGTGCGCATAC
GTTAGGTGTCCAACCACACATTGATCATTTTCCAGAAATGTGGTTATTAAGTAGTAGCGC
AACATCTGCCAAAATAGCTGCCGAACTAGGTATAGGGCTTTCTGTTGGAACATTTTTGCT
ACCAGATATAAATGCGATACATGCAGCGAAGGATAACATTGATATTTACAAAAAACATTT
CCAAGCATCAACGATTAAAATGGACGCAAAGGTGATGGCATCTGTATTTGTCATTGTAGC
TGATAACGAAGCGGAAGTAGCAGCATTACAACATGCCTTAGATGTTTGGTTATTAGGTAA
ATTACAATTTGCAGAATTTGAAGATTTTCCTTCAGTAGACACAGCACAAAAGTATAAGCT
TAATGATCGAGACAAAGAGATGATTCAAGCACATCAAGCACGCATCATTGCAGGTACACA
AGAAAAGGTTAAAGCACAATTAGATGATTTCATTGCTACGTTTGAAGTTGATGAGGTGTT
AGTAGCACCGCTTATTCCAGGTATTGAACAGCGTTGTAAAACATTAAAATTACTCGCGGA
AATTTATTTGTAGCATTTTAAATAGAAGAGAAAGGATGAAGATAAGATGAAAAAGTTAGC
CAATTATTTATGGGTAGAAAAAGTAGGAGATTTGTATGTGTTTAGTATGACACCTGAATT
GCAAGATGATATTGGGACAGTAGGTTATGTTGAATTCGTAAGTCCAGATGAAGTTAAAGT
GGATGATGAAATTGTGAGTATCGAAGCATCGAAAACGGTCATTGATGTGCAAACGCCATT
GTCAGGAACGATTATTGAGCGAAATACAAAAGCGGAAGAAGAACCGACAATTTTAAACTC
TGAAAAACCAGAAGAAAATTGGTTGTTCAAATTGGATGATGTCGATAAAGAAGCATTCCT
AGCATTACCGGAGGCTTAAATGGAAACGTTAAAATCAAATAAAGCGAGACTTGAATATTT
AATCAATGATATGCATCGAGAGAGAAATGACAATGACGTATTGGTAATGCCATCTTCATT
TGAAGATTTGTGGGAATTATATCGAGGCTTAGCAAATGTCAGACCGGCATTACCTGTAAG
TGATGAATATTTAGCTGTACAAGATGCTATGTTAAGTGATTTGAATCGTCAACATGTTAC
GGATTTGAAGGATTTGAAGCCGATAAAAGGTGACAATATCTTTGTTTGGCAAGGTGATAT
CACGACGTTAAAAATCGATGCTATTGTTAATGCTGCAAATAGTCGTTTTCTAGGATGTAT
GCAAGCTAATCATGACTGCATTGATAATATTATTCATACAAAAGCGGGTGTTCAAGTTCG
ACTTGATTGTGCAGAGATCATTCGACAACAAGGGCGCAATGAAGGTGTAGGTAAAGCCAA
AATAACACGTGGATATAATTTGCCAGCAAAGTATATAATTCATACGGTTGGTCCGCAAAT
ACGTCGATTGCCTGTTTCAAAGATGAATCAGGACTTGTTAGCTAAATGTTATCTTAGCTG
TCTTAAATTGGCTGATCAACATAGTTTAAATCATGTCGCTTTTTGCTGTATATCTACAGG
TGTATTTGCTTTTCCTCAAGATGAAGCAGCAGAAATTGCTGTTCGAACAGTAGAAAGCTA
TCTCAAAGAAACAAATTCAACATTGAAAGTCGTGTTCAATGTATTTACAGATAAGGATTT
ACAACTGTATAAGGAGGCATTTAACCGTGATGCAGAGTAGTAAGTGGAATGCAATGTCTC
TGTTAATGGATGACAAGACAAAGCAGGCTGAAGTATTGCGTACTGCGATTGATGAAGCAG
ATGCGATAGTGATTGGAATTGGTGCAGGCATGTCTGCATCTGACGGATTTACATATGTAG
GAGAGCGTTTTACGGAAAATTTCCCAGATTTTATTGAAAAATATCGCTTCTTTGATATGT
TGCAAGCGAGTTTACATCCTTATGGCAGTTGGCAAGAGTATTGGGCATTTGAGAGTCGTT
TTATTACATTAAACTATTTAGATCAACCTGTAGGTCAGTCTTACCTCGCTTTAAAATCCT
TGGTGGAAGGTAAACAGTACCACATTATAACTACGAATGCAGATAATGCTTTCGATGTAG
CTGATTATGATATGACTCATGTATTTCATATACAAGGGGAGTATATACTGCAACAGTGTA
GTCAGCATTGTCATGCTCAAACGTATCGCAATGATGATTTAATTCGTAAAATGGTTGTTG
CGCAACAAGATATGCTTATACCTTGGGAGATGATTCCAAGATGTCCAAAATGTGATGCCC
CAATGGAAGTGAATAAACGTAAAGCGGAAGTTGGGATGGTTGAAGATGCTGAATTTCATG
CGCAACTACATCGTTATAATGCTTTTCTAGAGCAACATCAAGATGATAGAGTGTTGTATT
TGGAAATTGGAATTGGTTATACTACACCACAATTTGTGAAGCATCCTTTTCAGCGTATGA
CACGTAAAAATGAAAATGCACTTTATATGACGATGAATAAAAAGGCATATCGCATTCCGA
ATTCAATTCAAGAACGTACCATACATTTAACTGAGGATATCTCAACATTGATTACAACAG
CACTCCGGAACGATAGCACAACGCAAAATAACAACATTGGAGAGACAAAAGATGTACTTA
ATAGAACCGATTAGGAATGGAGAATATATTACTGATGGTGCGATTGCACTCGCTATGCAA
GTTTATGTTAATCAGCATATCTTTTTAGATGAAGATATTTTATTCCCTTATTATTGTGAT
CCAAAAGTGGAAATTGGACGTTTTCAAAATACTGCTATAGAAGTGAATCAAGATTATATA
GATAAACACAGTATTCAAGTAGTTCGCCGAGATACTGGTGGTGGCGCTGTGTATGTTGAT
AAAGGTGCCGTTAATATGTGTTGTATTTTAGAACAAGACACTTCAATTTATGGTGATTTT
CAACGATTTTATCAGCCAGCTATAAAGGCGTTGCATACATTAGGTGCAACAGATGTGATA
CAAAGCGGTAGAAATGATTTAACATTGAATGGTAAAAAAGTGTCAGGCGCCGCAATGACA
TTAATGAACAATCGTATTTATGGCGGTTATTCGCTATTACTTGATGTTAATTATGAAGCA
ATGGATAAAGTGTTAAAGCCTAATCGCAAAAAGATTGCATCGAAAGGGATTAAATCTGTG
CGCGCACGTGTTGGTCATCTTAGAGAAGCACTGGATGAAAAGTATCGTGGTATAACCATT
GAAGAATTTAAAAATTTAATGGTGACACAGATTTTGGGAATCGATGACATTAAAGAGGCA
AAACGATACGAATTAACGGATGCAGATTGGGAAGCGATTGATGAATTAGTTGATAAAAAG
TATAAAAATTGGGATTGGAATTATGGCAAGTCACCCAAATATGAATATAATCGAAGTGAA
AGATTATCATCAGGTACTGTAGATATTACCATTTCTGTTGAACAAAATCGTATTGCAGAT
TGTAGAATTTTTGGTGATTTCTTTGGACAAGGTGATATAAAAGATGTGGAAGAAGCATTA
CAAGGAACAAAAATGACAAGAGAAGATTTAACGCATCAGTTAAAGCAATTAGACATCGTT
TATTATTTTGGTAATGTTACGGTTGGATCATTGGTTGAGATGATTTTAAGTTAATATTGT
TTAGGCGTTAATGTCGCACCCTCAATGAATATGTGTATTTGCTTTTAAAATGGTGACTAT
GTAGTTATGTAATTTGAACATACGATTGAAAATGAATTTAGTTAATTAGCAAAGACATCA
TATTTATAGCGTTTGTGTTTCTAAATGATTGGGTATTTGAAAATGGTTAATGATAGTTTT
TAAAGGAATAAATTCATTTTCATTTATATAAGTAAGATTAAATACTAGCTACTAAAGTCT
ATTTATATACGTCAAAATATAATGACTGCTATAATGAGTAATCAATAGACACAAAGAGGA
GATTATGTGATGAATAATAAAGTATTAGTAACCGGTGGTACAGGGTTTGTTGGCATGCGA
ATTATTTCACGATTATTAGAACAAGGTTATGAGGTACAAACAACGATACGTGATTTAAGT
AAAGCTGATAAAGTAATTAAAACAATGCAAGACAATGGCATTTCCACAGAGCGATTAATG
TTTGTCGAAGCGGATTTATCACAAGATGAACATTGGGATGAAGCAATGAAAGATTGTAAA
TATGTCTTGAGTGTAGCATCTCCGGTGTTTTTCGGTAAAACAGACGATGCAGAAGTGATG
GCGAAGCCTGCCATTGAAGGCATACAACGTATTTTAAGAGCTGCAGAACATGCTGGCGTG
AAGCGTGTGGTGATGACTGCAAACTTTGGTGCAGTTGGTTTTAGCAATAAAGATAAAAAT
TCAATCACAAATGAAAGTCATTGGACAAATGAAGATGAACCAGGCTTATCAGTATATGAA
AAATCAAAATTGTTAGCTGAAAAGGCAGCGTGGGATTTTGTTGAGAATGAAAATACAACA
GTAGAATTTGCCACAATCAATCCAGTTGCAATTTTTGGGCCATCATTAGATGCACACGTT
TCAGGAAGCTTTCATTTATTAGAAAATTTATTGAATGGTTCAATGAAACGTGTACCGCAA
ATTCCATTGAATGTTGTTGATGTGAGAGACGTAGCTGAACTACACATTTTGGCAATGACA
AATGAACAGGCTAATGGCAAGCGATTTATTGCTACAGCTGATGGACAAATTAATTTGTTG
GAAATTGCAAAATTAATTAAAGAAAAGAGACCTGAAATAGCTCAAAAAGTTTCTACTAAA
AAATTACCAGACTTTGTTTTGAGTCTAGGTGCTAAATTTAATCATCAAGCTAAAGAAGGT
AAACTTTTATTAGATATGAATCGAAATGTAAGTAACGAACGTGCAAAAATACTTCTTGGT
TGGGAACCGATTGCGACACAAAAAGAAGCAATTTTAGCAGCTGTCGATAGTATGGCTAAG
TATCATTTAATATAATACAAAACACCGTCCATAAGTAAGTGGCTTTCCTCTTGATAAAAG
AGGCATTCACTCAATATGTGACGGTGTTTTATATATTTACGTTAACACTATTGCTGTGGC
TTTTGACGGCCTTTTAATAAAATTGCTGTCGCACCTACGATAATAATAAATAGAATCGCA
CCAAATAATCCCATATATTTTACTGCGTTACCGAACACGATACCGACAGTTAAAAAGTCT
GTATCTGAGAATGTTGTTGCAGCACCACCTAATTCGCCTAAAAATGGCAAGAATAATAAT
GGTAAAAACGTTATTAGGATACCATTTAGAGCGGCGCCAGCAACAGCACCTTTAATACCG
CCTCTTGCATTACCGAATACAGCAGCCGTTGCACCTAAGAAGAAGTGTGCAACTACGCCA
GGTAAAATGACGACGCCACCAAATAAGAATAAGATAAACATACCGATGACACCTGTAATA
AAGCTGACAAAGAATCCAATTAATACTGCATTTTGTGCATAAGGGAACACAATAGGGCAG
TCTAATGCAGGTTTAGAATTTGGTACAAGCTTTTCAGAAATTCCTTTAAATGCTGGGACG
ATTTCAGCTAAGATTAAGCGAACGCCCGTTAAAATAATAAATACACCAGCAGCAAATGTC
ACACCTTGAATTAATGAAAAGACAATAAAGTTTTGACCATTACTAATAGACTCGTGTACA
TAACTAACGCCCGCAAATAAGCATGCGATGAAGTAAAGTAATGCCATCGTAATCGAGATA
CTAATTGTACTTTCTCGTAAGAAACTTAAGCCTTTTGGAAATTTAATCTCTTCCGTTGAT
TTAGACTTACCTTTGAATAATTGACCTACAGCACCTGCGGCAAAGTAACTGATTGAGCCA
AAATGACCTAAAGCTACTTGGTCATTCCCTGTAATTTTTCGCATCGTAGGTTGGAGTAAT
GCAGGTAATACTGCCATGATTAATCCTAATACGAGTGCGCCGATAACAATCGTTAGCCAG
CCTTTAATATGACTGACTGTTAAAATGATTGCTAAAAACGCAGCCATGTAAAATGTATGA
TGACCTGTTAAAAAGATATATTTTAAATTAGTGAAGCGGGCAATTAAAATATTAACAATC
ATGCCACAGACCATGATGAGTGCAGCTGTTGTTCCAAAATCTTTTAAGGCTAGTGAGACG
ATAGCTTCGTTGTTAGGTACGATACCTTGCACACCAAATGCGTGTTGGAATATTTTGCCG
AATGGTTCAAGAGATCGAACGACGACATCAGCACCTGCACTTAAAATTAAGAAGCCTAAT
ATCGTTTTAATGGTTCCTGAAGTGATCGTTGCGGCAGGTTTTTTCTGAACGATTAAACCT
ATAAAGGCAATCAGTGCAACAAGAATGGCTGGTTGACTTAAAATATCGACTATAAAATTA
AGGATTGCTTGCATAGGTCGTACCTCCTTTAAATCATGTTAAGTTGTTGTAATTTTTCTG
AGAGCTTTTGTTGTAATTCAGCTTTATCTAAAATATTATCAAGAACTAAGACATCCCCTA
GACGTTCGGCATTTTCAGCTAAATCTCTACCACAAATAAACAAGTCAGCCATCTCTGGAC
TTGCTGTCATAATGTCACTATGTTCAACTTCGATATCAGATGGTGCATTAAGTTGCCTAA
GTGCTTCTTGTGCGTTCATTTCTACCATAAAACTACTTCCTAAACCGTGGCCACATACTA
CTAAAATTTTCATATTAATCATGCTCCTTTAAAATGTTTTTAATGTCTTGTGCATTTGTT
GCAGTTAATAGTTGCTGGACTGTTTGGTTATCGCCCAGTACGGTTGCTAAATTTTGTAAT
ACAGATAAGTGTGAATGATTGTCGATGGCACTCAATACAAAAATGAGAGATGCGTAGTGA
TCTTCATCACAAAATGCCACATGTTGATTCAACTTTAATAGACTTAAACCAACTTGATGT
ACGTCATTGTTCGGTCTTGCATGTGCAATTGCAATTTCAGGTGCGATAACGATATAAGGT
CCAAGTTCATTAACGCTATCAATCATTGCTTGAACATAGCCTTGTTCAATAATTTGTTCT
TGTAGTAATGGCTGAGAAGCTATAGTTATAGCTTCAGTCCAATCATTTACTTGTTCTTTT
ACAATGATGCGTGTTGTTGACAAAATGTCTAATGACACGTTATTAAGCCTCCTTTGTCAT
AGTTAAAGCAATGTGTTGTTTAATTTTAAAAATATTCCCATCTAAGAAATCTTGTCGATA
TAAGTCGTTGCTTAAGCATTCGCTTAACTGTCCCAATGCCTTTAAATGTGCATTGGGGTG
GTCCGTTGCTAATGTAATTACAAGGTGAACGGGATCGTTAGCTTTACTACCAAAGATAAT
CCCTTCAGTGAAATATGTTAGTGCGAAACCTACACCATTCTGTACATAATCAGTACCAGC
GTGAATAAGTGCAATATGTGGACTAATGACCATATATGACCCGAATTGTTCAAATTGTTT
TAAAATTGCAGCTGTATAATTTGAATAGACAATGCCATCATTGATTAAAGGTTGCACAGC
CACTGCAATTGCGGATTCAATTGATAATGGTTGTTTATTTATAATGATGCGATGTTCAGG
CAATAAATCTGCGAGTGACTTGCCATCAGTTGCCATTTTCATGACTCGTTGTTCTCTTGA
GTCATTGATAATTTGATTCAATTTTTGACGAGATTGTTGATTGATAAATGGATCGACATG
AATAACTGGTACAGCTGATATTTCACAAGGTACTGTTGAAATGACATAATCAATGTTATC
TTGCAATAATCGACTTTCTTCCAATTGATAAATGGAATAGGCATCCCAAATGTGAAACTC
AGGATACAGGTGATTTAGTTTTGATTTTAAAAGTTGTGACGTGCCTATACCAGAACCACA
TAGTAAGACAACCTTAATCATTGATTGTTTATGTGTTGCAACACGCTCTATACTTGATGC
GAAGTGAATTGTAATGTATGTTAATTCATCTTCGTTGAAGCGAATAGCAGCATCTTGTTC
AATTGGACTAATATGCTTGCTAACGGCTTCAATGATTTGAGGATAGCGACGCATAACTTC
TTGCCTCAAAGGATTAGGTTGTAGCATATCGTATTTAATACGATGTATAGCTGGTTTGAT
ATGTGTGATCAGACTGGTATGTAACTTGTTGTCTTTTGACATATCAATGCCTAATTCTTG
GCTAACACAAGTGATCAATTCATGTATATTTTGCGATAAATCATGGTATTCAAAGGTAAT
TGAAGATGCTGTATGTTCAGTCATTTTAGAGCCTAGTAAATGTAACGTGATAAAGATAAT
TTCAGACTCTGGAAATGTGACATTACAACTGCGTTCTAAGTTTTCTATCATTTTTGAAGC
AATAGCATACTGATTAGTATGTCGCCATTTATCAATTTCATTGATAGGTATATCGAACGA
AAAATTTTCATTTAAACGCTGAATGGCAATGAGTATATGATAGATTAAGCCATCGATAGC
CGACTGAACTAAATGATAATTTTCACTATTTAATGTCTTAATAATGGCACGGCGAACCAA
TGCGATTGATTCTGAATTAAAGATATCCGCCTCTATAAAAGGTGCAGCTTGTTTCATATA
TTGATGTATAAAGTGTGCATACGCTTTACGATAATGATCTTCCTCACCAATAATATTGAA
TCCTTTATTGTGGACATAATTTAACTTTAAATGGTATTGATCTAGTTGGGCTTGAATCAT
TTTAATATCATCTGCAATTGTCCGACGCGAAACATTAACATCTTGCGCAAGTTGCTTTGT
TGAAACAGGATCGGTTGTTTCGAATAACTTTAAAGCGATATGTGTGAGTCGTTCATCTTT
TGAAAAATGAATTTGATTTGTTAGATTGTGCTCTAATTCATTTAATAGTGTCGCGTGAGC
TGTTGTTACTTTGATGCCTGCAGCTTTATTACGGCTGACTTGGTAATGATAAGTTTCAGC
ATATTGCTCAATATATGCTATATCATATTGAATGGTACGAGGTGATACACCAAGTTGATT
AGCAATGGTATTGATTGGAATAAACGTTTGCTCATGAATTAAAAGATACAAAATTTCGAT
TTGTCTATAACTTAACAACGTAATATCCTCCTATTTGTAATTGTAAGCGATTTCTTAAAA
ACGTAGATATGCAATCTCTTTCATATTTTAATCCGAAAAATTGCATATCAAAATGTTTAT
GGCGCAAGATTTTATAGGAACTTTTAAAATAAATTAGATATTCATGTTGACAATTTAAAA
ATGTCGCAGTATATTTAGTTAGACATCTAACGAAATGGTGGTGCAATAAATGGAATTCAC
TTATTCGTATTTATTTAGAATGATTAGTCATGAGATGAAACAAAAGGCTGATCAAAAGTT
AGAGCAATTTGATATTACAAATGAGCAAGGTCATACGTTAGGTTATCTTTATGCACATCA
ACAAGATGGACTGACACAAAATGATATTGCTAAAGCATTACAACGAACAGGTCCAACTGT
CAGTAATTTATTAAGGAACCTTGAACGTAAAAAGCTGATCTATCGCTATGTCGATGCACA
AGATACGAGAAGAAAGAATATAGGGCTGACTACCTCTGGGATTAAACTCGTAGAAGCATT
CACTTCGATATTTGATGAAATGGAACAAACACTCGTATCGCAGTTATCTGAAGAAGAAAA
TGAACAAATGAAAGCAAACTTAACTAAAATGTTATCTAGTTTACAATAAATGATAAGTGT
GACTGGTAGAAATCAGTCACTTTGTCTTTAATATTATAGTTAGATATCTAATTGTTAGTA
AGCTAATTATTGGAAAAGACAAGGAGTATTGAACAATGAAAGACGAACAATTATATTATT
TTGAGAAATCGCCAGTATTTAAAGCGATGATGCATTTCTCATTGCCAATGATGATAGGGA
CTTTATTAAGCGTTATTTATGGCATATTAAATATTTACTTTATAGGATTTTTAGAAGATA
GCCACATGATTTCTGCTATCTCTCTAACACTGCCAGTATTTGCTATCTTAATGGGGTTAG
GTAATTTATTTGGCGTTGGTGCAGGAACTTATATTTCACGTTTATTAGGTGCGAAAGACT
ATAGTAAGAGTAAATTTGTAAGTAGTTTCTCTATTTATGGTGGTATTGCACTAGGACTTA
TCGTGATTTTAGTTACTTTACCATTCAGTGATCAAATCGCAGCAATTTTAGGGGCGAGAG
GTGAAACGTTAGCTTTAACAAGTAATTATTTGAAAGTAATGTTTTTAAGTGCACCTTTTG
TAATTTTGTTCTTCATATTAGAACAATTTGCACGTGCAATTGGAGCACCAATGATTTCTA
TGATTGGTATGTTAGCTAGTGTAGGCTTAAATATTATTTTAGATCCAATTTTAATTTTTG
GTTTTGATTTAAACGTTGTTGGTGCAGCTTTGGGTACTGCAATCAGTAATGTTGCTGCTG
CTCTGTTCTTTATCGTTTATTTTATGAAAAATAGTGACGTTGTGTCAGTTAATATTAAAC
TTGCGAAACCTAATAAAGAAATGCTTTCTGAAATCTTTAAAATCGGTATTCCTGCATTTT
TAATGAGTATCTTAATGGGATTCACAGGATTAGTTTTAAATTTATTTTTAGCACATTATG
GAAACTTCGCGATTGCAAGTTATGGTATCTCATTTAGACTTGTGCAATTTCCAGAACTTA
TTATCATGGGATTATGTGAAGGTGTTGTACCACTAATTGCATATAACTTTATGGCAAATA
AAGGTCGTATGAAAGACGTTATCAAAGCAGTTATCATGTCTATCGGTGTTATCTTTGTTG
TATGTATGATTGCTGTATTTACAATTGGACATCATATGGTCGGACTATTTACTACTGATC
AAGACATCGTTGAGATGGCGACATTTATTTTGAAAGTAACAATGACATCATTGTTATTAA
ATGGTATAGGTTTCTTGTTTACTGGTATGCTTCAAGCGACTGGGCAAGGTCGTGGTGCTA
CAATTATGGCCATTTTACAAGGTGCGATTATCATTCCTGTATTATTTATTATGAATGCTT
TGTTCGGCCTCACAGGTGTCATATGGTCATTATTAATTGCTGAGTCACTTTGTGCTTTGG
CAGCAATGTTAATCGTCTATTTATTACGTGATCGTTTGACAGTTGATACATCTGAATTAA
TAGAAGGTTAAATATTTCGTACACTTCTGGCTGAGTATATTTCGGTCGGAAGTGTATTTT
TCGAATAAAAAATAAATATATGATACGATTATGAAAAAAATAAAGTGAGAATGACATATG
TATAAATCTAAAATACTGTTGAAATATATTTTTAGTGAAGAACCAGAAGTTAAAGATTTA
ACTGAAGAAAAATATAATCAAGATTACGAAGCATTAACATTTAGCTTTAAAGAGGAAACA
TATCAAAGTAGGTTAGCTAAGAAAACACCGACTAAAGCAGGGTATTTTGTTACATGTTGG
ACAAAAGACGAGAACAATTGTAATCAACCATACTCAAAAGAGGCATTTGCAGATTACTTA
ATGATTATAGTTATTGATGAAGAATTAAGCGGTTATTTTTTATTTCCTAGGGAATTATTG
GTAGAAAAAGGTATCTTAACTACATTTGAACATAAAGGTAAGATGGCTTTTAGAGTTTAT
CCTAAGTGGTGTAATCAATTGAATAAAACAGCAGGGCAAACACAAAAGTGGCAATGTAAA
TATTTTTTTGAATACTAATAAAAAGTCATATGGTTGAACTTATAAGAGATGAATATATCA
TCTTTCGATAAGATAACCATATGACTTTATTTTTTATCATTTAATGATGAACGGTTTCTT
GTCCTACTTTATTCCAAGTGAGGATAAAGCTCAACATTGCAAACACACTGATTGCTGTTA
ATAAAATAAAACCGACATCCCATCCGAATTTATCAACTACAGCACCTAAGACGATGTTGG
CCATTACAGCACCAAACAGATAACCAAATAATCCTGTTAATCCAGCTGCTGTGCCAGCTG
CTTTTTTAGGTACATAATCTAATGCTTGTAAGCCAATTAACATAACTGGTCCATATATTA
AGAAACCAATGGCAATTAATGAGACATTGTCTAACCAAGCATTGCCTGGAGGATTTAACC
AATAAATTAATACAAATACTGTGACACCTAACATAAAGAAGAAACCTGCAGGTCCTCGAC
GACCTTTGAATAATTTATCAGAAATGTAACCACATAATAATGTACCAGGAATTCCAGCCC
ATTCGTATAAGAAGTATGCCCAACCTGATGCTTTTAAGTCGAAATGCTTTTCTTCACTTA
AGTAGACTGGCGCCCAATCAAGTACACCATAACGCACGAAATAAACAAATATATTTGCAA
AGGCAATTGCCCATACCCATTTATTGTTTAGTACATATTTAAATAAAATTTCTTTTGTAG
TTAATTCTGTTTCTAATGTTTTCTTATCGCTTGTAGCAAAGTCGTTTTTATAAATTTCGA
TTGGAGGTAAACCTTGAGATTGAGGTGTGTCTCTAATCAATACGTATGAAATTGCGGCAA
TGATAAGTGCTAAGAGTGCAGGGTAAATGAATACACCTTCGAACCCTTTTAAATAACCAA
AGTTGATAAATGCTGTTGTTGTAATACCCCAAGCAGCAATAGGTGCCATAATACCTCCAC
CAACATTATGCGCAACGTTCCAAAGGGCAGTCTTACTTCCGCGTTCACTTACACTAAACC
AGTGAACGAGAACACGGCCTGAAGGTGGCCAGCCCATACCTTGAAACCATCCATTTAAGA
ATAATAGGACAAACATAATACCGATACCTGATGTAAAGAACGGTACAAATCCCATTAACA
AATTGACGATAGCAGTGAGTGCTAATCCAAGAACTAAGAATATCCGAGCATTGCTCCGAT
CACTTACAGTACCCATAAAGAACTTACTAAATCCATATGCGATGGAAACAGCAGAAAGTG
CAAAACCTAGTTCCGCTTTTGTAAAACCTTGCTCTTGCAATGCTGGCATCGCTAATGAAA
AGTTTTTACGTAATAAATAGTACCCAGCGTAACCGATGAAAATACCAAGAAATACTTGGA
GACGTAATCGTTTATAGGTATCATCTATCTGATTTTCTGGCAAAGGCTTAATATGCTTTG
CAGGTTTAAGAAAATTCATAAAATCCTCCTTAATATGTATTTATATGCATTTTGTGCGAT
AAACTTATATTAGACATGTATGAAAGCGTTGTCAATATACTTTTGTGAAATCTTGCATAT
TTAGTTATTGAAGTATTTTATAAACATTTAGAAAAAATAAATTGCTACACATAAATTTAT
AATTATGCAATTATTATGTCGTTATACATACTAGCTGTGTATCTACGAATGAGTACAAAC
ATATTTTTATTTGCAGAAAAGGGGTAAATGGCATATAACTATCTTTTTTATGTAAGTTGG
TATAAAATTTATACTAATAGGAGGGATAGTATGAATATAGTAGGGCATCATCACATATCC
ATGTATACAAAAGATGCAAAACGTAATAAGGATTTTTACACAAATGTCCTTGGATTACGA
TTAGTTGAAAAGTCGGTTAATCAAGACAATCCTTCAATGTATCATTTGTTTTATGGGGAC
GAAGTAGGTACAGCCGGAACAATTTTAAGCTTTTTTGAAATTCCCAATGCGGGTCATAAG
CAGCCAGGTACTGAAACGATTTATCGATTTTCTTTATTAGTACCAAATCAAGCGGCACTT
CATTATTTTGAAAAACGCCTTGATAATAATGGTATTACGTCTGAACGTTTGTACTATCTT
GGACAAGAAGGTGTTGTCTTTAAAGATGAAGACGACTTAGAAATCATATTGCTTGTTAAT
GATAGTTTTGAAGTACCACATCAATGGCAACATAACGTTTATAGTGAAATACCTCAAGCA
TATCAAATTTTAGGAATAGGGCCAGTCGAATTAAGAGTTAGAAATGCAGCGCGTACGGTA
GAATTTTTGGAAAATGTCTTAGGTTATCGCAAAAGAGATAATAAATCATTCGATGTGCTG
ACATTAGCACCACAAGGTTTATATTCGGATTTTGTAGTTATTGAGCAACAGGGACAACGT
GAAAGACCTGGACGAGGTTATATCCATCATATTGCAATTAATACACCACAAATGAGTGAC
TTAGATGCAATTTACAAGAAATTACAACAACAAACACAAAGTAATTCAGGTATAATTGAT
CGCTATTTCTTTAAATCATTATACTATCGCCATAATTCAATTATGTATGAATTTGCGACT
GAAGCGCCTGGATTTACTATTGATACACCTCTTGAACAATTAGGAAGTCAATTGAACTTG
CCTGACTTTTTAGAAGCAGAACGTGAACAAATTGAAAGTAAGTTACACGAAATATAAAGG
AGAATGTTTAATGGCAAAATTAGAAATGAATAAAAATACACCTCTTGAGTTTGGTTTGTA
TTCCTTAGGTGATCATTTATTGAATCCATTGAAAGGTGAAAAAGTTAGTTATGAGCAACG
TATTAATGAAATTATTGAAGCAAGTAAATTAGCAGATGAAGCAGGTATTGATGTTTTTGC
AGTTGGTGAAAGTCATCAGGAGCATTTTACAACACAGGCACCTACGGTTGTGTTAGGTGC
AATTGCCCAAGCGACAAAGCATATCAAAGTTTCAAGTTCTTCAACGATTATTAGTGCAAC
AGATCCTGTAAGAGTATTTGAAGACTTCGCGACATTAGATTTGATTTCTCATGGTAGAGC
CGAAATTGTAGCTGGCAGAGCATCAAGAACAGGTATTTTTGACTTGTTTGGCTATGATTT
AAAAGACTATGATGAATTGTTTGAAGAAAAATTAGGTTTACTTTTAGAGTTAAATAAAAC
TGAGCGTATTACTTGGTCTGGAAAATATCGTCCAGAACTTAGAAATATGAAAATATTCCC
AAGACCAATCGATAATACATTGCCAATATGGCGTGCTGTTGGTGGTCCACCTGCAAGTGC
TATTAAAGCGGGAAAACAAGGTGTGCCAATGATGATTACAACCCTTGGTGGCCCAGCAAT
GAACTTTAAAGGTTCTATAGATGCTTATCGTCAAGCAGCAACTGAAGCAGGTTTCGATGC
TTCGCCTAAGTCTTTACCAGTAAGTATAGCGAGTCTGTTTTATACAGCTGAAACAACTCA
GGATGCTATGAGAGAATTTTATCCACATTTGAATACAGGGATGTCATTTATTCGTGGCGT
TGGTTATCCGAAACAGCAATTTGCTAATTCACCAGATTATAGAGAAGCGCTAATGGTTGG
AAGCCCGCAACAAATTATTGAAAAGATATTGTATCAACACGAGTTGTATGGTCATCAACG
TTTTATGGCACAGCTTGATTTTGGCGGTGTGCCATTTGAAAATGTTATGAAGAATATAGA
GTTAATTGGCAACGACATTATACCGGCGATTAAAAAGCATTTATCAAAATAGGAGGGGCG
TCATCATGAATATTGTATTATTGTCAGGTTCCACAGTAGGTTCTAAAACGAGAATTGCTA
TGGATGATTTAAAAAATGAACTAGAAGTCATCAATGAGGGACATCAAATAGAGTTGATGG
ATTTACGAGAACTTGAATTAGAATTTAGCGTTGGAAAGAATTATCTAGATACTACAGGAG
ATGTATATAAATTAACGACGTCGTTAATGCAGGCTGATGTGATTTTTATTGGTTTTCCAA
TTTTTCAAGCTTCCATCCCTGGTGCTTTGAAAAATGTGTTTGATCTACTTCCAGTCAATG
CGTTTCGTGACAAGGTAATAGGACTTGTAGCGACAGCAGGTTCTAGTAAACATTATTTAA
TTCCTGAAATGCATTTAAAACCAATATTGAGTTACATGAAAGCACATACGATGCAAACGT
ATGTATTTATTGAAGAGAAAGATTTTTCAAATCAACAAATTGTCAATGATGATGTTGTAT
TTCGGTTAAAAGCGTTGGCACAATCCACAATGCGAACTGCCAAAGTACAACAACAAGTGT
TTGAAGAAGAAAACAACCAATACGACTTTTAAAGTATAAAAATAAGACGCTCGGCACACT
AAATTTGCAAGTGTTTGAGCGTCTTTTCATATTAACTATATAGCCAATGAACGACGATAA
AGGCAAGTGATGACAAGCATATTGAGGTAATAATGATTGTCATAAGCGGTTTAAGTGCGC
GATTTTTAAGATCTTTAAATGCAACATTTAACCCTAAAGCAACCATGGCCATTAATAAGC
AAATTGTTGATACAGTATTTAAAATATTTAGCAATGCTGACGGAATAGTTACATATGTAT
TCACTAAGGCCATAATGACAAATCCAATTAAAAAGTATGGAATGCTTATTCGACCATTGC
TAGATGATTCTGATGAACGGAAACGCATAATTAAAATAAGTACGATGGTTAATGGAATCA
GTAAGAATACTCTGCCAAGTTTACCAAGAAGTGCAATTTTAAGTGCATCACTACCACCAA
AGCCACCAGCTAGGACAACGTGTGCAATTTCATGAAGACTAACGCCAGACCAAGCGCCAT
AAACATTTGTCGTCATTGAAAAGATAGCATAGATAGCTGTATATATAAGTGAAAATATCG
TACCAATCAATGCGATGATACCGATACTAATAGCTGTATCCTTTTCACGTGATTTGAATA
TTGGAGCGACTGCAGCAATAGCGGCAGCACCACAAACGCCTGTACCTACACCTAGTAATA
ATGCGATGTTTTTGTCACCATGCAACAGTTTGTTGACAAAGAGCATCATTACAATACTAA
AAATAACGACACCTACATCGATGGCTAATAGTCTACTACCTTGACCGATAATATCGAATA
TATTGAGTTTAAGTCCATATAGGATGATTGCAAATCTTAATAAATATTTAGATGAAAACG
TAATACCTGAGCTATATTGTTCAGGATATCCTCTAAAGTGACGATATAGAATAGCGATTA
ATATCGCGATAGTTAATGCGCCAACCTTATCTAAGATTGGCAATTTAGCAGCTAAAAAGC
TAAATAATGCGACTATAAATGTTAATGTTAGTCCAATCATAAAATGCTTATTTTTCAATG
ATGCCATGAGCAGTGCCTCCTTTAATAGCATTTTAGCACTGTTTTGTCGTATTTTTAAAT
ATAAATTTGGAATGGTTAATAAAGTAGAGATTAAATTAAGTTGTGTGATAGGAAACTTGG
ACATCAATCAAAGTAATAGGCACTACAACGCTTATTGGCGGGGCCCCAACAAAGAGAATT
TCGAAAAGAAATTCTACAAGCAATGCAAGTTGGGGAAGGACAACAAATTTAAGATACAAG
GCGTAATATTAATATGTTATTATTATGATAATTTACAAAATTATATGAAAAATAAATGAG
GGTGTGATGGTATGTTTGGAATGAAAGTGAATGAACAAATAATATTAAAAATTTTAGAAG
CCCATGACACAGAAGCGCTTTTCAATTTAGTCAATCGTTCAAGAAATTCACTTAGGGAAT
GGTTACCTTGGGTAGATGCAACTGAGCAACCATCAGATACGCGTGCGTTTATTAAAAGAG
GACTTTTGCAATTTTCTGATGGTAATGGATTTCAGTGTGGCATTTGGTATGAAGGAACGC
TAGTTGGTGTCATCGGTTTACATGAAATTAATCGCATGCACAGAAAAACTTCATTAGGAT
ATTATTTAGATAAACAATTTGAGGGTCATGGGATTATGACACAAGCAGTTGAGGCATTGA
TAAAGTATTGTTTCGAAGAGCTTGACTTAAACCGAATTGAGATTAGTGCCGCAGTTAATA
ATGAAAAAAGCCGAGCTATTCCTGAAAGGCTGGGATTTACTAGAGAAGGTATGTTACGTG
ACAATGAATTACTAAATGGTATTTATTCATCGAGTTACATCTATAGTTTATTAAAATCAG
AATACGACCAAAAATGACAAATTAGACTTACAAAAGAGTGATGACATTTAAAATGGCATC
GCTCTTTCATTTAATTTTTTAAAATAAAAGGTTGTTGACAGTATTATTTTATAACAATAT
AATGATTTTGATAATTATTATCAACTAGATAATGTTCATGGGAGGATGCCTTAAAATCAT
CATTTTAAGAGCCACGTATTATCTTGGCATTTAGGGAGTGTGAGATAGTACGAATGAGGG
CATGTCTATGGGGATAATAGAATTTCTATAATGAGGTGTCAAAATGAAAAAGTTAACAAC
GCTATTATTAGCATCAACGTTATTAATTGCTGCATGTGGGAACGACGATAGTAAGAAGGA
TGATTCAAAGACATCGAAAAAAGATGATGGTGTTAAAGCAGAATTAAAACAAGCAACAAA
AGCATATGATAAATATACTGATGAACAGTTAAATGAATTTTTAAAAGGTACAGAAAAATT
TGTTAAAGCGATTGAAAATAATGATATGGCCCAAGCAAAAGCGTTATATCCAAAAGTTCG
TATGTATTATGAACGCTCTGAACCAGTTGCAGAAGCATTTGGAGATTTAGATCCTAAAAT
TGATGCACGTCTTGCAGATATGAAAGAAGAGAAAAAAGAAAAAGAATGGTCAGGATATCA
TAAGATTGAAAAAGCATTATACGAAGATAAGAAAATTGATGATGTGACTAAAAAAGATGC
ACAACAATTATTGAAAGATGCAAAAGAATTGCATGCCAAAGCTGATACATTAGATATCAC
ACCAAAATTAATGTTACAAGGTTCTGTTGACCTATTAAATGAAGTTGCAACTTCTAAAAT
CACAGGTGAAGAAGAAATTTATTCACATACAGATTTATATGATTTTAAAGCGAACATTGA
AGGTGCACAAAAAATTTATGACTTATTTAAACCTATTTTAGAGAAAAAAGATAAAAAATT
AAGTGATGATATTCAAATGAACTTCGATAAAGTGAATCAATTATTGGATAAATATAAAGA
TAACAACGGCGGTTATGAGTCATTTGAAAAAGTATCTAAGAAAGACCGTAAAGCATTTGC
GGATGCTGTTAATGCATTAGGAGAGCCACTAAGTAAAATGGCTGTGATTACTGAATGACA
AATTATGAACAAGTTAACGATAGTACGCAATTTTCAAGACGTACATTTTTGAAAATGTTA
GGTATTGGCGGTGCCGGTGTTGCAATTGGCGCAAGTGGTGTTGGTAGCATGTGGTCTTTC
AAATCAATGTTCAATACACCAGAAGATCCGGAAAAAGATGCGTATGAATTTTATGGTAAA
GTGCAACCAGGCATTACCACACCCACGCAAAAAACATGCAATTTCGTTGCGTTAGATTTG
AAGTCAAAAGATAGAGATGCAATTAAGGCAATGTTTAAAAAGTGGACGGTTATGGCTGAT
CGTATGATGGATGGTGATAAAGTTGGCAAGCCGAGTAACAATCCTTTAATGCCACCAGTA
GATACCGGTGAATCGATAGGATTAGGTGCAAGCAAGTTAACGATTACCTTTGGGATTAGT
AAGTCTTTGATGAAGAAAATTGGGTTATCTAGTAAAATTCCCGATGCCTTTAAAGATTTA
CCGCATTTTCCGAATGATCAGTTAATAGACGATTACAGCGATGGTGATATTATGATTCAA
GCATGCTCAAATGATTCGCAAGTATCCTTTCATGCGGTTCATAATTTAGTTCGTCCATTT
CGAGATATTGTTAAGGTACGTTGGGCGCAATCTGGTTTTATCTCTGCTAAAGGTAAGGAA
ACACCTAGAAATTTAATGGCATTTAAAGATGGAACAATTAATCCTAGAAAGAGTAATCAA
CTTAAAGATTATGTGTTTATTGATGACGGATGGGCGAAACATGGAACTTATTGTGTTGTC
AGACGTATTCAAATACACATTGAAACGTGGGATCGTACTGCACTGGAAGAACAAGAGGCT
ACATTTGGTCGGAAACGACATAGTGGTGCGCCGTTAACAGGTGGGAAAGAGTTTGATGAA
ATTGACTTAAAAGCGAAAGATAGTCATGGCGAGTATATTATTGATAAAGATGCCCATACG
AGACTAGCGAAAGAAGCAAATACGTCAATTTTACGTAGAGCCTTTAATTATGTTGATGGT
ACGGATGACCGCACAGGTAACTTCGAAACAGGCTTGTTGTTCATTGCTTTTCAAAAAGCG
ACAAAACAATTTATCGATATACAAAATAATTTAGGTAGTAATGATAAATTAAATGAATAT
ATTACACATAGAGGTTCTGCTTCATTTTTAGTATTACCAGGTGTTAGTAAGGGAGGATAC
CTTGGTGAAACATTATTTGATTAAATTTGTAGCAATGCTAATAACTGCTGCTATGGTGTG
TAGCTTTGGGTTACTGAAAAGTCAGGTAGCAAAACAACAAAGTATTAGTGATGTATATAG
TGTGATAACGGATGCGAAATCTGCACTTTCTAATAATTCGATATCGAATGACAATAAGCA
GAAAGCAATTGAGCAAGTGGTAAGTGCAGTTAAGAAATTATCGCTTGAAGATAATAGCGA
AGGTAATGCTGTCAAATCAGATGTGAGAAAGCTTGAAGATGCAAAAGCGAATGATAATCA
AAAAGATACACTTTCGCAATTAACGAAGTCATTAATTGCTTATGAAGAGAAATTGGCTAG
TAAAGATGCGGGTTCTAAAATTAAACTATTGCAACAGCAAGTCGATGCCAAAGATGCAGT
AATGACAAAAGCGATTAAAGATAAAAATAAAGCAGAGCTAGAATCGCTGAACAATAGTTT
GAATCAGATTTGGACAAGTAATGAAACGGTAATTCGCAATTATGACGCAAATCAATATGG
ACAAATTGAAGTCGCATTACTGCAACTTAGAATCGCAATTCATAAGTCGCCATTAGATAC
AGCGAAAGTGTCACATGCTTGGACAACTTTTAAATCAAATATTGATCATGTCGATAAGAA
AAGTGATACGTCTGCAAAAGATCAATACCATGTATCACAATTAAATGATGAGTTAGAGAA
GGCGATTAAAGCTATCGACGACAATCAATTGTCGGATGCTGATGCTGCGCTTACACATTT
TATAGAAATTTGGCCGTATGTTGAAGGTCAAATTCAAACTAAAGACGGTGCTTTGTATAC
GAAAATTGAAGATAAAATACCATATTATCAAAGTGTATTAGACGAACATAATAAAGCACA
TGTGAAAGATGGTTTAGTAGATTTAAATAACCAAATTAAAGAGGTTGTTGGCCATAGTTA
TAGCTTTGTTGATGTGATGATTATCTTTTTACGTGAAGGTCTAGAAGTGTTATTAATTGT
AATGACATTGACTACTATGACGCGTAATGTCAAAGATAAGAAGGGTACTGCAAGTGTGAT
TGGTGGTGCAATTGCCGGACTTGTACTGAGTATTATCTTAGCAATTACGTTTGTAGAAAC
TTTAGGTAATAGTGGCATTCTTCGTGAAAGTATGGAAGCGGGATTAGGTATTGTTGCGGT
CATATTAATGTTTATCGTTGGTGTTTGGATGCACAAACGTTCAAATGCGAAACGCTGGAA
TGATATGATTAAAAATATGTATGCCAATGCGATTAGTAATGGTAATTTGGTATTGTTAGC
GACGATTGGTTTAATATCTGTGTTGCGTGAAGGTGTTGAGGTTATCATTTTCTATATGGG
GATGATAGGTGAGCTAGCGACAAAAGATTTTATTATTGGTATTGCTTTAGCTATCGTTAT
ATTAATTATCTTTGCGTTATTATTTAGATTTATCGTCAGATTGATACCTATATTCTATAT
ATTTAGAGTGTTGTCGATTTTTATTTTTATTATGGGATTCAAAATGCTTGGCGTAAGTAT
TCAAAAGTTACAATTATTAGGTGCTATGCCGAGACATGTCATTGAAGGATTCCCAACGAT
TAACTGGTTAGGATTCTATCCAACTTATGAACCATTGATAGCACAAGCTGCCTATATTAT
GGTAGTTGCTATCTTAATCTTTAAATTTAAAAAATAAAAAACAGGCCGAGTGCCTGTTTT
TTTGTTGCGATGTTGGAAATATTCGGTATTGCAGTATAACGATAATCACAGCATTAATTC
TTATAAGATTAATGTGTTGGCGGTTTGCCTCGGTATGTAAATTTAACGATGAACGTACTG
AACTCAAAGAGCAATATGAGTGGCAATGTGAGTAATATATTTAATGTTAAATCGGGTGGT
GCAATGATACTTGCTAATACAAAGCAAGCGAAATAAATATATTTTCGATAATGCTTCAAT
GATGTGGTATCTATAAGACCGAATTTTGCAAGTCCTATGAATAATATTGGTAATTGAAAT
AGAATGCCAAATGTGAATAACCAACGTATAAGTTCAATCAAATATGCTTTAAAGCCAATG
ACAGGCGAAATGTTTAAAGTTAATGATAATTTTAACGCGAATTGAATGATCATTGGAAAG
CCAACATAAAATGCAAAAGCGACACCAAAAATAAATAAAAGTACGCTAAAAAAGCTATAT
TTATAAATAAATTGGCGCTCATTATTATGCAAACCAGGCGCAACAAACGCCCACAATTGA
TAAAACATAACCGGTGAAATGAGACAAAACGCGATGAAAAATATAATCATCACGTATATT
TGGATCATTTCTGTGAATGAAAATGCATGTAAGGACACATGTGCACGGGTAATATACGTT
ATGAATGGTGTCATCCACCAAAATGATGAAACATATACGACGATGACCGTAATGACGAAC
GACAATAAAATTTTTACTAACCGATGGCGTAGTTCGCTAAAGTGAACCATTAATGTATCA
TCAGTACTATTGCTCTCGCTGTTGCTTCGATTCCTTACTGGGTGTATCGTGAGACTCTTT
ATCTAAATCTTCTGTTGCAGATTTAAATTCTTTTAAAGTAGAACCGATAGCACGACCAAA
TTGTGGTAATTTTTTCGGACCAAAAATAATTAAAGCGATAATGCTAATGACGACAAGACT
TGTTGGACCTGTGATGCCTAAAATAAAAGTGTTAGTTATCATGATAATCAACCTCACTCA
TAAGTAGTATATAGTATTTACTTTATACCGAACGATAATGATTATCAACAAATTTTATAT
AATAATTAAAATATTGCTATAAACACAACTTATTGAGGGATTAATTCTGAAATAACAGCT
TGGTCTTGCAAGTCGATATAAGTACAAGTGCCCGCTTGAATATCGATATGCCATTTATAA
ATGCCAGCTTCAGCCATTTCATCACAAAATGTTTCAAAATCTGTTTGTCCTTGTTGATGT
CTAGTTAATACATCTTGAACGATAGATTGATTTGATTTTTGAGCAACAGGAATCGTACTT
TTCACAGATGACGTAACGATATCATCTTCTGATTGATGTACGTATGTTGCAGTGCCATCT
TGAATGTTGACGATATTGTAAGTCATCCCCATATCTTTAAAAGCTTTGAATAGTTTTGGA
AAATCAACACCAGTAAATTGTTGATGTGCTTGTTGAATTGCAGATAATGTAAATGCCATA
ATAGTCTCCTTTGAATCGTTTGATTTAGTGAAAATGCGTGCATCATACTAAAATTAGAAT
GCTGTTAATTATGCGGGAAGGTGTAACGAAAGTAAACAATTATGACTTGTAGGCGTTGAG
GTGTTTGTTTCAAAATGTCATACATAGCTGGATAATCATATTTTTTGTACATATTTGACA
AATATAGTTGTCAAAAAGACAAATATCATTTACAGTGTAATTAAGGAGTTGATGCGATGT
GCGTAATCGATTGAAAGAATTACGAGCACGAGATGGCTTAAACCAAACGCAGCTTGCCAA
ACTAGCGGGTGTTTCAAGACAAACCATTTCGCTAATTGAGCGAAATAACTTTATGCCATC
GGTATTAACTGCAATAAAGATTGCTCGTATCTTCAATGAAACGGTGGAAACTGTTTTTAT
TATTGAGGAGGATGAGGTATGAAAATACTAAGATATATCGGATATCTTTTACTAGGTGGA
CTTGTAGGGGGTATCATTGGTGGAATTTTAGGTAATTTTGATGGATTGGGTATTGAGAAC
TTGACGTTTGCGACATATACCAATGTCGTTGTAATATCGATTGTTGCGACGATTATTATC
ATATTGGTAGAAGCCATTGTTTTGATGAATCAAAGACGTGCATTGAAGTATAAGCGACTT
GTAGATGAAGAGGTAGATATCGATGCAACAGATCAATATGAATTGCTTGCGAATCGTTAT
GTTTTAAATGGAAGTATATTAAGCGTTATACAGACAATTATTGCCTTTGTAGTGTTACTA
ATTTTTGTGGTAGGGCAAGCTGAAGCAAATGCAATGCTATTCTTTTTAATACCATTTTTT
GCTAGTGCTATTTTCAATACACAATTTACACTGTTTAATAGAAAATTTGATGACAGAATG
CCAAAAATTGCAGATAAGAATTACACTGAAAAGCGATTGGAAATATTGGATGAAGGTGAA
CGCCATATAGAATTAATTGCATTATTTAAAACATATGCGATCAACTTATCAATATTGATA
CTAGCCATTATTTTTATAGGGTCTTATTCAATTGCTACAGGAATTAATCAAAGCTTTAGT
TTGCTACTTATCATTGCTATTTTCATATATAACGCCTTTAGCTATTTATTGAAGAGAAGA
CGTTTTTATTAAAATTAAACAAAGAGGAGCATGGATATGACAACATTGTTAAACGTAGAT
CGTGTGAACAAACAATACAAAGATTCGGATTTTAAATTGCAAGATGCATCTTTAACGATT
TCTACTAATGAGACAGTTGGATTAATTGGGAAAAATGGCTCAGGTAAATCGACATTAATT
AATATTCTAGTAGGCAATCGACATAAAGATAACGGTAGTATTGCATTTTTTGGAGAAGAA
CATGCTGCGGATGATGTCGAATATAAAGAACACATAGGTGTTGTGTTTGATGATCTGAGA
GTACCTAATAAATTGACTATTAAAGATATTGATAAAGTATTTCAATCTATTTATACGACT
TGGAATAGTCAAAAATTCTTTGATTTAATCAAATATTTCGAGTTACCACGACAAACTAAA
ATTAAAACTTTTTCAAGAGGGATGCGAATGAAGATAGCTTTAACGATTGCGCTTTCTCAT
GATGTGAAGCTATTAATCTTAGATGAAGCAACTGCAGGTATGGATGTTTCTGGACGAGAA
GAAGTAATGGAACTATTAGAAGATTTTGTCGCTCAAGGTGGAGGCATCTTAATATCATCG
CATATTTCTGAAGATATAGAACAATTAGCGGATAAATTAGTGTTTATGAAAGATGGACGA
ATGATTTTAACTGAACAGAAAGATATACTTTTAGCACAATATGGAATTGTTACGACAGGA
GATAAAGATGTTGAAATTACTAAGCATTTAATCATTGCTTCTAGATTGTCAAAGGGGAAA
TATCAAATTTTAGTTAAAGATTATGCAGAAATTGAAAATGCAGAGCCTTTAAAACACATT
GATGACGCTACGAAAATCATAATGCGAGGTGAAGTATAATGAAAGGTATGTTCCTAAGTA
GTTTTTATGCAACGAGAAAGCAAACATATATTTATTTTATAGTCGCTATCATAGCTGCGG
GATACTTTGCAGTATTTAATCCGTTGATGAGTTCGGCAATGGCTGGGGTTATGTTAATCA
CACCCATTACTGATAATATTAAACATGAAAAAGACTCAAGATGGATGTATTATGTATCTA
CTTTACCGGTTAAACGTAGTGATTATATTAAGTCATACTTTGCCTTTTATTTAATCTTAT
TCGGTGCAAGTTTAATGATTGGATTAGTTGTGACTACGATCGTGACCCAAAGTGTGATGA
TTGGTATTATGTCAGGTTTAATGAGTTTTGGTATCATAGGGGCATACTCTATCATTTTCC
CATTGACATTTAAATTTGGCGCTGAAAACTCTAATGTCATTATGATAGTTGCATCTATCC
TACTACTTTTTTCTTTCGTGGTCTTTTTCTTTATATATGGTATGGTTAGCGGTGCATCGG
CATTAGAATTTGAAAAAATTAGCACTGAAGGATGGTTAGTTGTCATAGTATATGCGGTCA
TTGGTATCGTTATAACAAGTGTTTCTTATATATTGTCTATTAAAATTTTTAACAAACAAG
AACTATAATCAATATTCTTGGTGTGAAGCTAGTCATTGAAATAATATTTAGAGCAGGTGA
TAAATCAATACGATTATCATCTGCTCTTTTTGGTGTTGTGGAATGAAATGCGGGATGATA
GGTTGAGGTGACATCTCTATATCATATCATTTGTTTTTAGAAGATTAGGTTGTGTGGGAA
TTGCATCCTTTTATAGTGAGGATTAACGTGTATATATCATTGAGTATGTTGCTGAAATTT
ATTTGCGTGTATCAATTGATGATGGTATATGCCAATGATTTCCTCGGAAATATAAAAACT
CGATCATGTATCATAACTGATGATTGTCACAAAAGTATAATGTGAAGTTCGACACTTTTG
GATTCAGTTCAAATACTTTGACCGAGGTGAATACTATTTATTCATGTTTATTACGTAGAC
GTTGATTTTTAAAATAAATCAGCATGATGCAGAAAGTCGCAACGGATACCGAGATAATCA
TTACTTGGTCATGCCCCTTAAAGATAAGGCTGATGATATATGATACTACAAGTATGCCTA
GTGAAGAAGAAATATATTTTGCGTTTGTCAGTTCATTATGGAAATAAGGCGTGATTAACC
ATAATCCAATATAGAATATTAAAACACTGATATACATCATATTAATTTCAAACAAGTCAT
TTAGTTTATTGTTATTACTAAAAACAATTGCAGCATTAATCACACCTAAAGCGATATTGA
TTAATAGATGCGTATACGATAAACGGAAACCGATAGATGACAATTTATGATTAATGTAAT
TTTCAGTAATGATCCAATATACACCGAAAAGACTAATTAAAATCATAAATTGGAATATAT
AAATGTAACTAAAATGATCAATGCTAAATGATGACGAAGCTAAACCAACCAGTACCTCGC
CAAAGATAATAATTGTTAGTAACGAAAAACGTTCTACTAAATGCATCATATTAACAGGTG
ATAATACAAGATATTTCTGAAATGGAATAAGTCCTGTCGCTGCAATGAATACGCCTAAAA
ATCCAGGGATGTAATGGATACTTTGTGGTAGTACTAATGATAGAAATGATAAAAATGAAA
TCACAAAGGCTACGCTCGCAAAAGCTTGACATGTACGCTTATCGCCATAATCTAACCCTG
TACGTATATGTAATAAATACTGTAATCCGATACTTAAATACATAATTGCCACGCATAAGA
AGAATGGGAAGAATGTCTTTTCAAAGTCCGGATATAGGCTGTTAGATAGGAAGACCATGA
TGAACATATTAAACATCATAAACGAGACGTCTTTGAATGTAACTTGACCAAATCGATTTG
TAAAAAATGTTTGATGAGACCACATTAACCATAAGAACAAACTCATGACGATGTATTTGA
AAAATAAATCAGCTGAAATGGAACCGTTTTGTGTTGTTAAAATCACATGTGCAATTTTTT
GAATGGCATAGACGAAAATTAAATCAAAGAACAACTCATGGAATCCTGCACGCTTTTCAG
CTAAATGTTTTGGTGTTAATGCATTAACCATAAAATTTTAACTCCTTTAAGATGTGTAAT
TAATTTACTAAGTATACTATTTATTTTTTCTAGTGAATAGGGGCAGATTTGGCGATGAAG
TGGAAGGAGAGGTGACTGCATGGTAATTGCGGAATTAACAATCATCAGCGATTTAATATT
TGACTAGAGACGTAATGGTAATAAAAAATTGATGAGAAATTGATGGTGAAACCAGCTGTG
AATAGCGATGCAATGATAGATAGAATTTAATTAGAGTCATTACGCGAAATGATTAATGAT
AATTTGTGGTAAATCAAAGCATAATTTTGTACTATAGATGAGGATGATAGAGCATATTTA
AGAGTGTGAAATGTTAAAGTGAAACCGTTTACGTTTCCGATTGCCCAAACAAATTACATC
ATTGTATAATATGATTTGTTAAATGCATAACAAGAATGAAAATGTAACATACGTAGCAAT
TGGTTTCATAAATTGGATGTTAGTGGCGTATTGGTTCATTAGACGTATTAGTAATAAAAT
TGTATATATCATAAGGAGATGAATATGACATGACGAGAGTCGTATTAGCAGCAGCATACA
GGACACCTATTGGCGTTTTTGTAGGTGCGTTTAAAGACGTGCCAGCCTATGATTTAGGTG
CGACTTTAATAGAACATATTATTAAAGAGACGGGTTTGAATCCAAGTGAGATTGATGAAG
TTATCATCGGTAACGTACTACAAGCAGGACAAGGACAAAATCCAGCACGAATTGCTGCTA
TGAAAGGTGGCTTGCCAGAAACAGTACCTGCATTTACAGTGAATAAAGTATGTGGTTCTG
GGTTAAAGTCGATTCAATTAGCATATCAATCTATTGTGACTGGTGAAAATGACATCGTGC
TAGCTGGCGGTATGGAGAATATGTCTCAGTCACCAATGCTTGTCAACAACAGTCGCTTCG
GTTTTAAAATGGGACATCAATCAATGGTTGATAGCATGGTATATGATGGTTTAACAGATG
TATTTAATCAATATCATATGGGTATTACTGCTGAAAATTTAGTGGAGCAATATGGTATTT
CAAGAGAAGAACAAGATACATTTGCTGTAAACTCACAACAAAAAGCAGTACGTGCACAGC
AAAATGGTGAATTTGATAGTGAAATAGTTCCAGTATCGATTCCTCAACGTAAAGGTGAAC
CAATCTTAGTCACTAAGGATGAAGGTGTACGTGAAAATGTATCAGTCGAAAAATTAAGTC
GCTTAAGACCAGCTTTCAAAAAAGACGGGACAGTTACAGCAGGTAATGCATCAGGAATCA
ATGATGGTGCTGCGATGATGTTAGTCATGTCAGAAGACAAAGCTAAAGAATTAAATATCG
AACCATTGGCAGTGCTTGATGGCTTTGGAAGTCATGGTGTAGATCCTTCTATTATGGGTA
TTGCACCAGTTGGCGCTGTAGAAAAGGCTTTGAAACGTAGTAAAAAAGAATTAAGCGATA
TTGATGTATTTGAATTAAATGAAGCATTTGCAGCACAATCATTAGCTGTTGATCGTGAAT
TAAAATTACCTCCTGAAAAGGTGAATGTTAAAGGTGGCGCTATTGCATTAGGACACCCTA
TTGGTGCATCTGGTGCTAGAGTTTTAGTGACATTATTGCATCAACTGAATGATGAAGTTG
AAACTGGTTTAACATCATTGTGTATTGGTGGCGGTCAAGCTATCGCTGCAGTTGTATCAA
AGTATAAATAATAAGAAAACAGGTTATCACAACAGTATTAATTACATGTTGGCATAACCT
GTTTTTATTTGTTTATGGATTTATTGGGTAATATTAGTCATTTGATGGTTTAATTGCAAA
TGCTCTAACAGGGAACCCAGGTGCATCTTTTGGTTTAGGGCTGATAGCGTAAATGATGGC
GCCACGAGTTGGTAATTGATCTAAATTAGTTAATAACTCGACTTGGTATTTATCCTGACC
AAGAATATAACGTTCGCCAACTAAATCACCATTTTTTACAACGTCCACAGATGCATCGGT
ATCGAATGTTTCATGACCAACAGCTTCAACACGACGTTCTTCAATTAAGTACTTCAAAGC
ATCTAATCCCCAACCCGGTGCATGTTGTTGTCCGTTCGCATCTTTGTTTTCAAACTTTTC
AATATTAGGCCAACGTTTTGACCAATCGGTACGAAGTGCAACAAAAGTGCCAGGTTCAAT
AGTACCATGCTCTTTTTCCCATGCTTCTATATGCGCACGTGTTACAATGAAATCATTGTT
GTTCGCTACTTCTGTTGAAAAGTCTAATACAATTAACGGCAATACCAATTCTTTTAAATC
AATGTCTTCTAAATAACGTTTATTCTCGACAAAGTGAATTGGTGCATCAATGTGAGTACC
ATATTGCGTTACAATATTCCAACGTTGCACATAGAAACCATGATCTTTAACCGTGAATAA
AGTTGAAACTTCGCCTTTTTCAAACTCACTAAAACGTGGTATTTCCGGATCAAATGTATG
CGTTAAATCAACCCAAGTTGCTTGTTTTAAAGTATTTAATTGTTGCCATAAAGGATATTG
TGTCATAAAATCACCCGTTTTTAGTTTATTATATGATAAATGCTGCGATTATTCTTGGCG
TTTAGCTTTAACAGCATTCACAAGCACAGTCAATGCATCTTTAACTTCTTCTTCTTTTCG
CGTTTTCAAACCACAGTCAGGGTTTACCCAGAATAATGAGCGGTCGATTTGTTGTAGTGA
ACGATTGATTGCTGTAGTAATTTCTTCTTTTGTTGGAATACGTGGACTATGAATATCATA
CACACCTAGACCAATACCTAAATCATAATTAATATCTTCAAAGTCTTTAATTAAATCACC
ATGGCTACGAGATGTTTCAATTGAAATAACATCAGCATCTAAGTCATGAATAGCATGAAT
GATTTGACCGAATTGAGAATAACACATATGTGTATGGATTTGAGTTTCATCACGAACTGA
AGACGTTGCAAGTTTAAATGATAAAACAGCATCTTTAAGATATTGTTCGTGATATTCAGA
GCGTAATGGTAAGCCTTCACGTAATGCAGGTTCGTCAACTTGGATAACTTTGATTCCTGC
AGCTTCAAGTGCTAATACTTCTTCGTTGATTGCTAAAGCAATTTGATCTTGAACGACTTT
ACGTGGTAAATCAACACGTTCAAATGACCAGTTTAGAATTGTTACAGGTCCAGTTAACAT
ACCTTTAACTGGTTTATCTGTTAAGCTTTGTGCATAAACTGTTTCATCAACAGTTAAAGG
CGCTGTCCATTTTACATCACCATAAATGATTGGTGGTTTTACGGCACGTGAACCATATGA
TTGCACCCAACCGAATTTAGTTACTAAGAAACCTTGTAATTTTTCTCCGAAGAATTCAAC
CATGTCATTACGTTCAAATTCACCGTGAACTAATACATCTAAGCCAATGTCTTCTTGAAT
TTTAATCCATCGAGCAATTTCATTTTTTAAGAATGTTTCATATGCTTCGTCTGTAATGCG
TTTGTTCTTCCAATCTGCACGGTATTTTCGAACTTCTCGGCTTTGTGGGAATGATCCAAT
AGTTGTTGTTGGTAAATCCGGTAAGTTCAAACGTTTTTGTTGTTGTTCAATACGTTGCGC
GAATGGTGATTGTCTTGAAGTACGCACGCTTTCGAAATCATAATCTAAGTTTTTGAATGA
TTGATTTTGGAAACGCTCATAACGTGCTTTTAATTTATCATATTTAACACTATCGTTTTG
ATTAAATAGGCGACGCAATGCATCTAATTCGTCTAATTTTTCAGTTGCAAAGCTTAAGCC
TTCGCCAACACTTGTATCTAATGTTTCATCATCTAAAGATACTGGAACATGTAATAATGA
AGATGATGGTTGAATGACAAGTTCATTAGTGTGTGCTAACAATTTATCGATTAAGACTTT
TTTAGCTTCAATGTCACTTGCCCACACATTACGACCATCAATAATTCCAGCGTATAATGT
TTTTGATTTATCAAAATCTCCAGCTTCAATTTGTTTAAGGTTATAGCCATTATCATGGAC
AAAGTCTAAACCTAAACCACCAACAGGTAAAGAACTTAAGAATTTAAGATGTGCACGTTC
AAAGTATGTTTGAATGACTAATTTTTTAGCAACACCAGCTTTTTCGAAATAGTCATAAGC
TTCACGTGTAATATTTTCATAGCTTTCGCTGTCGTCTGTAACTAAGATTGGCTCATCAAC
TTGAATGTACTCAGCACCTGCATCAATTAATGATTCAAACACTTCTTTATAAAGTGGTAA
TAACGTTTTAACTTTTTCTTCAAAAGTTTGGTGACCGCCTTTTGATAATTTAACAAAAGT
AATCGGACCAACAATGACAGGGTGAGCGTTAACGTTTAAAGATTGGGCGTATTTAAAGCG
ATCTAATAATACATTGCGACTCACTTTAGGCTCAACATTGTCCCATTCAGGTACGATGTA
ATGATAGTTAGTGTTAAACCATTTTATAAGTGCACTTGCAACATGGTCTTTATTACCGCG
AGCAATATCAAATAATAAGTCATCATCGATAGTTCTACCTTGGAAACGTTCTGGGATGAT
GTTGAATAATAATGACGTATCTAAAATATGGTCATATAAAGAGAAATCACCAACTGGGAT
GCTATCTAAGTGATAGTACTTTTGTAATAATAAATTTTCTTTATGTAGATCAGTTAATGT
TTGATCTAATTCTTCTTTAGAAATCTTTTTTGCCCAATAACTTTCGATGGCTTTTTTCCA
TTCTCTTTTTCTACCTAATCTTGGGAATCCTAAGTTTGATGTTTTAATTGTTGTCATAAT
ATTGCCTCCTTGTGAGCAGTAATAGATTTTGAGTATGCTGCAAGTTCTAATGAATCTTCG
ACATTTTGAAACGGTGTGATAATGTATAAACCATTAAAATATTCATGAACAGTATCGATT
AAATCCTTTGAAAGCTTAAGACTTAGCTCTCGTGTTTTGGCGTTATCATCTTTAACTGCT
TCAAATTGTTGTAAAATTTCATCTGACATCTTGATTCCTGGCACTTCATTATGCAAAAAG
AGTGCGTTTTTGTAACTTGCGATAGGCATAATGCCTATGAAAAATGGTTTGTTCAAGTGC
TTAGTGGCATGGTAAATTTCAATGATTTTCTCTTTGCTGTACACGGGTTGTGTTATAAAA
TAAGACATTCCGCTTTCTATCTTTTTCTCTAATCTTTTGACGGCACCATCTAATTTTCGA
ACATTAGGATTAAAGGCGCCAGCGATGTTGAAGTGTGTACGTTTCTTCAGCGCATCACCG
TCAGTGTTAATACCTTGATTAAATCTTAGAGCGAGTTCAGTTAATCCTTTAGAATTAACA
TCATAGACATTGGTTGCACCTGGTAAGTGACCAACTTTTGAAGGATCACCAGTTATGGCT
AATATTTCGTTAACGCCAATGAGCGATAATCCAAGTAAATGGGACTGCAAGCCGATTAAG
TTTCGGTCTCGACATGTAATATGTACGAGTGGTTCAATATTGTAATATTGTTTAATTAAG
CTTGCAGCAGCAATGTTGCTAATTCTGACAGTTGCCAATGAATTATCTGCGAGTGTTACC
GCATCTACATTAGCTTTGTCAAGTTTAGCGATATTTTCAAAAAATCTATCCGTGTCTAAA
TGTTTCGGTGTATCCAATTCGATAATAACGGTTGGACGTTCTTGAACCTTAGATGTTAAT
GATTGTCTAACTTTATTTTGAGATGGATTGAAAAGTGCTTTCGTTGGTATCGGAATCACT
TTTTTGTCATTAACAGGTTTAAGTGTCTGAATAGATTCTTTAATAAATTTGATGTGCTCT
GGCGTTGTACCACAGCAACCACCAATTAAACGAACACCTTCGTGAATTAAATTTTGAGCA
ACTTGGCCGAAATATTGTGCATTGTCACTATACTTAAATTCACTATTTTCAATATCTAAT
AAGCTGGCATTTGGATAGCAAGATAAGTATGCGTGCTCTGGTAATTCAATATGTGTGAAA
GACTCTTGCATATGGTGCGGGCCATGATGACAATTGAGTCCCACGATGTTGGCACCACAT
TGAACGAGTTGTTTTAATCCTTCATTGATTGCCTGACCATTAACTAAGTAATTTGTGTTT
GAAGCGGTTAATTGAGCAATGATTGGAATGTCGTATTTCTTTCTCGTTCGTGAAATGACA
TTTGTTAACTCTTCTAGGTCGTAATACGTTTCGAAAAGTAGCGCGTCAACGCCTTCTTCA
ATTAAGGTGTCTATTTGAATTTCAGTATGATAAAGAATAGTTTGTAAGCTGATATCCTCT
TGTTTGATACCTCTAAACCCACCAACTGTGCCTAATATATACGTATCTTTATTTGCTGCT
TTTTTTGCGATGCGTACGGCGGCTTGATGTATAGCTTTAACTTTATCTTCAAGACCGAAT
CGTTTTAACTTTTCAAAATTTGCACCATAAGTATTGGTTTGAATGACATCAGCACCAGCT
TCGATATATGAACGATGGATACGTTCAACTTTATCTGGATGGCTAAGATTATATGCTTCT
GGACAGGTGTCTAATCCTTCAGAGTATAAAATGGTTCCAATAGCGCCATCAGCTACTAAA
ACATTATCTTTCAATTGTGTGAGGAATTGACTCATTGAATGCCTCCTTTAATGCGTATTT
GATGTCTGCAATGAGTTCATCAGGATCTTCGAGACCAACACTTAATCGGAATAGACCGAA
AGTGATACCACGTTCTTGTCTCACTTCTTCAGGTAGTGCAGCGTGAGACATTGTTGCTGG
ATGTGAAAGGATCGTTTCAACACCGCCCAGACTCACTGAAACGAGTGGTAATGTCAGTGC
ATCGACAAATTGTTGTGCTTTAGACTCATCAGCTAAACGAAAGCCAATAACGGCACCGCC
ATTTTTAGCTTGTTCTAAATGAGCAGTAGTGAGTCCCGGATAATAAACTTCTGAAATTTC
ATCTTGCTTTATTAAAAATGACACGATTTTTTGCGCGTTTTCGACAGATTGTTTAAATCT
GATTGGAAATGTTTTTAAATGTTTAGCAAGTGTCCAGCTATCTTGAGCAGATAACATATT
GCCTGTACCATTTTGTATTAAATAAAGAGCTTCACTAATTGCCTCATTATTAGTAATGAC
AGCACCAGCAATTAAATCGCTATGTCCACTTAAAAATTTTGTAGCACTATGAATGACAAT
ATCAGCGCCAAGTAATAAAGGTGATTGGCCTAACGGTGTCATAAATGTATTGTCCACAGC
TACCAGTAGTTCATGCTTTTCGGCTATTTTAGAAACAGCTTTGATATCAGTAATTTTAAA
ACAGGGATTCGATGGTGTTTCGATATAAATTAATTTTGTGTTTGATTGAATGGCACCCTC
GATTTGTTCGAGCTTGGTAGTATCTACGGTTGTAAATTCAATATTAAATCGATTCAAAAT
TTGCTCAGTGAGGCGAAAAGTACCGCCATATACATCATCGGGTAAGATGACATGATCACC
AGATTTGAAAGTCAAAAGTACTGCTGAAATAGCAGCAATACCTGATGCAAAAGCAAAAGC
GAATTTTCCCTGTTCTAATCGTGCTAACTTCTCTTCTAAAAGTTCACGGTTAGGGTTGCC
ACTTCGTGCATAATCATATTTAACATCGCCACCAAGACTTGTTTGATGGAATGTTGAAGA
ATCATAGAGTGGTGGGTTAGCTGAATGATATTCCACACCTCTACGCCAATCGAATATCAC
TTCTGTCTCTTTTGAAAGTGTCATACAATCTCTCCAATCTGAGCTTTATCTAATGCTTGG
ATGATATCGCGTTCGATGTCTTCATAATTTTCAACACCTAGTGATAAGCGGATTAAATAC
TCATCAATGCCACGTTTATCTTTTTCAGCATCTGGCATATCAACATGTGTTTGGGTGTAA
GGGAAGGTCACTAATGTTTCAGTACCTCCTAAACTTTCTGCAAAAATGCAAATGTCTAAA
TTTTCTAATAATTTAGCGACGCTATAGGCCTTGTTAAGTCTTAAACTAAGCATGCCAGTT
TGCCCGCTATATAGTACTTCGTCAATTGCTTGAAGTGACTGACATTTTTTAGCAAGTTTT
CTAGCGTTTGATTGCGCACGCTCAATGCGTAAATGCAAAGTTTTAAGTCCACGTAACAAC
AAATAACTATCTATTGGTGAAAGTGTTGCGCCAGTCATGTTGTGAAAATCAAACAACTGT
TGCGCGAGTGATTCATCTTTGACGGTTACGACACCTGCTAGTACATCGTTATGTCCGCCA
ATATATTTCGTGGCTGAATGTAAGACTATATCAGCACCTTCTGCTAGTGGTGTTGAAAGA
TAAGGTGTTAAAAAAGTATTGTCGATAATTGACAATAAGCCTTTAGCTTTACAAAGTTGA
TAGTATGGCTTTACATCAATAGCAATCATTTGTGGGTTAGATATTGGTTCAATGAATAAT
GCAACTGTTTTATCAGTGATTTCTTTTTCAACTTGTTCATAATCTGTAAAATCAACGTAC
TTAAATTTGATATTGTATTGTTGCTCATAAAATTCAAATAATCTAAATGTGCCGCCGTAT
AAATCGAATGAAACTAAAATTTCATCGTGTGGTTTAAATAAATTACATATTAATTGAATG
GCTGACATTCCACTTGATGTAGCGAATGATGCAATACCATGTTCGAGTTTGGCAAAACAG
GTTTCAAATGTTGAGCGTGTAGGATTTTTAGTACGTGTATAATCAAAACCTGTCGATTGT
CCTAGTTTTGGATGCTTGTAGGCAGTAGATAAATGGATTGGATTCGCTATAGCACCGGTT
GAATCATCGGTTAATGTGATTTGGGCTAACTGTGTATCCTTCATATTAAGACCCTCCTAT
AAGAAAAAATAAAAAAAGCTTCCGTCCTTCGTACCCGAATGAATCGGATAAAAAGGACGA
AAGCTTATGTTTCGCGGTACCACCTTTATTTGTTATTCCATCGCTGAAATAACCTTATTC
AGTACGCATTAAAAGTAAATATGCTTACTGAACAATTATCACAATTAAAGTCAGTAAGTA
AGGATATAGTAATGTGCTATCCCATACTTATTAACAAAAAATCGTGCGTAAAGAATCCAG
TACGCCATTTAACATCAATGTTAATACTGTATCGCTATAACGGGCGAACCCGTAGACACC
TCATATTGGCATCAACACTCCAAGGCCATTTTCAAACACGCTTTCAAAATCTTCTCTCAG
CTACTAAAGACTCTCTGTATAAGCAGGGTGTGTTTTACTTTCCTCTTTATTGTGTTTACG
TTTCATTAAACTGTTATAAGATATTAATTAGCTTACAGAGTAAAAAAAGATTTGTCAACA
ATTATTCAGAAAATTTTGATTTAAAAGTTAATTTGTTTGTGAAATTGTAATTGGTATCTT
GAAGTTGAAAAATGAATTATTTTTTAAATAAAGTGTGGTTAATGGTTGTCTGACTCATTT
AGAATACATAAAATATATTTAACTGTTGTTATCAAATAAAAAGTGATGTGAGTGAATTGT
CAAAAAGTGAAGATCAACGTATTACTAAAACAAAAGATGAACAAATTAAGCAAATAGATA
TATCGGATATCAAACCGAATCCGTATCAGCCCCGAAAAACTTTCGATGAAAATCATTTAA
ATGATTTGGCAGATTCAATTAAGCAATATGGAATTTTGCAACCAATTGTGCTTAGAAAAA
CAGTTCAAGGTTATTACATTGTAGTTGGTGAAAGAAGGTTTAGAGCTTCGAAAATTGCTG
GTCTAAAATACGTATCAGCGATTATCAAAGATTTAACAGATGAAGATATGATGGAACTGG
CGGTCATCGAAAATTTACAACGAGAAGACTTAAATGCGATTGAAGAAGCTGAAAGTTATC
AACGTTTGATGACAGATTTGAAAATTACACAACAAGAAGTAGCGAAGCGATTGAGTAAGT
CGCGCCCGTATATAGCGAATATGTTGAGGTTATTACATTTGCCGAAAAAGATTGCTGACA
TGGTAAAAGATGGGCGACTGACAAGTGCACATGGACGAACGTTATTGGCAATTAAAGATG
AACAACAAATGCTTAGGTTAGCGAAACGGGTTGTTAAAGAAAAGTGGAGTGTTAGATATT
TAGAAAACCATGTTAATGAATTAAAAAATGTTTCGTCAAAGTCGGAAACAGACAAAGTAG
ATATAACTAAGCCTAAATTTATAAAGCAACAAGAACGACAGTTGCGAGAACAGTATGGTA
CCAAAGTAGATATATCAATAAAAAAATCGGTTGGTAAAATCTCATTTGAGTTTGATTCAC
AAGAAGATTTTCTAAGAATAATTGAACAATTAAATCGTAGGTATGGTAAATAGTTACACA
ATTTTATATAATAACTCTTTGTGCAAGTGTAAATAAATTGTAATCAGTGAACATTTGATT
CTAGATATATTGAGACTTTCGTAGGTTGGAAGTATATAAAAATATGAATACAATATTGAT
ATATCATATAGAAGGGAGTAACGCTTATCATGAATCAAGTCATGAATATTATTTCATCTC
TATTTGAGCCATTAACAAAAATAGAAACATATGAAAACATTGCAACTAAAATCGCTATGA
TTGTTATTTATATTATCGTAGCCCTCATAGTTATTAAAATACTGAATAAAATGATTGAAC
AGGGATTTAAGATTCAAAATAAGAGTAAAAAGAGTAACAAAAAGCGCTCTAAAACTTTAA
TATCTCTTGTTCAAAATGTAGTGAAGTATATCGTTTGGTTTATAGTTATTACGACGATTT
TAAGTAAATTTGGCATTAGTGTTGAAGGTGTTATTGCAAGTGCTGGTGTCGTAGGTTTAG
CAGTAGGTTTTGGTGCTCAAACCATTGTTAAAGACGTTATTACTGGATTTTTCATTATAT
TTGAAAGTCAATTTGATGTAGGTGATTATGTTAAAATAAACAATGGTGGTAAGACTGTGG
CAGAGGGAACGGTTAAATCAATAGGACTTCGTTCAACACGAATCAATACAATTTCAGGAG
AATTAACAATTTTACCAAATAGTAGTATGGGTGAAATAACGAACTACTCAATTACAAATG
GTACAGCTATCGTTAAAATTCCAGTGTCTGTCGAAGAAAACATTGATAATGTTGATAAAA
AACTAAACAAACTATTTACTTCTTTACGTAGTAAATATTACTTATTTGTTAGTGATCCGG
TTGTTATTGGTATTGATGCTATTGAAGATACAAGAGTAATATTGAGAATATCTGCAGAAA
CAATTCCAGGTGAAGGATTTGCTGGAGCTCGAATTATTCGCAAAGAAGTACAAAAAATGT
TTTTACAAGAAGGTATTAAAACACCTCAACCAATTATGACTGCTTATAATCATAGTGAAA
ACGGTGTTTAGTAGTTTATAATACATGGAGGTCATATTTAATGGCGTCAAAATATGGAAT
AAATGATATAGTAGAAATGAAAAAACAACATGCGTGTGGAACAAACCGTTTTAAGATTAT
TAGAATGGGTGCAGACATAAGAATTAAATGTGAAAATTGTCAAAGAAGTATTATGATTCC
ACGTCAAACGTTTGATAAAAAACTTAAAAAAATCATCGAATCTCATGATGATACACAAAG
ATAGGAGAATGATTAATGGCTTTAACAGCAGGTATCGTTGGATTGCCAAACGTTGGTAAA
TCAACATTATTTAATGCAATAACAAAAGCAGGTGCTTTAGCAGCGAACTATCCATTCGCT
ACGATTGATCCTAATGTAGGGATAGTAGAAGTGCCAGATGCTAGATTACTTAAATTAGAA
GAAATGGTTCAACCTAAAAAGACATTGCCGACTACATTTGAATTTACAGATATCGCTGGT
ATTGTGAAAGGTGCTTCAAAGGGAGAAGGGTTAGGTAATAAATTCTTATCACATATTAGA
GAAGTAGATGCGATTTGTCAGGTCGTTCGTGCATTTGATGATGATAACGTAACTCATGTT
GCTGGTCGAGTAGACCCTATTGATGATATTGAAGTTATTAATATGGAATTAGTACTAGCG
GACTTAGAATCTGTTGAGAAACGTTTGCCTAGAATTGAAAAATTAGCACGTCAAAAAGAT
AAGACTGCTGAAATGGAAGTACGTATTTTAACAACTATTAAAGAAGCTTTAGAAAATGGT
AAACCCGCTCGTAGTATTGACTTTAATGAAGAAGATCAAAAATGGGTGAATCAAGCGCAA
TTACTGACTTCTAAAAAAATGCTTTATATCGCTAATGTTGGTGAAGATGAAATTGGTGAT
GATGATAATGATAAAGTAAAAGCGATTCGTGAATATGCAGCGCAAGAAGACTCTGAAGTG
ATTGTTATTAGTGCAAAAATTGAAGAAGAAATTGCTACATTAGATGATGAAGATAAAGAA
ATGTTCTTAGAAGATTTAGGTATCGAAGAACCAGGATTAGATCGATTAATTAGAACAACT
TATGAATTATTAGGATTATCAACATATTTTACTGCTGGTGTGCAAGAAGTACGTGCTTGG
ACATTTAAACAAGGTATGACTGCACCTCAATGTGCTGGTATCATTCATACTGATTTTGAA
CGTGGATTTATCCGTGCCGAAGTAACAAGTTATGACGACTATGTACAATATGGTGGCGAA
AGTGGCGCTAAAGAAGCGGGCAGACAACGATTAGAAGGTAAAGAATATATTATGCAAGAT
GGTGATATCGTTCATTTCAGATTTAATGTATAAACGATAGAGTGAAGTTAATTAAATAGT
ATATATGGAGAAGAGGCGGAATCAATTGTTCGCCTCTTTTAATTATGCGTATAATTTATT
AAAAGAATGGAATAATTTTACTCGCGTTAATAATATCTTGAGTGCTGAAAAATTGTTTGC
CTTCGCCAGTATAAGCAGGCTCTAAAACAAGATTAGCCTTTGCACAATAAAGCCATTCAG
GATGAATGCCACTATTAAGTATCTCTTGGAATTCTTGAAAATCTTTAGACCAATCAATAT
TTAAATTCATTCCTTACCACCTCACAACTATTATAGAACACGTGTTCGCTTTTGTGAAGT
GTATTTTTAAAAATATCATAGAAAATTTCAAATGAATTAATGTCAAAAATGATATGAAGA
GTAGTTTGAATTATTATTGTAAAAAGTAATGGCGCATGATATAATTCTTTATTGTGAGTA
ATGAAAATTATTCCTTGCTTATCTGTTTTAAGATTGATAAGCCGTATAGACCACAAGGAG
GTGCAAATATAAAATGAGAACATATGAAGTTATGTACATCGTACGCCCAAACATTGAGGA
AGATGCTAAAAAAGCGTTAGTTGAACGTTTCAACGGCATCTTAGCTACTGAAGGTGCAGA
AGTTTTAGAAGCAAAAGACTGGGGTAAACGTCGCCTAGCTTATGAAATCAATGATTTCAA
AGATGGCTTCTACAACATCGTACGTGTTAAATCTGATAACAACAAAGCTACTGACGAATT
CCAACGTCTAGCTAAAATCAGTGACGATATCATTCGTTACATGGTTATTCGTGAAGACGA
AGACAAGTAATAATTAGAGGGGGCGTTTAAATGCTAAATAGAGTTGTATTAGTAGGTCGT
TTAACGAAAGATCCGGAATACAGAACCACTCCCTCAGGTGTGAGTGTAGCGACATTCACT
CTTGCAGTAAATCGTACGTTCACGAATGCTCAAGGGGAGCGCGAAGCAGATTTTATTAAC
TGTGTTGTTTTTAGAAGACAAGCAGATAATGTAAATAACTATTTATCTAAAGGTAGTTTA
GCTGGTGTAGATGGTCGCTTACAATCCCGTAATTATGAAAATCAAGAAGGTCGTCGTGTG
TTTGTTACTGAAGTTGTGTGTGATAGTGTTCAATTCCTTGAACCTAAAAATGCGCAACAA
AATGGTGGCCAACGTCAACAAAATGAATTCCAAGATTACGGTCAAGGATTCGGTGGTCAA
CAATCAGGACAAAACAATTCGTACAATAATTCATCAAACACGAAACAATCTGATAATCCA
TTTGCAAATGCAAACGGACCGATTGATATAAGTGATGATGACTTACCATTCTAATAAAAA
TTAACGAAATTAAAGCGAAAAAATTATCAAAGGAGGCACACAATCATGGCAGGTGGACCA
AGAAGAGGCGGACGTCGTCGTAAAAAAGTATGCTATTTCACAGCAAATGGTATTACACAT
ATCGACTACAAAGACACTGAATTATTAAAACGTTTTATCTCAGAACGCGGTAAAATTTTA
CCACGTCGTGTAACTGGTACTTCAGCTAAATATCAACGTATGTTGACTACAGCTATCAAA
CGTTCTCGTCATATGGCATTATTACCATATGTTAAAGAAGAACAATAATATATAATTTAT
TGTCAAACCCCGTAGGCATAGGCTTACGGGGCTTTTTGTGTTTTGGGGTATAGAAAAAGG
GCAAAAAAGGATGATGTGAATGTTTTGTGTTCGGAATTTGCACAAAGATATGTTTATATT
GCAAAAATAATATGAATTTAGATGCATAAAAAAAGAACTACGCATTTTAAATAAAATGCA
TAGCTCTTCTTTTTCTTGCATACGAATTAAAATAACTCGCGAGACCTATAAGTCTCTTTC
CTCACTAGATAGTTTATACTTTTGGTCTGTTGAAGTCAATAATTTTATCTAAAGCTATAA
AAAATCTTTTGATAGCTAATGCATTATTATAATAGCTTTCGTTTCTTTTATATCGCTTTT
GAAGTTGGTCCAAATCGTGATATCTTGCTTGGATAATTGCATTACTACAAACTTGATTAT
GTAATTCTAGCGTAGCGAAAGTATCTATGAAATTTTTTATTCCGAACATGTTTCTAGATA
TGCCTATATTATTCCCTTTTTCAAATAAATATTGAGGAGATCTACTGTCATAATTTAGAT
TTGCTATGATGGGTTGGTTATGAGCTGATTTGTTTCTTATATTTTTAACTAAAGGCATTA
AAATATTAGCAACTCTCAATTCTTCGTCATTGTACTTCTTGTAATAGAAGTTGAGAAACG
AAACGAATTGACCTAGTTGCATGAATTCAATGCAAACCCATGCGGGTGGATTTTGATAGT
ATTTATTCAACTTCTCGGGTAGTTGTCCTCGTTTATTCATATGCTTGAATATTTCGTTTT
TATTTTTGATTTTGGTTTCCATAACTTCTTCTGGTGTTCTTGAATTTGTGTCAAAATTTG
AATTGCTATATGATTTATCAATACATAAGAACTCATCTATTATTTTATAACCATCTTCTT
GGTTATTTTCTGTTATTAGTTTTAAGACTAGACACTTTAAACTATGTTCAATATCTAAAG
TTAAATGCAACATTGTGTATCTTAATTTCATATCTATAGTTGCTAAATCTGATAAATAAG
CAAATTCTATGAAATAGCCGCCATTCTTTTTTTCGAAATTTTTTCGGAAATAAGCTAGTT
TGAAGAAGTGATTATTTTTTCTAAGAATTTCATTTGCTTTTTCGGTGTCAATAATATTAA
AAAATATATTCATCTGTTTTAATTTCGCTATTTGCTCATCAAAATTGAGCATAGGCTTAA
TTTCTGCTAGTGTATCATCTTTTTCCAATTTTAACTCCCCAATCATTCAAATTTATTCAT
CATATCTTTCGCCATCTGATTAGTAACATGTGTGTATATCTCTAGATTTTTTTATAATCT
GAATGACCTACATGCTCTTGCATTGCTTTTAAGTTAATTCCTAATTGAGCAAGTGTAGAT
ATATGCGAATGATGTAATGTATGCGTCGTTACAGGTTTCTTAATAGAACTAATCTCAGTT
GTCTCTTTGATAGTGCCCCCTTTAATAATGTTGCTAATTTTGTTCGAGTCGATAGGGCCA
CCAGCTGCATTTGTGAATATGTACCCTATATTAATAAACTTATCATTACAAGCATAAGTG
TTCTTAGTAAGTCGATGCTATGGATAGTGAGGCCTATAGCCCTATAGCTGTTACTTGTTC
TAGTTGTCTCTTTTACTCCGGATGCTCCCGTCATTTTTCAGTTATCCAATTAACTTTACC
GTCGATATCTAGCGTTTTATCTTCATAGTTTATATTTACTCTCTTTATTGCAAGTAGCTC
ACCGATACGCATGTCATTAGCAATTTGAAACTGTACCATAGCTTTTACCATTTTATAATT
ACGTTTTGTCGTTGGATATTTTTATACTTAATTACATAGTCGAAACAATCCAGTAACTCC
TTATCTTCATTATCTTCTAAAGTGTTATTACGTTTAGCTAGTAACGCATCACTATAGGGA
TATCTATTTTATCTATTACACATATAACTTTGAATTGCTTACTATTTTAAATTAACAAAT
TCTATTCTCTTAGATTTAGTCCAATTATGTGTAGACGATTTATAGTTATTAAATTCAGAG
TGGTAGCAAATTAAAGTTAATCAAGAGTTAAGATGAATTTAATTCATGAGCACGTCTATT
ATTTTTATAATTGAAGAAAATAAAGTTTTACTTCAAGGAGGTAATTAAATATGTTCAAAA
AAAATGACTCGAAAAATTCAATTCTATTAAAATCTATTCTATCGCTAGGTATCATCTATG
GGGGAACATTTGGAATATATCCAAAAGCAGACGCGTCAACACAAAATTCCCCAAGTGTAC
AAGATAAACAATTCCAAAAAGTTGAAGAAGTACCAAATAATTCAGAAAAAGCTTTGGTTA
AAAAACTTTACGATAGATACAGCCAAAATACAATAAACGGAAAATCTAATAAATCTAGGA
ATTGGGTTTATTCAGAGAGACCTTTAAATGAAAACCAAGTTCGTATAAATTTAGAAGGAA
CATACAGAGTTGCTGATAGAGTATATACACCTAAGAGAAATATTACTCTTAATAAAGAAG
TTGTCACTTTAAAGGAATTGGATCATATCATAAGATTTGCTCATATTTCTTATGGCTTAT
ATATGGGAGAACATTTGCCTAAAGGTAACATCGTCATAAATACAAAAGATGGCGGTAAAT
ATACATTAGAGTCGCATAAAGAGCTACAAAAAGATAGGGAAAATGTAAAAATTAATACAG
CCGATATAAAAAATGTAACTTTCAAACTTGTGAAAAGTGTTAATGACATTGAACAAGTTT
GAAATTAAGTTGAATTAGTATATACAGTGTTTTATTGCTAATACTTTGAAAGTTAGGTAT
CTAAAGGTGCCTAACTTTCTTTGTTATGATTAGCACCATCATATAGAAAATTCTTTAATG
ACGTTTATGCCGAAATCTACAAAAATAATTTCTCTTTTATGGTTAATCAATATGTTTTTA
CATTCGACAACCTTAAAATTAACTTCTTTCAATTCCATAATAAAGTCTCTATAAAATAAC
TTAGTTTAAAAACGATTCATATCTTTCAGATTCAAATACCATCATTTTCTACTAATACTT
ACACTTTAATTACAATTATGTAAGTTGTTTTCAGAGACATCCTATTTTATATTTTGTCAG
AGGTGATCTTTTGAAAACGATTTTAAAAACAATAACATATCTAGCACTTACTATCATTGG
CGCTTATGCTGCTTTATTCATTTTAAAAACAATAGACTCTCATGGTATAACAGATCAATT
TAACCCATTAGTAAAGGAAGATGTTTCTTATGTTAAAACGACTGAGGTGTCTACTAGAAT
GGATGATCAACTCCGAAGTTATAGTCAAAGTGCTTTTAATAAAGAAGGGAAAGAGACGCA
ATTAATGTATACTGCTACATTTGATGTTAAACCGCATAGATACTTGAAAATTACACATAA
AGGTCATCACGTAGAAACTTTTGAAGAAGTTGAAAAGGGGCAAGTACCTAAAAAAAGCAT
TAGACAAATTGAGTCGATTATAGCGTGCTTATATTACATGGTTCAATTATAAAATGAGTA
CGAACGAAAGTAACACATGATGATTAATTTAAAAATATTTGTAATAATTATGAATAAAAT
TAAAAACAAGGGGTAATACAATCTATATAGCATATAAGCTTTTGTTATGAGTTTCAAAAA
AGGAAGAGAGAGTGATATTATGAAATTAAAATCATTAGCAGTGTTATCAATGTCAGCGGT
GGTGCTTACTGCATGTGGCAATGATACTCCAAAAGATGAAACAAAATCAACAGAGTCAAA
TACTAATCAAGACACTAATACAACAAAAGATGTTATTGCATTAAAAGATGTTAAAACAAG
CCCAGAAGATGCTGTGAAAAAAGCTGAAGAAACCTACAAAGGCCAAAAGTTGAAAGGAAT
TTCATTTGAAAATTCTAATGGTGAATGGGCTTATAAAGTGACGCAACAAAAATCTGGTGA
AGAGTCAGAAGTACTTGTTGCTGATAAAAATAAAAAAGTGATTAACAAAAAGACTGAAAA
AGAAGATACAGTGAATGAAAATGATAACTTTAAATATAGCGATGCTATAGATTACAAAAA
AGCCATTAAAGAAGGACAAAAAGAATTTGATGGTGATATTAAAGAATGGTCACTTGAAAA
AGATGATGGCAAACTTGTTTACAATATCGATTTGAAAAAAGGTAATAAAAAACAAGAAGT
TACTGTTGATGCTAAGAACGGTAAAGTATTAAAGAGTGAGCAAGATCACTAAAAAGATTC
GTTGCATTAACGCTTGTAAAATGTCTTAATTCATATTAATTATTAAAATACCCTCACAAC
GCAATGTAATATATCCAGTATAGATTTGAAAGGATATATGCCTAACGTGTTGTGAGGGTT
TATTTGCATCTATTTATCCATGCGAATATCGACTTCTTCTAAATGTTTCTGATATTCTTT
AACCTTACTTTCTAAAAACATTTCATATGGTGCATCAAAGAAATCAGCTAAATGCATGGC
GTCTTTAAATTTAGGTTCATGGTGATGATTCTCCCATTCCCAAATTTGATGTGCTTCATA
TTTAGTACCATATTTCTCATTTAATTGTTGTGCTAATTCGTCAATTTCTAAATTATGTTT
AGTTCGTAAGTTATATAAAATATGCATATTCATTGTTCATTAACCTCGCTTCTTGATTTA
AAATTCAAAGATGCTCTAATAATATGTGTATATTCTAGTCCTATAACATAAAATAATCAA
GCTATGAATTCGGCAGAAAAAATAATGTATATGATATTGCCGGTACAGAGACTTTAAATA
ACGATAGCTACATTGAATAAAATTGATATTCAATTACTACTTTTAAAAATATTTGGATAA
AAATAATTTGAATTTGTTTTAGAATTGTAAATAAGGGGTACTACTTAGAATAACGCAAAA
TAAATAGAAAAAGGAGACTGAAAATTATGTTTGGATTTATTGGAATGTTAATTATCGGTG
GCTTAATTGGATGGGCTGCTGGTGCTATTATGGGTAAAGATATCCCAGGTGGTATTTTAG
GCAATATTATCGCAGGTATTATTGGATCATGGGTAGGTGGCAAACTATTCGGACAATGGG
GTCCTGAATTAGGAAGTATTTACATCTTGCCAGCATTAATTGGTTCAATTATCTTAATTG
CAATCGTAACGTTAATTTTAAGAGCTATGCGTAAATAATAAAAAAATTCAATTGGAAATT
GAAATAAAGATGGCATTCAGTTGTCATCTTTTTTATTTGCGTGAAAATGGTCAATATGTA
TTATAATATTTGAAAATGTAGATAAGATAGGATTAAAAAGTAATAAATTAATATGAGGAA
ATTTTGGAAATAAAAAAGCGAGTATTTGACAAATAAAAAAAGGATGACGTTGGGTTGCGC
CATCCAGGAGTATTATGTTCATGAATATAAAAGACTGTGTAGTCATTTAAGAACTACACC
CATATAGTAACACATCACTTGATTAAAGACAATACTATTTTTAGAGTCATTAATTTAAAA
TATGAATTAATTCTTTTTTTAGAATAGAATATTAAGATTGATATCGAATTAGTAGTCAAA
GTGTTATGGTAGATATGAAATACATAAGGTAAGGAGTAATATTATGACGATTTATTTAGT
TAGACATGGCGAATCAAAATCGAATTATGATAATAAACATTTTCGATCTTATTTTTGTGG
ACAATTAGATGTGCCGTTAACGGATACTGGCACAAAAAGTGCAGACGATTTATGTGATTA
TTTTAAAGAGAAACAGATTAAACATGTATATGTTTCAGACTTATTAAGAACACAGCAAAC
GTTTGAACATATTTTTCCATATGACATTGCATCAACGACTACGCCTCTATTAAGAGAACG
TTCACTTGGCGTATTTGAGGGTGAATATAAAGATGAAATCAGTGCGAATCCGAAATATGA
AAAATATTTCAATGATCCAAACTTTAAAGACTTTCGTCATAGTTTTTCACAAAAAGCGCC
TGAAGGAGAAAGTTATGAAGATGTATATCAACGCGTCGAACATTTTATGAATCATGTTGT
CAATGAAGATACACAAAAAGATGATATCGTCATTGTTGCACATCAAGTTGTCATTCGTTG
TTTGATGGTTTATTTTAACAAAGTTTCAAGGGAAGAAGCTGTGGATTTAAAAGTTGAAAA
TTGCAAACCATATATCATTGAATAGAAGTATAGAGGTTCTGAAAAGCTGTGTTTTATAGC
TGCCTTCAGAACCTTTTTTGTATTTGGAATTTAATGGAAGTCATTCTTATCAACAGACTT
ACCACCAATAGCTAATGTGATAATTGCGCTTACGAACAAAATAATTGAAGTTATAAATGA
CGCTAATGTAAAAGGTGTAAATTGTGTGAGCGATAATATCAATGATAAAAAGAACCAAGA
GATAGCCCCTAGAAATTGTAAAATAGCAGAAGAAATTCTAAAACTCATATAATCATATAT
AGCTAAAACAAGTGAAGGTAATGCGACTAATACCATTATAATGATGTTGAGGGTGAATAA
ATATGGCTGTTCAAAAGTTACTGTGTTTGGTCCTGTTGGATGCATTGCTGTTAAGAACAA
GCAAACAATCGTCGATAAAATTGCTAAAATAATAAAAGTAATTCGAACTTTCATCATGAT
CATCCTTTGTTTATAGAGTCAATATAAGTATGGAATATGTTAGGTATATAGTCAAATGCG
TCAACTAATGGGAATTTTAGGATGGATAGTGAATTTAAGGCAATTAAAAAAGCATCAAAC
AGTAATATGCTGCTTGATGCCCAAATGATGACTTTAGCTAAATTGATTAGTCACTTTTAA
AGATAAAGAATTGTCATGAATTAAAGCTCATGTAATGATGTGTTACATGTCGCAATGATG
GCTTTCAGTTATTTATCGATAACATCACTCTTGATACCTTTAGATTTTAAGAAATCTTTA
ATTTTATCTTGTTGCTTTTTATTAACATCACCGGCATATTTTGTTGGCACGTCGACTACA
TTGATTTTATTTTGCGGTTGATAGCTAAGCTTTTCAATATCTTCATCAACATTGGCGATT
GTACTATTTAAAGCTTTGAAGTAATTCATCATTAATTCAACGGGTTTCTTATATTCTTTA
GGAATATTGTTTTCAGTGACAAATTTCTTGAAATGCAAATCGTTTTTAACAGCTAAGTTA
GATAAGTGGCTAAGTGTTTCTGCTTGTTTTTCAGTCACTTTTGTTTGACTGTCAATTTGT
TTATCTAGTTTATGTTGCATAATATATTTGTTCTCAAGTATATCGCTATTTACAGACAAA
TACTTTTCTATAGCTTGCTTCATCTCTGCATCACTAATATCACTATTTTTCTTATCTGAG
TTAAAGATATCTTTTGTTTCTAATTTTTTAGCGCTTTTAGGTGCATGGATGCCAGTACTT
GTGTGATGATCTTCGTTATCAGATTGATCGGACGCGCAACCTGTAAGAATTAATGCAGAT
GCTAAAAATGTACTTAGTAGTAATCTCTTTTTCATAATGTAATATAACTCCTTAGTTTAT
CTTTAATTGAAAAAATGTGTATTCATGTTTAATAGAGTAACATTGAATTAGTTTGGAATG
TCACGATGACCTTGCAATGACCATAGACGTAAATGATTACGTGCATGAGTTGCTTTTTCA
ATCAATAATGCGTCGTTTTGAACGTTGTTAAGGATAGCATTATCTATAAATAACTGCATA
ATTGGTTGTATCAATTTAGACGTAGGTATCGTACGTAAAAGCATAATGATTTCGTTCACA
TACTTTTCCTTCTCAATATCATTTTTCATATTGATTTGTTTGCGTAGATAACTGGTGATC
TCTTTAATTGCTTGATCAGATTTCAAATAGTGATGTCTATCATAATAGATTAATTCTTCA
ACCGAAGCTGGTACATAATATCCATCATCAGAAATATCAATGCCAGACGCCTCAGACTCG
ACAACATCAAATAACACAGGATGAAACACGAAGTCATCTTCAACATAATATAGCTCAGTA
CCAGCTAAAGTATCTAAGCTATATTGTAACTCTTCTTTACTAAAAGTAGCGTCATAAAAT
CTTTGTAAAAGATATAGTAGATGATTAGTTGATAAAATACCATACAAGTTTACAGAACCA
AGTATAATACGAAGAGGTAAAATATCTTTTTTATCTATTAATCCTTTCTTAATCTCAGAA
ATCAATTGAGTGATTGCATCACTTCTTAAGCTATCGGTTGTACCAAAATCTTCATCTTCA
AGTAACATATCTAAGTCAACTTCGTCTTCCATAAATGATAATTCTAACGCGTTTTTAAAC
TCTGCTAAACTATTCTCAATTGTTTGCTCATTAACAAATTGATTTACAGCTTTCTCAAAA
TCACCATTGCCGACTTGATTCACGAAATTTTCAATATGTTTACGCACATCATTTGGCAAA
ATAAGACAATCATATTCAAAGTCGTAATAATAATAAAAATGAATAGTTAAAAAGTTATCA
AAATTTATTAATTGCAGCTTTTCAAATTTAGTTAGTTCATTGTTTAATCGGTAGTTATCA
TCACTTTCAAGTATGCTAGAAAGAATATCAAACTCAAATAGAGTAGCATTAGAAAACACT
TGTTCAATGATGTGATTATTATTGAAAAATGCTGTCATAATTAATTCAACAAGATTTTGT
TTGTTTTTATTTGAGAATCCTTTGATACCATACTGCCTGCATATTGTTTTTAGCTCGTCA
TTAGTTTTTAACAGTAAAGCATGTTCTAATGTGACATCGTTTAAGCGCGTATGTTGTCTT
ACACGTAACACTTCTTCATTTAAATTCATATGGTTTATTGTATCTAACGATTCGAATTCA
CCATATGCATTATCTAGTACCTCTGAATTGATATATCTTAAAAAGAAATTATTTACAAAG
AACTCATCTTCGTTAAGTTGATAAACAAAACCTAGATGATTTGTTAGCTTTAAAATATTA
ACATCGCGTTTATTTATAATTGTGACAGGATTACCATTAGATATAAGTGTTTCTATAAAT
TTTTGTTCTGTCTTATCCATATCATGATAAATTTTATGTATATTTTCAGGGCGTAAAGCA
TGCATCGTGACTTCAAATCCTTCTTTTTGGGTCGGTAAATTAAAATATTCGCATGCGTTT
TGTAATTTTCTTGGGTATATAAAATGAACATCAAGCATTTTTGCACACCTCGTTGTATAT
ATTAAGTTTATCATAACATGATTTTATGTCGGGATAAAAAAATAACAGCATCTTAACAAA
TGTAAGATACTGTCAGTGAAATGAATGAAACTTTAGTTTCTGATAATATAGTCAAAGGCA
TTTAATGCTGCATTTGCACCAGCGCCCATTGAAATAATAATTTGTTTGTTCTTCTGATCT
GTGACATCGCCAGCAGCAAATATTCCAGGTACGTTAGTATTATTGTTACGATCAATAACA
ATTTCACCACGTTCGTTTAATTCAACAGCATCTTTTAACCATGATGTGTTTGGAAGTAAA
CCAATTTGAACAAAGATACCATCTAAGTTAAGTAGATGTTCTTCGCCGGTGCTCATGTCT
TCGTAACGTATACCTGTAACATGGTCTTCTCCGACAACTTCAGTAGTTTTGGCATTTGTT
TTGATATCAACATTTGATAAAGAACGTAAACGATCTTGTAACACGTTGTCTGCTTTTAAT
TCGCTAGCGAATTCGAATAATGTAACATGATTAACGATACCAGCAAGGTCAATTGCTGCT
TCAACCCCAGAGTTACCGCCACCGATAACTGCTACGTCTTTATTTTCAAATAGAGGTCCG
TCACAGTGAGGGCAGAATGCAACACCTTTATTAATCAATTGCTCTTCACCTGGAATGTTT
AGCTTACGCCAACCTGCACCAGTAGCAATAATGACTGTTTTACTTTCTAAGACAGCACCG
TTTTCTAACGTAACTTTAATTGCTTCGTCAGTCTTTTCGATATCTGTAGCACGTATACCT
GTCATTGCATCAATGTCATATTGATCAATGTGCGCTGCTAAGTTAGAAGAAAATTCAGAA
CCAGTTGTTTCTTTAACAGTAATGAAGTTCTCAATACCAGCAGTATCATTAACTTGGCCA
CCGATACGATCAGCAACTATACCAGTACGTAAACCTTTACGTGCTGTGTAAATCGCTGCA
CTACCACTAGCAGGACCACCACCAACGATTAAGACATCATAAGGTTCTTTATTTTCAAAC
TCAGATGCATCTGCCGTACTGCCTAGTTTCGAAAGAATATCTTGGATTGTCATACGACCA
TTGCCAAATTCTTCGCCATTTAAAAAGACAGCAGGGACTGCCATGATGTTTTCAGATTCT
TCACGGAACACTGCACCATCAATCATAGAATGCGTGATGTTAGGGTTGATCACACTCATT
AAGTTAAGTGCTTGAACGACATCAGGACATTTTTGACACGTTAAACTAATGAATGTTTCA
AAATGGAATGAACCTTCTAAGTTTTTAATTTGGTCAATGATTGACTGTTTTTCTTTAGGT
GCACGACCACTAACCTGTAAAATTGCTAAAACAAGTGAGTTAAACTCGTGACCTAATGGA
ATACCTGCAAATGTTACACCTGTTTCTTCGCCAGGACGATTGACTGAGAAACTTGGTGTA
CGCTTTAAAGACTTTTCAGAAAGTGAAAGTCTAGGTGACATATCAGAAATTTCTGTTAAT
AATTCTTTGAGTTCCTTAGATTTTTCATCTGAACCAAGGCTGGCAACGAATTCAACGTTG
CCCTCCATTAGTTCTAATAATTGTTTAAGTTGTTGTTTTAAATCAGCATTAAGCATGGTT
GTAATGCCTCCTTAGATTTTACCTACTAAATCTAAACCAGGTTGCAATGTTTTAGCGCCT
TCTTCCCATTTAGCTGGGCATACTTCGCCAGGGTTTTTACGAACATATTGAGCTGCTTTG
ATTTTGTGAGCTAATGTACTAGCGTCACGGCCAATTCCGTCAGCGTTAATTTCAGATGCT
TGTACAACACCGTCTGGGTCGATAATGAATGTACCACGTTGAGCTAAACCAGTAGCTTCA
TCTAATACATCAAAATTACGAGTGATTGTTTGTGATGGGTCACCAATCATAGTGTAAGTG
ATTTTGCTAATTGCATCTGAATGGTCATGCCATGCTTTGTGTACGAAGTGAGTATCAGTT
GATACTGAGAATACATTTACGCCTAATTTTTGTAATTCTTCATATTGGTTTTGTAAGTCT
TCTAATTCAGTTGGACAAACGAATGAGAAGTCAGCAGGATAGAAGCATACTACGCTCCAA
GAACCTTTTAAATCTTCTTGTGTAACTTCTTTAAATTGATCTTTTTTTGGATCGAAAGCT
TGCGCTGTAAATGGTAAGATTTCTTTGTTAATTAATGACATAAATATCTTCCTCCTAAGA
ATTTAAGTATGAATTAGAACTATCAATTGATTGTGCTTAATTATAATAATTCTAATCTCT
TAGTTAGCATTATTACATTTTGATCCAGAATAGTCAACTGGATAACTTTGTAAAGTGAAT
GATTACTTTTAAAATAAAGAAAGATAATATAAAGTGCTTTGATAATGGATTTTGTAGTTG
ATGATTTAAAAGGTTGTGTCTATATTTAATATCTTGATTTTAATGTAAAAAATGTAAAAA
AAGAAGATTTGTATTCTCAACTAAGTCAACCTTATTGATAATGGTGTGAGAATATTTGTT
CGAGATGGATGAAGGTAATGAGTGAGAAACTGGATTTTTAAAGTATGAGACAATATTTTT
AAAAGTTCAATTATTAACTTATAAGCAAATAATTGCTATAAAAAAGTTTGGACGTGTACA
ATTGCAATATGAAGATTTTAAATTAATTGTAAAGTATCGAGGAGTGGGTAACGTGTCAGA
ACATGTATATAATCTTGTGAAAAAGCATCATTCTGTTAGAAAATTTAAGAATAAACCTTT
AAGTGAAGACGTTGTTAAGAAATTGGTAGAAGCTGGACAAAGCGCTTCGACGTCAAGTTT
CCTGCAAGCATACTCAATTATTGGTATCGACGATGAGAAGATTAAAGAAAATTTACGAGA
AGTTTCTGGACAACCTTATGTTGTAGAAAATGGCTATTTATTCGTCTTTGTTATTGATTA
TTATCGTCATCATTTAGTTGATCAACATGCTGAAACTGATATGGAAAATGCATATGGTTC
AACGGAAGGTTTGCTAGTAGGTGCAATCGATGCAGCATTAGTTGCCGAAAATATTGCGGT
AACTGCTGAAGATATGGGGTATGGCATTGTCTTTTTAGGATCATTAAGAAATGATGTTGA
ACGAGTTCGAGAAATTTTAGACTTACCTGACTATGTCTTCCCGGTATTTGGTATGGCAGT
AGGGGAACCCGCAGATGACGAAAATGGTGCAGCCAAGCCACGCTTACCATTTGACCATGT
CTTCCATCATAATAAGTATCATGCTGATAAGGAAACACAGTATGCACAAATGGCAGATTA
CGACCAGACAATCAGCGAGTACTATAATCAACGTACAAACGGGAATCGCAAAGAAACATG
GTCGCAGCAAATTGAGATGTTCCTAGGAAACAAAGCAAGATTAGATATGTTAGAACAATT
GCAAAAATCAGGCTTAATACAGCGATAGCAAGATACCAAAATAACCCGCCCCCCTCTAGC
TTAAAATGATAAGTATAGCTAGAGGGGGCGGGTATTTCTTGCAATGAATTAGTGTGAAGT
TAATGCAGCATTATCATTTGAATCGAAAGTATCTTTATCCCAATGTTTAGTTAACTTGGC
GGTACCTGTACCAGCTAGCATTGAATCGTTCACGTTTAATGCTGTTCTACCCATGTCAAT
CAATGGTTCAACGGAGATGAGCACGCCGGCTAAAGCGACTGGCAAGTTTAACGTTGACAA
CACCAATATGGATGCAAATGTAGCCCCGCCACCGACGCCAGCAACGCCGAATGAACTAAT
AATCACGACAGCGATTAACGTTACAATAAATTGTAAATCAATTTCTACATTAGCGACGGG
TGCGACCATAATTGCAAGCATGGCAGGGTAAATGCCTGCACAACCATTTTGTCCAATCGA
CAATCCAAATGTCGCAGCGAAATTGGCAATACCTTCTGGCACGCCTAGACGTCTTGTTTG
TGTTTGTACATTCAATGGTAAGGCACCCGCGCTTGAGCGTGATGTGAATGCAAAGATTAA
TACTTCCAAAGTCTTTTTAACATAGCGAATTGGGCTAATACCTAACAGGCTTAAAATAAT
TAAGTGAATGATATACATCGTAATTAATGCAGCGTACGATGCGATTAAGAATTTTCCTAA
AGTCCAAATGGCGCCAAAGTCACTTGTCGATAATGTGTTGGCCATAATTGCTAATACACC
GTATGGCGTTAAACGTAAGACGAACGTCACAATCGCCATTACTAGTGAATAGATAGCGTC
AATCGCACGCTTAAGCAATTCACCATGATCAGGTTGTTTGCGTGCTACGCGTAAATAAGC
AAATCCTATAAACGAAGCAAATATCACGACAGCAATCGTGGAAGTTGCACGTTGTCCAGT
GAAATCTAAGAATGGATTTTTAGGCAATAATTCCAAAATTTGTTGTGGTAACGTATGTGC
TGTTAAATCTTTCGCTTGTTTAGCAATTTCGCTTCCACGCGCTTGTTCAGCGTTACCAAG
GTTAATTGTTGATGCATCTAAACCAAACACCAAGGCATAAACAACACCAACAATTGCAGC
AATGGTGACAGTGCCAATTAAAAAGATAAAAATGAGACTACCAATTTTAGCAAACTTTTC
TCCGATTTGAATTTTAGTGAATGCAGCGACAATAGAAATGAAAATTAAAGGCATCACAAT
CATTTGCAACAATGCAACGTAACCTTGTCCGACAATGTTGAACCAGTCACTTGTTGATGT
AATAACATTCGAATGTGTTCCATAGACAAGATGTAATAACACGCCAAATACAATGCCGAT
ACCTAAAGCTGTAAACACACGTTTCGCAAAAGATATATGTTTGCGAGCCATCATGTGCAA
TATTACGATGAAAATCACCAATACAATAATATTAATCAGTGTAAGAAAAGCATTCATGAA
CGTCACTCCTCAAATTTTTGAATATAATTCCGACTAGTATGATAAGAATAATATTAATTT
TAAAATATTTCAAGAGGGCATTTGCAATTAAATGTAAACATGATGAAATTCGACCGTTGG
CATAAGGGAATTTGTAAACAAATCGTTTTGAATTTAGTAGAGAAAGGTGAAAAGGGTTAA
TAGTGTTATGACCTAGTCGATTAAAGTTGATATTTGAAAATGAAGCAGGGAATTAAACGC
AATAAATTAAATAAGTTGTCATTACAGCGTTAATAATAGAAATGATTTTAACGGGAAAAA
AGTGATGAATATTTGGAAAAGATATATATCGTGTACTGTCATGAGAGATAAGATATGAGA
AAACAAATGTATCTTTGAATCGAGATGTGGCTATGGCGGTTTAATAAAAATTGCTAACCT
CATATTTATTGAATAAAAAGATAATAAATGATCAACCTTGAAAAGACACTTCGAACAAAC
ACGTTGTAAAAAATTCTGTCGAATCAAAATTAGCATCTTTTGAGGGTTCGTGTGTGCAGG
TGGTAGTTCAAAAGCTACCGTAAAACAAATATTTTTGTTTGAGCAAAAAGGCGTTTGTAG
AAAATGTGAATATGAGTGTGCCCTTGTGCGATTCGTCAGTTACTAACACAGCCAAACATT
TAAATTGAATGGGCTTATAAGATGAATTAATTTAGGAATACACAGAAGCCATCCCATTTA
AAAGTAACATACTACAAAAATTTATTCAAAATTCAATATTAATCATAATGAATAATTAAA
AAACCTGAAACAAATTAGTTTGATATGCTCTCTTCAAAGTAGATATTGAAAGGAGTATAT
CAGCTTGTTTCAGGTTTTATGAATTGAGTATTAAATTTGAAAGTAAATTACAGTTCTATA
GTTTTATAAAAGATCAGTTTTTAAATCAAAGCTATATATTATTGAGTATTACAGGCTGGG
ACATAAATCAATGTTCTATGCTCTACGAAGTTATATTGGCAGTAGTTGACTGAACGAAAA
TGCGCTTGTAACAAGCTTTTTTCAATTCTAGTCAACCTTGCCGGCGGGGCCCCAACAAAG
AGAAATTGGATTCCCGATTTCTACAGACAATGCAAGTTGGGGTGGGACGACGAAATAAAT
TTTGCGAAAATATCATTTCTGTCCCACTCCCTACAAGTTGAATAAACGTGCGAAGAAACC
TTTTTTCTCTTCTTGAGGTTTTGGTTCTGACATTTCAGACTGTGAAGCTGTGCTGTCATT
TTCTGCTTTCGCTTCCAATGAATCGTTCGAAGTAGCTTGTTTAGAAGCTTCTGCATGGGC
TTCTGCTACTTGTTGTTCAGCATCATGTTGCGCTTCTGCATCTATTGTAGCTTCTTTATT
TGAAGTCTCAGCTGCATTGCCATTTTTAGACTGCTCAACGCTGGCTTTTTCAATTGCTTC
AGTTGCAGAAATTTGATCCTCTTTATCTACTTTAGTAGTAGTGCCATCGCCTGCATTGTC
TGCTTTAGTATCCGTCTTAGCGTCTGTTGACGTATTCACTCCAGCAACCTTCGAATCTTT
ACTGTCAGCTTTATCTTCAGTAACAGCATTCTTTTCAACTTTATTTGTTGATTCAACCAA
TACTTTAGCTTGAGATGCTTGTGCTTCTTGGATAGCCTCTTGTGATGTTTGGATAGCTTT
TAAGGATTCGCTATTTGAATCGATTTTAGATGTAAGTTGATTTTGAAGTTCTTTTAATTC
TTGTTGTTGCTGATGTACTTGATTCATCATTTGACCAAGTAGGTGACGTTCTTCGCGCAT
TTTCTGGATTTCTAGGCGTAAATCTTCTACTAATTGAGCGACATTTTGATTAGTAGGTAA
GTTTTTGTCATCGTTTTTGACAATGACTTGCAGGAAGTCTTTTTCTTTTTCTAATTCATC
AAACGCTAGATCATAACTATTTGTTTGTTTTACTTTGTCGGCAATGTCTTTGAAAAGCTC
GATATCTTCTTCTTTGAAATCAGTTGCTTCACGACCACGATATTCAGTCTTGCTTAGTTG
GTAACCACGTTCTTCTAAATGTTGAACAATTTTACGGACTTGCTTCTCACTTAGTTCTAC
GCGTTGTGCAAATTCTTTAGTTAACATACTTTAAAGTCCTTTCTGCATATGCTTTATGTA
TACTGACGTTTGTCTACGGGCAGTGAAACGTCAGTCTTGCTTCATACATAGTTTAAACGT
TATTGTTAGTGATTTCAAGTTTGTTTAAAATGGTTTACGTAAATCCATTTCTTCTAATAA
AGCATAAATAATTTCACGTGCGATACCATTTGCAAATACATACTTCAAAATATAATTTGA
TTTAACACTTGTACCGTAGATATCCTTTGTCAGTTTAATATTTTTCTTTAAAAATAAGTC
CACTTTTTTAGTGTGACCATCATTAGTTGGATGAATGTAATCAATTTCAGTTTGTCTTTC
AAATTGATGTTCGTATAAAAACTGTCTACGGTGTTCAATAATGAGTCCATTATCTTGTGT
TAAATCTGCAGGTTCTTTAGGGACTTCCATCATTAAAAAGTTAATACTTCTAGAATGAAC
AAGGTTTGATAATAAGTTTAGTTCATGTTCAATTTGATGTAATGTTTGCGTCATTAACTC
ATCATGGTTGGGTAGGTCTTTTGCGAATAAATAAATTAAAAATGCTGAATTGGTTGTGGC
TTCATAATGTGCAGTTGCTAGACTGACAACAACATCGTTTTCTAAGCCTACGATAAAGAC
ATAATCGTTTTCGGTTTTGTTGTTTTCTAATGAGCGTTTGATGATACGTTTATCTTCAGT
TAAAGATAAATTTAACTTAGTATCGTAAAGTTTAAGTGCTTCGTTGTAATGTGGATCTTT
GACAGATTGAATGGTTTTAAATTCCATAAGAACACCTCCCCAATTTAAATAATATTATAG
CATAATCGCCTGCTGTAAAAGACTGTTCATAAACTTTTAAATGGTATAAAAAACTGTACT
ATCTTAAATTAGACAGTACAGTAATCTCATTTTGAATTCAGTGTGATAACTAAGCTTTGG
GACCTTTAGATGCTTCAGCAAAATGTGTAATATCAATCTCTTCATAAGCTGAATTATTTT
CATGCACTTCTTGATGTGATGATTTGTCACGAACCGCTACAACTAACATTTTATCGTCTA
AAATAAGTTGTTTATATTTTTCTAATTCATCAGGCGCTAAGTTGTAACGTGATAAAACTG
CATGTTCACCATCTTCTCCTGTTAACAGTTTAGTCATTCTATCACTAAATGTTCCACTTG
TTGAGATAAGGGAGATTTCAGAGTCGTGTAAGTCATTTAGGTGTAATTTACTTTTACTAA
TAATTGTTAGCTCTGATTCTAAATAACCTTCAGATTTCTTTTGATTGATTACGTTGTATA
ATTCGCCAGTGTCATTTACTACAGTAATATCTGCCATAGTTGTCGCCCCTTTAAAAATTT
GTTTATTTAATCTTTTACCCTTCTTATTATAAAGTAAAACCCTTACATTATTAAGTTATA
AGTCTTCATTCGCATTAAACGTCTCTGTACATTTATAAAACTATTAAAAGATTACCTAAG
CAGTTATTGAAAAAATGCCGAAAATTTGCTATTATCGTTAAATAATTTACATAAACTCAT
ATAATCTAAAGAATATGGCTTTAGAAGTTTCTACCATGTTGCCTTGAACGACATGACTAT
GAGTAACAACACAATACTAGGAGTAGCTTCAGCCATTAAATTGTAACCATGGTGGGTGAT
TTATATCATTTTATATGATGGTCACAGTTTATTTGATGAAACTTCTTTTACATTGATTGC
ATGACAAATTCGTTATGCATGTTCGTTCACTCATAAACCCTGAAACTATTATTTAGTTTG
GGGATTTTTTTGTATCTAGCACCAATTTAAGAGCAAAATGTTTCACACAAATCTGAGGAG
GTTTTAAGAGTGGAGTTACTAGGACAAAAAGTAAAGGAAGACGGCGTTGTCATTGATGAG
AAGATTTTAAAAGTCGATGGATTTTTAAATCATCAAATTGATGCAAAGTTAATGAATGAA
GTTGGTCGCACTTTTTACGAGCAATTTAAAGATAAAGGGATTACTAAAATCTTAACCATT
GAAGCTTCCGGTATCGCACCTGCAATCATGGCTGCACTGCATTTTGATGTGCCATGTTTA
TTTGCGAAAAAAGCAAAACCTAGCACTTTGACGGATGGTTATTATGAAACATCTATTCAT
TCATTTACTAAAAATAAAACAAGTACGGTCATTGTTTCAAAAGAATTTTTATCAGAAGAA
GATACTGTACTCATCATCGATGACTTTTTAGCAAATGGTGATGCTTCATTAGGATTATAC
GATATCGCACAGCAAGCGAATGCTAAGACAGCTGGTATTGGTATTGTTGTTGAAAAGAGT
TTCCAAAATGGGCATCAACGTTTAGAAGAAGCAGGTTTAACAGTTTCTTCTCTCTGCAAG
GTTGCTTCACTAGAAGGAAACAAAGTGACATTGGTGGGAGAAGAATAATGAAAAATTTAA
TCCTAAGTGTTCAACATCTTTTAGCTATGTACGCAGGTGCCATCTTAGTTCCAATCATTG
TTGGTACAAGTTTGAAGTTTACACCTGAACAAATCGCTTACTTAGTTACAGTAGATATAT
TTATGTGTGGGGTTGCCACATTTTTACAAGCCAATAAAGTAACAGGAACAGGATTACCAA
TCGTTCTTGGATGTACATTCACGGCTGTTGCGCCCATGATTTTAATTGGTCAAACGAAAG
GAATAGATGTACTTTATGGTTCGCTATTTTTATCAGGGATATTAGTTATTATCATCGCGC
CTTTCTTTTCACATCTTGTAAAATTCTTCCCACCAGTAGTAACGGGTAGTGTTGTTACTA
TCATTGGTATCAATTTAATGCCAGTAGCAATGAATTACTTAGCTGGAGGTCAAGGTGCAA
AGGACTATGGAGATGTTAAGAACATTTTGTTAGGTTTAATGACATTAATCATTATTCTTG
TTTTACAAAGATTCACAACTGGATTTATTAAGAGTATTGCCATATTAATTGGACTCGTTT
TAGGAACGATAGGTGCTGGCTTACTTGGGATGGTCGATATTAATCAAGTCAATCATGCCG
GTTGGTTAGGCATCCCAGTGCCGTTTAGATTCTCTGGATTTAGCTTTGATGTGACATCGA
CGTTAGTGTTCTTTATTGTAGCTATCGTTAGTTTAATTGAGTCGACAGGTGTCTATCATG
CGTTAAGTGAAATTACCGGTAAGAAGTTAGAAAGAAAAGATTTTCGTAAAGGTTATACTG
CGGAAGGTCTAGCGATAGTGTTAGGTTCTATATTCAATTCATTTCCGTATACAGCCTATT
CGCAAAATGTAGGACTTGTTTCTTTATCCGGCGCTAAGAAAAATAATGTTATATACGGCA
TGGTCGTGTTATTACTTATATGTGGTTGTATACCTAAGCTTGGTGCATTAGCAAATATCA
TACCGCTACCTGTGTTAGGTGGTGCGATGATAGCTATGTTTGGCATGGTAATGGCATATG
GTGTTAGTATATTAGGTCATATCGATTTTAAAAATCAAAACAATTTATTAATTATCGCTG
TATCAGTAGGATTAGGTACTGGTATAAGCGCTGTACCACAAGCATTTAAAGGTTTAGGTG
AACAATTTGCATGGTTGACTCAAAACGGAATTGTTTTAGGCGCAATCTCTGCAATTATTC
TTAATTTCTTTTTTAATGGAATAAAGTATAAACAAACGGAAGAAAATGTGAAATAATATA
ACTAATTAATTTGAAAAATGGAGGCTGTTTTTAATGTGGGAAAGTAAATTTGCAAAAGAA
TCATTAACGTTTGATGATGTGTTATTAATTCCAGCACAATCTGATATTTTACCGAAAGAC
GTTGATTTAAGCGTACAATTATCAGACAAAGTTAAATTAAATATTCCAGTTATTTCTGCT
GGTATGGATACTGTAACTGAATCTAAAATGGCGATTGCTATGGCTCGTCAAGGTGGTTTA
GGTGTTATTCATAAAAATATGGGCGTTGAAGAACAAGCGGACGAAGTTCAAAAAGTAAAA
CGCTCAGAAAATGGTGTCATTTCAAACCCATTTTTCTTAACGCCAGAAGAAAGCGTTTAT
GAAGCAGAAGCATTAATGGGTAAATACCGTATTTCAGGTGTACCAATTGTTGATAATAAA
GAAGATCGCAACTTAGTAGGTATTTTAACAAACCGTGACTTACGTTTTATTGAAGACTTC
TCGATTAAAATTGTAGATGTAATGACGCAAGAAAATTTAATTACAGCTCCAGTGAATACA
ACACTTGAAGAAGCAGAAAAAATTCTCCAAAAACATAAGATTGAAAAGTTACCATTAGTT
AAAGACGGACGTCTAGAAGGTCTTATTACTATTAAAGATATTGAAAAAGTAATCGAATTC
CCTAATGCAGCAAAAGATGAACATGGTCGTCTACTTGTAGCCGCAGCAATCGGTATTTCA
AAAGACACTGATATTCGTGCTCAAAAATTAGTCGAAGCAGGTGTGGATGTCTTAGTTATC
GATACAGCACATGGTCACTCTAAAGGCGTTATCGATCAAGTGAAACATATTAAGAAGACT
TACCCAGAAATCACATTAGTAGCTGGTAACGTAGCAACTGCAGAAGCAACAAAAGATTTA
TTTGAAGCGGGTGCAGATATTGTTAAAGTTGGTATTGGCCCAGGTTCAATTTGTACGACG
CGTGTTGTAGCAGGTGTTGGTGTACCACAAATTACAGCAATTTATGATTGTGCAACTGAA
GCACGCAAACATGGTAAAGCTATCATTGCTGATGGTGGTATTAAATTCTCAGGAGATATC
ATTAAAGCATTAGCTGCTGGTGGACATGCGGTTATGTTAGGTAGCTTATTAGCAGGTACT
GAAGAAAGCCCAGGCGCAACAGAAATTTTCCAAGGTAGACAATATAAAGTATACCGCGGT
ATGGGCTCTTTAGGTGCGATGGAAAAAGGTTCAAACGACCGTTACTTCCAAGAAGACAAA
GCGCCTAAGAAATTTGTTCCTGAAGGTATCGAAGGACGTACGGCATATAAAGGTGCGTTA
CAAGATACAATTTACCAATTAATGGGCGGTGTGCGTGCTGGTATGGGTTATACTGGTTCA
CACGATTTAAGAGAATTACGCGAAGAAGCACAATTCACACGTATGGGCCCTGCTGGTTTA
GCAGAAAGTCACCCACATAATATTCAAATTACGAAAGAATCACCGAACTACTCATTCTAA
TTAAGATAAAGGAGAACGACAAATATGGAAATGGCAAAAGAACAAGAGTTAATCCTTGTC
TTAGACTTTGGTAGCCAATACAACCAATTAATTACACGCCGAATTCGTGAAATGGGCGTT
TATAGTGAATTACACGATCATGAAATTTCAATTGAAGAAATTAAGAAAATGAATCCAAAA
GGTATTATCTTATCAGGTGGTCCAAATTCAGTTTATGAAGAAGGTTCATTTACAATTGAT
CCGGAAATATATAATTTAGGAATTCCAGTACTTGGTATTTGTTACGGCATGCAATTAACT
ACTAAATTACTAGGTGGTAAAGTTGAGCGTGCCAATGAACGTGAATACGGTAAAGCAATC
ATTAATGCGAAGTCAGATGAGTTATTCGCTGGCTTACCAGCAGAACAAACTGTTTGGATG
AGTCATTCTGATAAAGTTATTGAAATTCCAGAAGGCTTTGAAGTTATCGCTGATAGCCCA
AGTACAGACTATGCAGCAATCGAAGATAAGAAACGTCGCATTTATGGTGTTCAATTCCAT
CCAGAAGTACGTCATACAGAATATGGTAATGATTTGTTAAACAACTTCGTACGTCGTGTT
TGTGAGTGTAAAGGTCAATGGACAATGGAAAACTTTATCGAAATTGAAATTGAAAAGATT
CGTCAACGCGTAGGCGACCGTCGTGTATTATGTGCGATGAGTGGTGGCGTAGATTCATCT
GTTGTTGCTGTATTATTGCATAAAGCAATTGGGGATCAACTAACATGTATCTTTGTAGAC
CATGGCTTACTTCGTAAAGGTGAAGGCGACATGGTTATGGAACAATTCGGTGAAGGGTTC
AACATGAATATTATTCGTGTTAATGCGAAAGATCGTTTTATGAATAAATTAAAAGGTGTT
TCAGATCCTGAACAAAAACGTAAAATCATTGGTAATGAATTTGTATATGTATTTGATGAT
GAAGCATCAAAACTGAAAGGTGTAGACTTCCTTGCGCAAGGAACACTTTATACAGACGTT
ATCGAATCAGGTACCAAGACAGCACAAACAATCAAATCACATCACAATGTTGGTGGATTA
CCAGAAGACATGGAATTCGAATTAATCGAACCAATCAATACATTGTTTAAAGATGAAGTA
CGTAAATTAGGTATTGAATTAGGTATTCCAGAACATTTAGTGTGGAGACAACCATTCCCA
GGACCTGGTCTTGGTATTCGTGTACTTGGAGAAATTACTGAAGATAAACTAGAAATCGTT
AGAGAATCAGACGCGATTTTACGCCAAGTGATTAGAGAAGAAGGTCTTGAAAGAGAAATT
TGGCAATACTTCACAGTGTTACCAAACATTCAATCAGTAGGTGTTATGGGAGACTACCGT
ACGTATGATCACACAGTAGGTATTCGTGCAGTAACATCTATCGACGGTATGACAAGTGAC
TTCGCACGCATCGATTGGGAAGTCTTACAAAAGATTTCTAGTCGTATCGTAAACGAAGTA
GATCACGTCAACCGCGTAGTCTATGACATTACATCAAAACCACCAAGCACAATTGAGTGG
GAATAATTATATATAGCAAATGATAGGCTGGAGTTACCGTTACTATGCGGTTTCCAGCCT
TTTTGGTGTGCTTGGCATGGGCAACATCATGACGTGAAATAATGGGAATCATCTCTTTCT
TATATTTTGAGACGGAGATGATGAGAAGTTAGACAAAAATGTAGAAGAAGTATTTAACGA
CAATCCTAGTCATACAATGATTGTAGATGATATCCGTTAGAGGAGTGAGAGAAAATTTAT
TTGTTACTAAGAGACAAGAGTTTTAAATAAATATCTTTTGTACTACATAAAAGAAAGTGG
TCGTTATCATAGAATATTTGGCGATAAGGTAAATCTGATTATGTTAGAACCTATATTTAT
TGATGATTTAGTGAGGTTTGAGAAGACAAGAATGATTGAATTACAATTGACAATTGACAC
CCCTTAGATTAATATTAATTTATTAGAAGTCAACTAACGCCTCTTAGCAATGCGAAACAC
AGTTGGCCTTTTTTTTGTAATAGGAGAATTTATAGTTATGGATAAATCACTTGAAATTAA
CTTAAAAGAATTAGAAGGCATAATGTATAAAGAAAAAGTAATCGACGTTAAAGAGTATGA
TAATTTAAAAGTAACTTTTGAGACACTAAACGATGCTCCTAAAAGTGAAATACCCACTCC
CTTTACAATAGAACAAATGTTATATAAATTAGAAACTAAAAATTTATATTTTCCTGAAAT
TAAGTCAAAAGAAAAATGTGTGGAGCTTTTACATAGTGTTGGCTATTATAATTTGAAGCA
TTTTATGTATAATGAATTTGGTAAAGATGAGCCGAAAAATTTTGATGAAGTATATATACT
TTATAAATTTGATAGATATTTATTGAAACAATTATTTAGTTTAGTAAATATGTTGGAAAC
TCATATAAGAAATATTATTTTAGAAGTATATATGTTAGAAATTGAGTATAATAACAAGCC
TTCGACACTGTTCTATTTAGATAAAGATTTATATTTTGAGAAAGTTAATGATGAGTATAA
ATATTCTGCCAAAAAGCTAAAAGAGTTCAATAGGTTACAAAATGTTTTTTGGAGAGCTAT
AGAAAAAAAGAAAAGTAACGATAACGTTAAACATAATATTAAAAAATACAATATTATACC
AGCTTGGGTTTTATTCCAAAATTTTAGTTTTGGAGATTTGTCTACTTTTTATAGAACTAC
ATTACCAACTTATAGAAATAAAGTAAGTAAGCGAATTGAAAATTTAATAGAAAAAAATAC
TGGTATAAGCATAAAACTTCCAGAAAAGTTATTGTGTGCATGGTTGAATAGTATCAGGTT
TTTGAGAAATAGAATAGCTCACACAGATATAATTTATGGAATTAATTTTACAAACACCTG
TGCAAAACATCATAGTGATGAGGAAATGTATGTAAATATAGAAAAGTATAAATATCAGCA
AAGGTTAGTTACATTTTTATTAGCTATGAAGAAAATATTTATGAGTATGCCAGAAAATAA
TATTATTGAATGGAATGAGACTCTAACTAAGATAGAGAATAAATGTTCAGAACATAACTT
TATTAAACTTTCTAGGTTAGGAGTTATTGAAAATAACCTTTCTTACTTTAAAATAACTAA
ATAAAAAATAGCGCACACTAATAACTAAGTGATTGTCTTTTTATGCTGAATAATGCCCTG
TGTTGTAGTTAGAAAGATTTTCAAATAACACTATATTTATAAAAATGTTGAATTATAATA
TGGTCGGTTTATTTTATAGGAGTAATAAAAAGCATTTATCTTTTATCCGCCACAAATAAT
GAGTAAATGTACCTTGCTTTCAATGTTGATATTTTACAACCTTGTAGAGTTGATTTGATA
TATCATCTCATACGTTGTAGGCAATGAATACGTAAATTATGCAGTGACATGAACTGTTGA
GAAGTATAGAGCATTGAAAATCTTGATATATCAATAGTTATAAACTGGTACAAATTAACG
AAAAGTACTCTTGTCATCGAGTGGGAATAATTATATATAGCAAATGATAGGCTAGAAGTA
CCGTTATTACGCGGTTTCTAGCCTTTTTTGGTGCGATTGGTATGGGCAACATCATGTGAT
GAAATGATGGGAGTTATATCTGTAGAAATTGGCGTACCAATTTCTTTATGTTGGGGCTCC
GCAGTCAACTACTACCAATATAAGATTGTAGAGCCTACGATTTGGATTTTATGTCCTGGG
ATCGGTTTCCTATTCTTATTAAATAGTATTTAAAAATCTATACTATCTATATTGAAATTT
TTATTTATGGTTATGCCATAACTACTTTGTATTTCCGGTACTAAACTTTGCAATATTGGG
TAATAGTTATTAGCGAAACCAATAATAATGGAATTAATCACATTGATACTAAGTTCTTTA
TCTTCAGGTAATGCATTTTCTATTATTTTGATTAAGTCTATATATTTTATTTCATCAGAA
TTTTTATGTGCTAAATACTTCATAAAATCAGTTTGCACTTTTTCGAAAACACTATATCTT
AAGTCCATTTGTACAAATATTAAGCTGACAGTTTTAGTTTCGAATTGACTTTGACCCAAA
ACTGAAGCAAGTTCTTCTATTGATTGATATAGCAATCTGATATCGCCGTTATCTTCAAGC
ATATGAAACACTCCTTTAACATTTTAGAATAACCATGCAATGGCTTCTTTGACTACTGTT
GAGATTATTCCAGCATCACTTTTACTTAGACCGGCATTTATTGCGCCTCGTTTAACTGCA
TCACCGACAGCGTTAGCTGGTACTTCTGACCATTTTAGCAATGGTTTCAATTCTTTTACA
ATACCTGAATACCCTTTATCAAAAATAGTTGCAGCTTTTTTGCCACCAACTTGTTGTATG
ACATTTTTTGCTTTGCCCCTATTATTAATAATTAGCTTTATAGCAGTTTTAACTACTTTT
GTTCCGCCAATTCGTTGTTGTGCTTCTGGATTCATTGGCAAGTTAGGATTGCGATTAATT
TTCACACCATTTATATTTTCATAACTTTGGTGAGCAGTTTTTGTATTGTTTGTCTGTATT
TCATTTGCGTTAGTTAAAGGTGAAACAGACGTTAATAAAACGGCAGTCAAGACTAGTGAA
CCAATAGCTTTTGTGATTTTCATTATACATTTATCTCCTTTAATAGTGAATTTGCAAAAC
CAAATGTTTGAAATATAAGTAAATAATCATTAAAAAAACAAAGTGAGTGAAAGGTCCTAA
TTCGTATAACTAGCATTTAATAATTTAATTAATCGTTTTCACCAAAATAGAAAATGCCAC
TTAACACAATTATTAAAAGTAATGTAACTATGAAAGAAGTCCAAGCTAATACAAGTGAAC
ATATTAAAAGTACTAATGAAGTGACTGTTTGTAAGAACCCAAAAAGTAAAGATTCCATTA
TATAAGCAAAATAAATAGTTAGTGAAAAAATTGCTACAGCAAGTAACATTTGCCCTATGA
TTTTCAAAATTCCAGTTGTGTAGCAAGTAACTAATAAATTTTTCACATGAACTTGATTAC
CATATTGCCATCCCGTTCATAAAATAGTTTAGAAGAGATTGCTATTAAATTTAATTGTTT
TGCATAAGTGTCAGAATATTATTCTTAACTGTTAAGAGTCGTTAATTTATTTAAATCTAT
TAAGATTGTTAGAGATTATTATGCGCTGGGAAACGCCACTGTTACAGTGGAAGAGGAATT
TGGATAACTAGATATGTTAATCGTAAATGTGGCGTCGTGAAACACGACTTCAACATCTTC
GATCAATCTATCTTTGAGATTGGTCGAAGATTGAAACATATGTAAGAAAACGACATAGTT
TATGGAAAGCTCGGTAAGTAGTTGAAAAATCAATCTAGATTGAAATCATGCATATCGTTT
AATAAAATTTTTCGGAGAAATAAAAACTTACTAAAAACGAAAAGGTTTATTTGATTTATT
TACTTGTATATTGTAAATGGTTAAAATGAGTCTATAGATTATGTAGAGAACTCTAGTATG
CCTTTTGAGTATATGTGGGATTCTTTCTTTATATAAAAGGAGTTCGGAGTGGCAACACTA
AAAGATGTAAAGACTGGTAAAAAGGAAATTTTGCCATCAACTGCAAAAGATAAAAATGGT
AAAAATGTTACGTTAATTTATTTTGAAAAAGACGGTAAATTAGGTTTTTATGTGCAGAAA
ACACAAAAAGAACGTGGAGTAGGGAAATGCGTTTCTGGTATAGCGGGTGGCGCAGTGACA
GGAGGCACTACTTTAGGTCTTGCAGGTGCAGGAGTAGGAACAGTTACTATTCCAGTAATT
GGGACAGTTAGTGGAGGCGTAGTTGGAGCTGTTGGTGGTGCTGTCGGCGGTGGTCTAACC
GGTGGAGCCACATTCTGCTAATAGTGTAGGAGTGATACCATGAAAAAATTTTTTAATCTA
TGGGTATGTTCGTTCTTATTTTTAGTAATAATATCATGGGTAATAATTAGTATAAAATTT
GGTAATATCAGCACGATGCAAATATTAATTTCTAATCTGTTTATATTTATTGCTTATTTA
CTATATTTAGTTAAGTTCATTCGTTTCAAAAAAACAGTGGCGATCAGTAAACAAGTATAA
AGAAAGTCGATTTTGTCTTTCTCTCGAACATATATAAGTTTATATAGATGTAGAGCTATT
TTTTATTTGTAAATTATTTTGTAATTGAAAATGAGTATGAACATGTTCTCCAATCAACAG
AGTATGTCTCGGAAGAAATCTATTATACTTATGTGAATAAGTCATAATGTCAGACATATA
TATAATAAGACGAATAGATTGTAAATAGCTTTTTACTTTTAATTGTTGATATTCCAATAT
TAGTACCTATATTTATTGAAGATATAGTGAGATTTGAGGATAGATGTATTTTAAATTATA
GAATTGATGATTTATTTCAAATATTAATGGAATTATATTTGAAAATTAATAACACTTAGA
TTAATATTAATTTATCAGAAGTCAGCTAACGCCTCTTAACAATGCGAAACATAGCTGGCC
TTTTTTTGTAATAGGAAAATTTATAGTTATGGCTAAATCACTTGAAATTGACAAATCTAT
AATTAAATACGCACGTAAGTAATTTTGATCGTTCATTGTTATTGTTTTATGTTTTAGGAA
ATGTGCTATTGAAAGGTTTAAAGATGATTGGAATTTCTTGGTTTCTTGACTTATATAGTT
ATGAAAGAGGGCGTTGTCCTTAATGGCATTTCTGAGATCAGAAATGCTATTAATAAACAT
TTGGAATATACAAATATAACTGAAGAATGTATTTAAAAACTTAGAATGTATATCTATCCT
TAAATAGTTGTAGTACTATTGATCTTTAAACATAAGATGTAAATGGAAAAGATATTGTAT
TTTAACAACATTTCAATTTATAATATATTTGTATGTCATATTTCTAGCAATTTTTATAGT
TTTATAGCTATTTAATTCGTATTTGAGATAAAAGGAGAGGTTTGGATGGGATATAGAATA
GAAACAAGAACGTTTGAAGAGTTAGAAGGAAAATTAAAGTTACCAACTTTTCAAAGAGCA
CTAGTTTGGTCTAATAATCAAAAGCAAGAATTTTTCTCAACGCTGAAAGATGGTTTTCCT
TTTGGTTCTATTCTGTTATACGAATATGAAAATGATAATAAATACAGTCTTATTGATGGC
CTGCAAAGGTATTCTACAATGGTAGATTTCATGGAGAATCCAACAAACTATATTGAATTT
GAAGATTTTACATTGAAAATTGCTGAATTGTATAAAGGGGCATCAGAGAGTACAAAAGCA
GAAGTAGTTAATTATGCCGAAGATATTCTGCTGAAAATTATTGAAAAATATATTGATTCT
ACAAAAGAAAATGTAAAAGTAAATGAACTAGCTAAAAAAATGGTGGATAAATTTCCAGTA
TTAGGTGAAACAGATATTAGAGATGAAATCACTCAAATACAGTCAGATGTTATTACTTAT
TTTAATAATCAACTAGATATTAGTAATGTCAAGATTCCGTGTATCTTCTTTGAAGGAGAA
GAGACTGAATTGGCAGAAGTTTTTCAAAGGTTAAACAGTGGAGGTAAAAAGTTATCGAAG
TATCAAGTTTTTGCTGCACATTGGGACAGATATGAAGTTGAATTGGGAGATTTAAAGTAT
AGTGATGAGATACTTAAAAATGTAATAGAAAGGTACGAAAGATTAAATAATGATAGAGGT
ATCTTAATTGAAAATTTTGACCCTAAAGAAATGGAGACGTCAAGAGTAATTAATTTATCT
GAATTATGTTATGGACTTGGTAAAGTGATTTCTGATGAATTACAAGCATTTTTTAAAGAG
TCAACAGAAGATATATGCAATGAATTAGGATTTCAAACAATGCTAATTGTATTTGGCATT
CCTACAAATAAGATGAATGAGTTACCATATAAATATCAATATATGAAGAATAAAAATAAT
ATAGAAATCTTGTTTGAAAAAATTGTGAAGATATATAAAATAATAAATAACAAGTTTAAA
GAAGCTTTCTCTATGGTAGTATCGTCAAGAGAAGATAAATATGAAACTAAATCTTTTACT
AGATTACAAATAATGTCATTCTTTTCATCTTTATGGATCTCATCGTATAGTATTGAATTA
GATGAAAATAAAAACACATTTTCTATTAAACAAACTAAATCTTTGAAAAAAAATCAACAA
GTGATTTTGTCTAATATCATAATTTATGCAATTTATGATGTGATAAGAAAGTACTGGTCA
GGAACAGGTGATCGAAAATTAATGGATATATACATATCTCAAAACAATAGATATTTAAAG
CCGTTAGCAAAAGAAGTGTTTAGAAATGAGCTACTTAGATGGAATGAAGAGAATATAAAT
AAGACAAGTATTAATATTCAAACGGATGAGAAGATGATCATTACTTTTATTGCTAATAAA
TTTAGAAGCTTCTATTCATCTTTGAATGATAATTTAGATTATGAACATATTTTTTCAAGA
AAATTATACAAGCTGCATAAAGGTAATGCAATAATCCCTGCTGGATCTTTAGGTAACATC
ATGTTACTTGACTCTGGTATTAATAGAAGAAAAAAAGAAAAATTTCTTTATTCAGCAATA
GATATTGATAAGGCATCTATTACGGGAACTATAGAAAATCAGTATGTTAACAACAGTTTT
TATCCAGATAAAAGAACAATAGATACTATTGAAATAGATATAATTGATGAAAAATATGAT
AGTTTAATAAAAATGATCAAAAATCGTGGTGATAAATTAATAGAAGAAGTTGTTAGAGAA
TTATATAAATAAGTTTGATATATCTTGCTTTTTATTATCACGCTAGTTGATGGTATCTTT
AAAGTGTGTATTACCTGATTGATATCAATACCAGGTATCGAATGAATATTTTTAAAATAA
TTGAGTTGTTGTGCTAATTGAATCATGGCATCATTTAATTGTTTGATACGATGGATAGAT
TGTTTTAATTGTTTAGGCGGCCTTTGTTGGTCGCCATTTTTATATAATAATATAAATGAC
CAAACCACAGCACCTATTAATTTAAGAGTGAGGTCATTTTTAAAGGTAAAAAAGGAGTAA
TTTTATATATTAAAATGATATATAAAACAAGTAGTATTAGTATGTTGTGAATTGTTATAG
AATTTGACTTGTTAGCAATTTCGTAGTTATTGTAATAGCAAGTACTGTATGGTTTTATTT
TTTAAAGGTAGTGAAATAATATTGGATTTTTGAAGTGAAATATTTGTAGATGGATACAAC
GAAGCATATTAGAAATACAAAAGGAACGATGAAATTAAATGTCCATCATTCCTTATGCCT
AGTAGTTTTTTAGTTAATATATTTAATTGCTAACTTATTATTAGGGTCTCTTTCAAGAAT
TTTATTTGCGACCAATTGAATATTCTCATGTGAAATCATATTAAAGTCTGGTTCTCCAAG
GATTTCTAAAAATTCGTATAATAAATTAGCATTATTAAATTGCGAAATCTCTAACGATTG
CCAATAATGATAGTATGCTAAATCATAGGCATTATCTATGTAATTGAAATGAAAGTGATA
GATGCTTGCGACCATTTCATGATATTCAATTGTATTTATTTGATTCGCAAGATTTGATAA
ATATGATACTAATTTTTCATCTGAAATTTCGTTCGACATAAAGTATGTTAGAATATTCTC
CATATCTTTATTCTCTAACATATTTTTTAATTCAGTTGGTAATAAATTTAATAGAATGTT
AACGCTTTTCATTTATTTAACCCATCCATTCGATATATATATTGCCATTTTTTCGTGTAT
AAGTTATGACTACAGTTCTATCACTCATGACAAGTGTTTTTTGGTATGCGGACTTTTTGT
ATCGGCTTTGCTTTCCATACCTCATAACATGCGACATTACTTTAGAAACATCTTTCCAAT
TGTTTTTAGTAACTTTATTCCAATTATGTTTACTAGCAAGAATATGTTTTCTTTTATTAG
CTCCTAGATTGGCTACAGAAGGTAAAAATTTACCAAAACTCTTTGTTTTGATAGCGGTTT
GAGTTGCTTTTTTTCCATATGTTTTAATTGCATAGTTTATTCCGTATCAGCTACTGCAGC
TAATATTACTAATGGCAATGCAGAAGATTTAGCTTCAATTGAGTTGAATTTTATTGTTTC
GCCAGTTTCTTTGTCGATTAATGTAGCTTCATATTCTTCATTTTCAAATTGTTCTACGAA
AACGTCATAATCCTTATTTATTAGTTTTCCATTTTCATCGACGTATCTGCCCTTATCATC
CATAGTATTAGTATTCAAATCATATTGAATATTTTTATCTAAATCAATATCTTTTTTCGT
TTTTCCACTAACGTCTTTTTCAAGCTTTATATTTACAATTTTTAAGCAGAAGTATCCCAT
TATTTCAAGGTCTGATTTATCTATAATTAAATACGTACGTATGGAATTTTGATCGTTCAT
TTTTATTGCTTTATGTTTTAGGAAATGTGCTATTGAAGGGTTTAAAGATGTTTGGAATTT
CTTGGTTTCTTGACTTATATAGTTATGAAAGAGGGCGTTGTCCTTTATTAAATTTCTGAG
ATCAGAAATGCTATAAATAAAGTGATTAAGATTTTTTGTTTTCATGTAATTTAAGAAATG
GATTTGTTTTTTGTGGGTTATTTTTAATTCTATTATGAAATGGTTTGAATTTTGCAGTTG
CAAATATGATAGCTGCTTCTTTTGACAAAGTAATAGAACCTTTTTCTTCTGGTACCATGA
TATTCACTCCTTGTACAATTCAATTTAAGTATTATAAAATAATTTTACTATACAATTACC
TTTGTGTAAATCGTTTCTTATTGTTACCAAATTATTTGTTTAAAAGCATTATGCAATGCC
AATCAACACTAATGGGGTGTAAGTATTTCCCTGTTAATATTTTATTAGCGTTATTTACAT
ATACCTTCTGTAATGTGAATTTTTAAAATTACAGTTTACATGTAACGTTGTGCAATATAT
TCTGTATATAGAAGTGTAAAAACACAATTGGGTTGGTAGTCCCAATGCAGTTTTAAAACT
GTCAGTAACCTTCCTCCTCGGGTCGTCCGTCATTTCTAATAAAACTAGAGGAGGGATAGC
ATGGAGCTATCTATTTTTTACAATGGGCAATTTTTTGTAGCATTGGTAGAATATAAAATG
GAAAATAAATCTAAATTTATCCAATACACATTTGGGAATGAACCTGATGATATAGAGGTA
TTGGATTTTATTCATCATCAATTAATGAAAATGATTGATGATGTGCAAACTATTGTTTAT
ACGAAAAATATTTCTAGAAAAGTAAACCCGAAAAAACTACAACGACAAATTGCTAAGGAG
CAAAAGAAACCTAAATATTCTACCCAAGCACAAATAGCTATTAAGAAAGAATTAGAATTA
AAGAAAAAGCAAAAGCGGAAGCGCTATAAAGAAAAACGTGATGCATTTCAAAAAAGAAAA
AGAGAAATTAAAAAGGTTAAAGCAAAAGAGAAGCATAAGGGGCATTAGCGATACGACAAA
TAAATTAAAACAAATAGATTTATAGGTGGTTGGGATGATTTTAATTAGTTCGTGTTTGAT
AGGCGATAATGTAAGATACGATGGTGGTAATCAATTGAATGTTAGATTGAAAAAATTAAT
AGACAGCGGAAAAGCTATTCACGCATGTCCAGAATTACTTGGTGGATTATTAATTCCTAG
AGAACCTGCAGAAATTATTGGTGGCGATGGTTTTGATGTATGGAATGACGCTGCAAAGGT
TGTTACTATTTCGAACAAAGACGTAACTGACGATTATAAACATGGAGCAATAGTTACATT
AAAAATTTTGAAAAAATATCAATGTGATACAGTTATTTTAAAAGCAAATAGCCCATCATG
TGGATCACAAGAGATATATGATGGGAATTTTACAGGAAATAAGAAAAAGGGTGTAGGTGT
GGCAACTGCTTTACTCATTAATGAAGGTATAAAAGTTTATGATGAAAATACGTTTTTTGA
CCAAAACATGAATGAAACGATAGTACATGAAAAGTAAGTATTGAGGATATACGTAATAAA
CCAAACATTTAAGTTGTAAGATACTTTATAAAATACTTTTTAAAATCGTTGAAATGATAT
TCAAGTTGTGATAATATATCGGTACAGATAATTTTGTTAACAGATCCATGAGAGTAGGAA
CCCCACCATACGGGAATTTCGAAATCATGGATTTTTTGATATAAAGGAGTGATGTAATGG
AAAAAGTAGCCATTTTAGTAGATGGTGGATACTATAGAAAGATAAGCGCAAAAGTCTACG
GAAAAGTTACAGCGAAAGAAAGAGCTGACGAGTTATATAGTTATTGCAATAGACACTTAA
AAGAGACACATTTCAAAGAAGAAATATATAATAAATTATACAGAATATTTTACTATGATT
GTCCTCCTATTGATAAGATAGTTTATCACCCCTTATTAAAAAAGAATGTAAATTTTTCCA
ATACTGATACGAAAAAGTGGACAGAAGACTTTTTCAAAGAAATGAGCAAAAAAAGAAAGG
TAGCATTGAGGTTAGGAGAGTTGAGTGAGTATTCAGTTGAATGCAACTTAAAATACTCTA
TTACAAAAAAATTATTAAATGGAAGTATCGATTTAAATGATTTGAAAGAAAAAGATTTTT
CCCTATCATTACAACAAAAAGGTGTTGATATGAAAATAGGTTTAGACATAGCTTCATTAT
CATTTAAACATCAAGTAGATAAAATTATTTTAATAGCTGGTGATAGCGATTTTGTACCTG
CTGCTAAACTAGCAAGAACAGAAGGAATTGATTTTGTATTAGATTCTTTAGGGGCAGATA
TTAGAAACAACTTGTCATTACACATTGATGGTAGGCGTACTTGTGATGAAAAATTTAAAT
TTTATTTAAATCAACTATTTAAATAATAATTTTTTTAAAACGCATCTTCTACTTTACAGA
CGTTTATAGCTATTAGTATTTATCAGCTAAAAATTAAATCAGATATGGGTTTTCGTCATT
AAATAATTTTTCTATAAGGAAACAGAGGCAACGTTACTGTCACCTCTGCTTGAAATAATT
AGGATGAAATACTCTGAGTCTAAAGTCCACACCCAATTCGCTCACATCCTCCAAACCTCC
AAACCTCCAAACCTCCAAACCTCCAAACCCCCAAACACCAATATTTACCAAAGCATTGAT
ATGAGTGCCAATACTGGCAATGTACCTTGTTTGAAAAAGATACTAATATTGCTTGAAAGG
CCACCATAAATAGCAACGCCAATGATATACACTAAAATAGCTGCGCATATTTCTTTTGGA
TTACTGCTGATAAACAAACCGTATATTAGCAAAATTCCGATTAAACCGTTATATACGCCT
TGGTTCTTCAAAAGTAGGTTAATATTTTTGTCTTTCAATTTATCGACGCTTATATTAAAT
GTCTCGCTAGTCTTTTTGGAAGTTGTAGCAATCGTTTCAAGGTACATAATATAGAAAAAC
TCTAATGCCACAAATATGATTAAAATTGTTGAGATGATATTCACTGTAACGCTCCTTTAT
TATTAAATATTTTCTTGTAAAAATGATTGCAGTGTCTGTGGTTGATCATTGACTAATTGT
TGGAAATCATTGGATTCTTGGTCTAATAGTCCTCTTGCTCCTGCGTCGTACATTGATGCC
AATAATGCACCAAAGCCTTTAGGTTCATCGTACATTTCTGCAAATGTCTCTAATGAAACG
GGCTCATATTTAATTTCTGTGCCTGATGCCTCAGATAAAATTGCAGCAAGTTCTTTCATA
TCATAACTGTAGCCTGATAATAAATAGCGTTTGCCCCAAGTATCTGGATTTTTAATAATA
GCAATGACACCTCTAGCAATATCATTTCTAGTAATATAATTAATACGACCATCACCAGCT
GGATAAATCAGTTTATGCATATTCATCAATTCTGGTAAATATGGTTTAAGTGGATCCATG
TACATTGCCATTCTTACATAGGTATAGTCAATACCACTTGTTGCCAATAGACGTGCTGCA
TAACCAAAATAAGGACTCATATGGAATGGATTATTATGCTGATCTGCGTAATAACCTATG
AAAATGATATGAGCAACGCCACTTTGCTTTGCCGCATATACTAAATTTTCCACTTCTGGA
ATACGTTTGAATGATGGATGGATAATACTTGGAATAAACACAACGGTATCCATTCCTTTA
AATACCTCTACCATGCTTTCGGGATTAAAATAATCTAATTGTCGAACAGGAACTTTTCCG
CGCCAATCTTCTGGAACTTTCTCAACATTTCTAACACCAATGTGAAAATGATCTATGTGA
TTTGCAATGGCTTGATTTGTAATATGTGTGCCTAAATGACCTGTAGCACCTGTTAACATA
ATATTCATTCACTTCATCTCCTAATCTTTATATACATAACATAATACTTATTCGATTGTT
TTCAAAACATTTGATTTTATAAAAAATTGTAATCTGTATTTATTATCGCTGTGTATAGTA
AATACGTATATGTTATTAATGTTGAAAATACCGTAATGACGCGTTTTAGTTGATGTGTAT
CACTAATATCTTTGGAAATTTTAATCAGGTACTACGACAATATGATGTCTGTTTTGTGTC
TGAAAGTTTTACAGTTTTTAAAATAAAAATGGTATAAAGTGTGATTTGTATAAAAAAGAG
TCTCGACGGATAAGAATTGATTAATAACAGTTAGCATTTTATTAATTACCTTAACAATGA
TTCAAGTTTAGTTAAATGAGGTTTAATTTGAAAGGGGATAGCGCCTCAATATAATGTAGG
TAGATTGTTCATATTACGTAATTGAAAAATCAAATTTAAATAGATTGGGGCTAAAAATTA
TGAAATTTAAAGCGATAGCAAAAGCAAGTTTAGCATTGGGAATGTTAGCAACAGGTGTAA
TTACATCGAATGTACAATCAGTACAAGCGAAAACAGAAGTTAAACAACAAAGTGAGGCTG
ATTTAAAACTTTATTATAATGGACCAAGTTTTGAATATAAAAAAGTAACTGGATATGGAT
TTATTGAAGGTAAAGATAGATTTATTGATTTTATATACAATGGACAATATAATAAAATAT
CTTTAGTTGGTTCTGATAAAGATAAATATAATGAAGAAGTTAACCCAGATATAGATGTGT
TTGTCGTTAGAGAAGGAAACGGTAGACAAGCTGATAATCATTCGATTGGTGGCATAACAA
AAACTAATAGAGGAGTGTATTATGACTATATACACACACCAATCCTTGAAATCAAGAAAG
GTAAAGAAGAACCACAAAGTAGTCTATACCAAATTTATAAAGAAGACATCTCACTAAAAG
AACTTGATTTTAAATTAAGAAAGCAATTAATTAGTCAAAGTGGCTTGTATTCAAATGGTC
TTAAACAAGGTCAAATTACAATTACAATGAATGATGGCACAACACATACAATCGATTTAA
GTCAAAAACTTGAAAAAGAACGTATGGGCGAGTCTATCGATGGCAGACAAATACAAAAAA
TTCTAGTAGAAATGAAATAATACTTTCTAACAACAAAGCGCTATGTTGAATAGTGCTTGT
TATGGAAATATATGGAAGTTAAGCGACGTACTGTTGCTTAGCTTCTTTTTTTGAGGGGAA
AAGTTACAAAACTCACACAAACAGTCGCACCACGCATTATCTTTTGCTTAAATAGCTTAA
TCATATTTTATGAATAGTTAAAAACAGGTTAATGTGAATATCTGAATACACCTCCTATAA
TATGGGTGTATGGTTCAAATTACGTAATAAAACAATCTAATTATAATAGATTGGAGCATA
CAGCTATGAAAATGAAATCAATTGTAAAAATAAGTTTGTTATTAGGAATATTAGCAACAG
GTGTAAACACTACAACGGAAAAACCAGTTCATGCCGAAAAGAAACCTATTGTAATAAGTG
AAAATAGCAAAAAATTAAAAGCTTATTATACTCAACCTAGTATTGAATATAAAAATGTGA
CAGGTTATATCAGTTTCATTCAACCAAGTATTAAATTTATGAATATCATAGATGGTAATT
CTGTTAATAATATTGCTTTAATTGGCAAAGATAAGCAACATTATCATACGGGTGTACATC
GTAATCTTAATATATTTTACGTTAATGAGGATAAGAGATTTGAAGGTGCAAAGTACTCCA
TTGGCGGTATCACGAGTGCAAACGATAAAGCTGTCGACCTAATAGCAGAAGCAAGAGTTA
TTAAAGCAGATCATATTGGTGAATATGATTATGACTTTTTCCCATTTAAAATAGATAAAG
AAGCAATGTCATTGAAAGAGATTGATTTTAAATTAAGAAAATACCTTATTGATAATTATG
GTCTTTACGGTGAAATGAGTACAGGGAAAATTACCGTCAAAAAGAAATACTACGGAAAGT
ATACATTTGAATTGGATAAAAAGTTACAAGAAGACCGGATGTCCGATGTTATCAATGTCA
CAGATATTGATAGAATTGAAATCAAAGTTAGAAAAGCATAACACACATACTTGACGACGA
AATAATTTGAAATTGAAATAGAGAGGTTAAGTGACGATCAAACGTTGCTTAACTTCTTTT
TAATGCTTAAAAATCATTTCAAAGGCACATAGAAACGCTATATTAACCTCATAATCACTC
ATTATTTTTTGCTTAAATTACTTAATAATACTTCAATAATTGTTAAAAGGGGTTTAATGT
GATTATCTTAGAATGCCATCTATAATGATGTTGTATGATTCAAATTACGTAAAAAGACAA
TCGAATATAATATAGATTGGAGCATACAATTATGAAAATGAGAACAATTGCTAAAACCAG
TTTAGCACTAGGGCTTTTAACAACAGGCGCAATTACAGTAACGACGCAATCGGTCAAAGC
AGAAAAAATACAATCAACTAAAGTTGACAAAGTACCAACGCTTAAAGCAGAGCGATTAGC
AATGATAAACATAACAGCAGGTGCAAATTCAGCGACAACACAAGCAGCTAACACAAGACA
AGAACGCACGCCTAAACTCGAAAAGGCACCAAATACTAATGAGGAAAAAACCTCAGCTTC
CAAAATAGAAAAAATATCACAACCTAAACAAGAAGAGCAGAAAACGCTTAATATATCAGC
AACGCCAGCGCCTAAACAAGAACAATCACAAACGACAACCGAATCTACAACGCAGCAAAC
TAAAATGACAACACCTCCATCAACAAACACGCCACAACCAATGCAATCTACTAAATCAGA
CACACCACAATCTCCAACCATAAAACAAGCACAAACAGATATGACTCCTAAATATGAAGA
TTTAAGAGCGTATTACACGAAACCGAGTTTTGAATTTGAAAAGCAGTTTGGATTTTTGCT
CAAACCATGGACGACGGTTAGGTTTATGAATGTTATTCCAAATAGGTTCATCTATAAAAT
AGCTTTAGTTGGAAAAGATGAGAAAAAATATAAAGATGGACCTTACGATAATATCGATGT
ATTTATCGTTTTAGAAGACAATAAATATCAATTGAAAAAATATTCTGTCGGTGGCATCAC
GAAGACTAATAGTAAAAAAGTTAATCACAAAGTAGAATTAAGCATTACTAAAAAAGATAA
TCAAGGTATGATTTCACGCGATGTTTCAGAATACATGATTACTAAGGAAGAGATTTCCTT
GAAAGAGCTTGATTTTAAATTGAGAAAACAACTTATTGAAAAACATAATCTTTACGGTAA
CATGGGTTCAGGAACAATCGTTATTAAAATGAAAAACGGTGGGAAATATACGTTTGAATT
ACACAAAAAACTGCAAGAGCATCGTATGGCAGACGTCATAGATGGCACTAATATTGATAA
CATTGAAGTGAATATAAAATAATCATGACATTCTCTAAATAGAAGCTGTCATCGGAAAAA
CAAGAAGTTAAGTGACAACGGTTTACATGTTGCTTAGCTTCTTTTATTATGCGTAATGAT
GTAAAAAGACGAATATTCATTTGTTTGTAAAAGTGGCATTTCTATGTCTTAAAAGTGACG
AAACTTCAAATGTGCCAAGTGTTGAATCACATCAAAATCATTTTTATTTAACGAACATTA
TGGATTTCTTAATTTACTTAACGATGATTCAAATATAGTTAAACAAGGTTTAATGTGAAT
GGAGCAATGCGCCATCTATAATAAAGCTGTATGATTCAATGAATGTAATCGAACAAATCT
AATAATTACGAATGGAGCATACAACTATGAAAATAACAACAATTGCTAAAACAAGTTTAG
CACTAGGCCTTTTAACAACAGGTGTAATCACAACGACAACGCAAGCAGCAAATGCGACAA
CACCGCCTTCAACTAAAGTGGAAACACCGCAACAAGTAGCAAATGCAACAACACCATCTT
CAACTAAAGTGGAAGCACCGCAACAAGCAGCAAACGCGACAACACCATCTTCAACTAAAG
TAGAAGCACCGCAATCAAAACCAAACGCGACAACACCATCTTCAACTAAAGTGGAAGCAC
CGCAGCAAGCAGCAAACGCGACAACACCACCTTCGTCTAATGTAGACACATCACCACCAC
AATCGCCAACCACAAAACAAGTACCAACAGAAATAAATCCTAAATTTAAAGATTTAAGAG
CGTATTATACGAAACCAAGTTTAGAATTTAAAAATGAGATTGGTATTATTTTAAAAAAAT
GGACGACAATAAGATTTATGAATGTTGTCCCAGATTATTTCATATATAAAATTGCTTTAG
TTGGTAAAGATGATAAAAAATATGGTGAAGGAGTACATAGGAATGTCGATGTATTTGTCG
TTTTAGAAGAAAATAATTACAATCTCGAAAAATATTCTGTCGGTGGTATCACAAAGAGTA
ATAGTAAAAAAGTTGATCACAAAGCAGGAGTAAGAATTACTAAGGAAGATAATAAAGGTA
CAATCTCTCATGATGTTTCAGAATTCAAGATTACTAAAGAACAGATTTCCTTGAAAGAAC
TTGATTTTAAATTGAGAAAACAACTTATTGAAAAAAATAATCTGTACGGTAACGTTGGTT
CAGGTAAAATTGTTATTAAAATGAAAAACGGTGGAAAGTACACGTTTGAATTGCACAAAA
AATTACAAGAAAATCGCATGGCAGATGTCATAGATGGCACTAATATTGATAACATTGAAG
TGAATATAAAATAATCATGACATTCTCTAAATAGAAGCTGTCATCGGAAAAACAAGAAGT
TAAGTGACAACGGCCTACATGTTGCTTAGCTTCTTTTGTTATGTTCGATGATTTGAGAAC
CCGAATTTTCGATGGGTCCAAATATGACGTGGAAGAGTCCTGAATTTATCTGTAAATCCC
TATCTATCGGGTGTGGAGCACAACGGAATCAGTTTTATTTAACGAACATTATAGATTCCT
TAATTTACTTAATAATGATTCAATGATTATTAAACATGGTTTAATGTGAAAGGTCAAATA
CGCCAATTATAATAAAGCTGTATGATTCAATAGACGTAAGCGAACAAATCTAATAATTAC
GAATGGAGCATACAACTATGAAAATGGCAGCAATTGCGAAAGCAAGTTTAGCATTAGGTA
TTTTAGCAACAGGAACAATAACGTCATTGCATCAAACTGTAAATGCGAGTGAACATGAAG
CAAAATATGAAAATGTGACAAAATATATCTTTGACTTAAGAGATTACTATAGTGGCGCAA
GTAAGGAACTTAAAAATGTTACTGGTTATCGTTATAGCAAAGGTGGCAAGCATTACCTTA
TCTTTGATAAACATCAAAAGTTCACTAGAATACAAATTTTTGGTAAAGATATAGAAAGAT
TTAAAGCACGCAAAAATCCGGGATTAGACATATTTGTTGTTAAAGAAGCGGAAAACCGTA
ATGGCACAGTGTTTTCATATGGTGGTGTCACTAAGAAAAATCAAGACGCTTATTATGATT
ATATAAACGCACCAAGATTTCAAATCAAGAGAGATGAAGGTGACGGTATTGCTACGTACG
GTAGAGTACACTACATTTATAAAGAAGAGATTTCACTTAAAGAACTCGACTTTAAATTGA
GACAGTATTTAATTCAAAATTTTGATCTGTATAAAAAGTTTCCTAAAGATAGTAAGATAA
AAGTGATAATGAAAGATGGCGGCTATTATACGTTTGAACTTAATAAAAAATTACAAACAA
ATCGCATGAGTGACGTCATTGACGGTAGAAATATTGAAAAAATAGAAGCCAACATTAGAT
AATGCAATGAAATATGGATAATAGTAAAATATGGATAGTATAGAGGAGTTAGGCAACATA
AGTTGCTTAGCTTCTTTTTTGTGTTGGAGAGATGAAAAAGAAGCGTATCGATGAATAATA
AAAACACCAATAAAACTTGTGGGAATAGTTGATACCTATAGTCGCGCGTTGTCCTTTTCG
TGACATGAAACAATGTGGAAAACATAATTAAATTGAGGGAAAGTGTGAATAGTTAAAAAA
GCTGCGTTAAGTTTAAAAAATAGATTAACGCTGTTAGGATTCTATTAATTAGCTTAACAT
TGGTTCAAAAATAGTTAAAAAGAGGTTAATTCATAGCTTAGTATTCCGCTTATATAATGA
TAGTAGATTGTTCGTATTACGTAATTGAAATAATCATATAAAAATATATTAAGACAAAAT
TTATAAATAGATTGGGAGAATAGTACTATGAAATTAAAAGCGTTAGCTAAAGCAACATTA
GTATTGGGATTGTTAGCTACTGGTGTAATAACAACAGAAAGTCAAACAGTAAAAGCGGCA
GAATCAACTCAAGGTCAACACAATTATAAATCATTAAAATACTACTATAGCAAGCCAAGT
ATAGAGTTAATAAATGTAGATGGTCTGTATAGACAACATTTAACTGATAAAGGTGCATAT
GTATGGAAAAATCTTAAAGATTATTATATTGGGCTACTAGGTGAAGATAGTAAGAAATTC
AAATCAGATGTATACGGGGACCTAGATGCATTTTTAGTCATAGAAGAAGAACCTGTTAAA
GGAAGACAATATTCAATTGGCGGTATAAGTAAGACAAATAGTAAAGAATTTAAAGAAAGA
GAAGTCGATGTTAAAGTAACAAGAAAAGCAGACAGAGATACTACATCAACTAAAGATAGT
AAATTTAAAATTACAAAAGAAGAAATCTCGTTAAAAGAGTTAGATTTTAAATTAAGACAA
AAATTGATGAAAGAAGAGAATTTATACGATGCAATTAACCATAGAAAAGGTAAAATTGTA
GTTAAAATGGAAGATGATAAGTTTTATACTTTCGAACTTACAAAAAAATTACAACCGCAT
CGCATGGGTGACACGATAGATGGTACCAAAATCAAAGAAATTAATGTTGAGCTAGAATAT
AAATAATCTTTGGACAAGCAGACTAGTAATTGTAGGGAAGTTAAGCGATAACATATTGCT
TAGCTTCTTTTTTGTTTTGTTATGATGAAAAAAGGAGCGGGTTTATGATCAAGTTTTTGG
AAAAACGGTTGATACTTATAGTCGCGCGTTGTCCTTTTCGTGACATGAAACAATGTGGAA
AACATAATTAAATTGAGGGAAAGTGTGAATAGTTAAAAAATTAGTATTGTGTTATAAAAA
ATAATTAATACTGTTAGGATTTCATTAACTAACTTAACGTTGGTTCAAAAATAGTTAAAA
AGAGGTTAATTCATAGCGCAGTATCTCACTTATATAATGATAGTAGATTGTTCGTATTAC
GTAATTGAATTAATCATATAAAAATATATTAAGACAAAATTTATAAATAGATTGGGAGAA
TAGTACTGTGAAATTAAAAACGTTAGCTAAAGCAACATTGGCATTAGGCTTATTAACTAC
TGGTGTGATTACATCAGAAGGCCAAGCAGTGCAAGCAAAAGAAAAGCAAGAGAGAGTACA
ACATTTATATGATATTAAAGACTTACATCGATACTACTCATCAGAAAGTTTTGAATTCAG
TAATATTAGTGGTAAGGTTGAAAATTATAACGGTTCTAACGTTGTACGCTTTAACCAAGA
AAATCAAAATCACCAATTATTCTTATCAGGAAAAGATAAAGATAAATATAAAGAAGGCCT
TGAAGGCCAGAATGTCTTTGTGGTAAAAGAATTAATTGATCCAAACGGTAGACTATCTAC
TGTTGGTGGTGTAACGAAGAAAAATAACCAATCTTCTGAAACTAATACACCTTTATTTAT
AAAAAAAGTGTATGGCGGAAATTTAGATGCATCAATTGAATCATTTTTAATTAATAAAGA
AGAAGTTTCACTGAAAGAACTTGATTTCAAAATTAGACGACATTTAGTTAAAAATTATGG
TTTATATAAAGGTACGACTAAATACGGTAAGATCACTTTCAATTTGAAAGATGGAGAAAA
GCAAGAAATTGATTTAGGTGATAAATTGCAATTCGAGCACATGGGCGATGTGTTGAATAG
TAAGGATATTCAAAATATAGCAGTGACTATTAATCAAATTTAAAGTAAGTAATCAATGAC
TCTAAAGTAATAAATTTGAAGCAGCTTAGCGATGAAATGTTGAATAGATACGTACACCTT
ACATAAAGGAGCGTATTTAAAACAACCTTGTCGTTAGGCTTTTTTTACGTTTTATAACGC
AGGGTATGAGCGTACTAAAAATTCACATTACTTCTGAAAGTGATGTCCATTGAATATTAA
TTAGTTCTTCATTAACCATGATTTAATTTTAATTAAACGAGTGTTAATGTCAGTCTGTCT
CAATGCCCTTTATAATAAATGTGTATTATTCAAATTACGTAATAAAAGCAATCCAATATA
TTAAGATTGGAGCATATGAATATGAAATTTACAGCGATAGCTAAAGCGATATTTGTATTA
GGAATATTAACAACAAGTGTAATGATAACAGAAAATCAATCGGTTAATGCAAAAGGAAAG
TATGAAAAAATGAACCGTTTATATGATACAAACAAGTTACATCAATACTATTCAGGACCT
AGTTATGAGTTAACAAATGTTAGTGGCCAAAGTCAAGGTTATTATGACTCTAACGTTTTG
CTTTTTAACCAACAAAATCAAAAGTTCCAAGTGTTTTTATTGGGAAAAGATGAAAATAAA
TACAAAGAAAAAACACATGGTTTAGATGTCTTTGCGGTACCGGAATTAGTAGATTTAGAT
GGAAGAATATTTAGTGTTAGTGGTGTAACAAAGAAAAATGTAAAATCAATATTTGAGTCT
CTAAGAACGCCGAACTTACTAGTTAAAAAAATAGACGATAAAGACGGTTTTTCGTATGAT
GAATTTTTCTTTATTCAAAAGGAAGAAGTATCATTGAAGGAACTTGATTTCAAAATAAGA
AAACTGTTAATTAAAAAATACAAATTGTATGAAGGGGCAGCTGATAAAGGTAGAATTGTT
ATTAATATGAAAGATGAAAATAAGTATGAAATTGATTTAAGTGATAAATTAGGTTTCGAG
CGTATGGCAGATGTCATTAATAGTGAACAAATTAAAAACATCGAAGTGAATTTGAAATAA
TCAATGATATATATAGAATGAAAGCTTAAGAAGCGGTTTAATAATCCCATGTTTAATGAT
TTTGATACGTGTTTTAATAATAAAAACATATCGAACATTGACTACGTTATTAAGCTGCTT
TTTTGTACACTTTGTATCGAATAACTTAAGATCTAAAACTAATCGGAAAGAACAATGATT
CCCCTAAAAAAATTTATGTTGCTATTAAAAATCAGTTAATACGAATGTTAACATACGTTT
GATTTTCATTAATAATGATTCAAGTTTATTTAAATGAGCGTTAATGTCAGTCTGTTTTGA
TGCACCTTATAATAAAGACAGATAGTTCAAATTACGTAATAATAACAATCCAATATATCA
AGATTGGAGCAAATAAATATGAAATTTACAGCATTAGCAAAAGCAACATTAGCATTAGGA
ATATTAACTACAGGTGTGTTTACAACAGAAAGTAAAGCTGTTCACGCGAAAGTAGAACTT
GATGAGACACAACGCAAATATTATATCAATATGCTACATCAATACTATTCTGAAGAAAGT
TTTGAACCAACAAATATTAGTGTTAAAAGCGAAGATTACTATGGCTCTAACGTTTTAAAC
TTTAAACAACGAAATAAAGCTTTTAAAGTATTTTTACTTGGTGACGATAAAAATAAATAT
AAAGAAAAAACACATGGCCTTGATGTCTTTGCAGTACCTGAATTAATAGATATAAAAGGT
GGCATATATAGCGTTGGCGGTATAACAAAGAAAAATGTGAGATCAGTGTTTGGATTTGTA
AGTAATCCAAGTCTACAAGTTAAAAAAATCGATCCTAAACATGGCTTTTCGATAAATGAG
TTGTTCTTTATTCAAAAGGAAGAAGTATCGTTGAAGGAACTGGATTTTAAAATAAGAAAA
ATGTTAGTCGAAAAATATAGATTGTATAAAGGCGCGTCAGATAAAGGTAGAATCGTTATT
AATATGAAAGACGAAAAGAAATATGTAATTGATTTAAGTGAAAAATTAAGTTTTGATCGT
ATGTTTGATGTAATGGATAGTAAGCAAATTAAAAATATTGAAGTGAATTTGAATTAATTA
AGTATAATAACTTAAGAAGCGACTTAACGACAAAATGTGAATTGACATGCATGTCCTTAA
ATAAGGAACTGTGTTAAATACATTACTGTTGTTAAGTTGTTTTTTGCGTTTCAAAGAGCA
GAACAGAGTAACATCATCAGTTGTAGTAAACGATAATCTAGTAAAACAACTAAATGAAAT
AATGAAATTCATTTAACCTGAACATTAAAATATATTTGTTTTTCATTAAGAATAATTCAA
GTATATTTAAATCGAGGTTAATTATCGTATGAAACGATGCACGTTATAATAAAAATGTAT
GATTCAAATTACGTAATGAAAACAATCCAATATATTAAGATTGGAGCAAAACAATATGAA
ATTAACAGCGATAGCTAAAGCTGCATTAGCTTTAGGAATTTTAACAACAGGAACTTTAAC
AACAGAAGTTCATTCAGGTCATGCAAAACAAAATCAAAAGTCAGTAAATAAACATGACAA
GGAAGCATTATACCGATACTACACTGGAAAGACTATGGAAATGAAAAATATTAGTGCTTT
GAAACATGGTAAAAATAACTTGCGTTTTAAGTTTAGAGGTATTAAGATTCAAGTTTTACT
GCCTGGAAATGATAAAAGTAAATTTCAACAGCGTAGTTATGAGGGGTTAGATGTGTTTTT
TGTTCAAGAAAAAAGAGATAAGCACGATATATTTTATACTGTTGGTGGTGTAATACAGAA
TAATAAAACATCTGGAGTTGTCAGTGCACCAATATTAAATATTTCAAAAGAAAAGGGTGA
AGATGCTTTTGTGAAAGGTTACCCTTATTACATTAAAAAAGAAAAAATAACACTAAAAGA
GCTGGATTATAAGTTGAGAAAGCATCTAATCGAAAAATATGGACTTTATAAAACAATCTC
AAAAGATGGTAGGGTCAAAATTAGCTTGAAAGATGGCAGTTTTTATAACCTTGATTTAAG
ATCTAAATTAAAATTCAAATATATGGGGGAAGTCATAGAAAGCAAACAAATTAAAGATAT
TGAAGTTAACTTAAAGTAAATAATTACGAATAATAAAAAGTAATTGAAGCGGCTTAACGA
TGAAAAGTAAATTGATGCGCATACCTTACCAAAAGGATGCATCAATCGATATCGTCGTTA
AGCTGTTTTGGTTTACGTTTCATGGATTCTACCCCAATTTTCATAAATATAAAAATTCCA
CCACCAACATCAAAATTCTCAACATCGCAACATACCCAAATGTTATAATAAATCTATTAC
ACAAAGAGATAAATTACTTATTCAAAGGCGGAGGAATCACATGTCTATTACTGAAAAACA
ACGTCAGCAACAAGCTGAATTACATAAAAAATTATGGTCGATTGCGAATGATTTAAGAGG
GAACATGGATGCGAGTGAATTCCGTAATTACATTTTAGGCTTGATTTTCTATCGCTTCTT
ATCCGAAAAAGCAGAACAAGAATATGCAGATGCGTTGGCAGGTGAAGATATCACGTATCA
AGAGGCATGGGCAGATGAAGAATATCGTGAAGACTTAAAAGCTGAATTAATTGATCAAGT
CGGTTACTTCATTGAACCACAAGATTTATTCAGTGCGATGATTCGTGAAATTGAAACGCA
AGATTTCGATATCGAACATCTGGCGACGGCAATTCGTAAAGTTGAAACATCAACATTAGG
TGAAGAAAGTGAAAATGACTTTATCGGACTGTTCAGCGATATGGACTTAAGTTCAACGCG
ACTAGGTAACAATGTCAAAGAACGTACTGCTTTAATCTCTAAAGTCATGGTTAATCTTGA
CGATTTACCATTTGTTCACAGTGATATGGAAATTGATATGTTAGGTGATGCATATGAATT
CCTAATTGGGCGCTTTGCGGCGACAGCAGGTAAAAAAGCAGGCGAGTTCTATACACCACA
ACAAGTATCTAAGATACTGGCGAAGATTGTCACAGACGGTAAAGATAAATTACGTCATGT
GTACGACCCAACATGTGGTTCCGGTTCATTATTGTTACGTGTTGGTAAAGAAACGCAAGT
GTATCGTTATTTCGGTCAAGAACGTAACAATACCACTTACAACTTAGCACGCATGAACAT
GTTATTACATGATGTACGTTATGAAAATTTCGATATCCGTAATGATGACACGTTGGAAAA
TCCAGCCTTTTTAGGACATACATTTGATGCGGTTATTGCGAACCCACCATACAGTGCGAA
ATGGACAGCAGATTCAAAATTTGAAAATGACGAACGATTCAGCGGATACGGCAAACTTGC
GCCAAAGTCCAAAGCAGACTTTGCCTTTATTCAACACATGGTACATTACTTAGACGATGA
AGGTACCATGGCCGTTGTACTCCCACATGGTGTCTTATTCCGTGGTGCTGCAGAAGGTGT
CATTCGTCGTTATTTAATTGAAGAAAAGAACTACTTAGAAGCCGTGATTGGCTTACCAGC
CAATATTTTCTATGGGACAAGTATTCCAACATGTATTTTAGTATTTAAAAAATGTCGCCA
ACAAGAAGACTATGTATTATTTATCGATGCATCCAATGATTTTGAAAAAGGAAAAAATCA
AAACCATTTAACCGATGCCCAAGTCGAACGCATTATTAACACATATAAGCGTAAGGAAAC
AATTGATAAATATAGCTACAGTGCGACATTACAAGAGATCGCCGATAACGATTACAACTT
AAACATACCGAGATATGTCGATACATTCGAAGAAGAAGCACCGATTGATTTAGATCAAGT
CCAACAAGATTTGAAAAATATCGACAAAGAAATCGCAGAAGTTGAACAAGAAATCAATGC
ATACCTGAAAGAACTTGGGGTGTTGAAAGATGAGTAATACACAAAAGAAAAATGTGCCAG
AGTTGAGGTTCCCAGGGTTTGAAGGCGAATGGGAAGAGAAGAAGTTAGGGGACC
>

>>lip2 integrating lukPQ prophage_from JRA307 (CC1) genome sequence GenBank AP019751 *
TTAGTACACAAGTTTTTCTAATTTTTGCTCTAACTCTCTGTCCATTTTCTCTGTTACATG
TGTATACACCTTTATAGTCGTTTTTTCATCTGTATGTCCTACTCTTTTCATAATTGCTTT
TAACGATATATTCATTTCCGCCAATAAACTTATGTGTGTATGCCTTAGTGTGTGAGTAGT
AACTTTTTTATTTATATTTAATGATTCTGCAGCTGAGGACAATCGTTTGTTTATCCTACT
GCCTTGCATAGGATTTCCTTGACAAGTTGTGAATATAAACCCTCTATCAACATAGCTTGG
TTCCCACTGTTGCATCTTTTTATTTTCTAACATTATTTTTTTCAATACATTTGCTATCCT
TGAATTGATGGCGATTTTTCTTTTTGAACCTGCGGTCTTCGTAGTATCTTTGTGACCAAA
TCCAGCATTACATTTGATTCTGTGAATAGTACCGTTAATATCGATCGTCTTATTTTTGAG
GTCTACATCTTTAACTTGGAGCGCTAATAACTCACCTATGCGCATACCTGTTAAAGCTTG
AACTTCAACAGCCCCAGCAACTAAAATACGAGCTCTATACTGCATGTTATTATCGTTCAG
TATAAAATCGCGTATTTGAATGACTTGTTGTAATTCAAGATAGTTGTACATTTTAGCTTC
TTCTTTTTCTATATCTTCTATCGTCTTACTCTTCTTTGGTAGTGTGACGCTATTTAATAT
GTGTTCGTTTGGATAATTGTAAAATTTAACGGCGTATTTAATAGCTTCTTTCATATGTCC
AAGTTGACGCTTTACCTGATTTGCAGAATATACGTTTGATAATTCGTTAATAAATGTTTG
CATGTACTTTGTATCAATTTTGTTTAAAAGTAAATTTTGAGAACTGTTCTTTTTGATGTT
TTTGATTCTTGTTTTCAAATTATCAAGCGTCGTTACTTTAAAGCCAGATGTTTTTATATG
ATATTCAAGCCATTCATCTAATAACGCGTGAAAAGTCAAAGTTTTTAATTCGCTTGACGA
CTTGTTGTTTAGTTTTTCTTTTATTTTTTCTTCTAAACGAAACATTGCTTCTTTTTGTGA
TTGTTTTGTATTCTTGTTCAACACAACACTTACGCGCTTCCATTTATCTGTGTATGGATC
TTTGTACTTCTCGTAGTATCTATACTTCGTTTCATTGTTCTTATTTTTAAATTTTTCAAA
CCACATTTTACATCCCTCCTCAAAATTGGCAAAAAAATAATAAGGGTAGGCGGGCTACCC
GTGAAAATTGTATAAAAAAAGACGCCTGTATAATACAGACGTCAGTGAGCCGAAAGCTCA
AATCAATATAGGTGGACCTTTAGCCCTCAATACCTGTATTATAACATTATTTTAGAATTG
TTCAACTCATTTTTTTGAAACAGATGTTAACCAATCGGTCAGTTTCGTGTTTCGGCAATC
TAATTAAAACGCTTAAATCTTTAATATAATTTAAAATTCTATCCTTACTTATTGTAGTAA
TATCCTGTGTTTTTGCATAAGAACTTTTGTCAACTAAGTTTTTTAATTTGTTTTCCACAA
AATCGTATTGTTTCATTTCGTTCTTTAAGGAGTCACACAAAAACCTTGCATAAACAATGA
CTTTTAAATCATTGGGATTTTGATTTATAATGTTTTCAATCGATTCTATCTTTTTCTCGT
GTTTGGCAATTGATTGTTTTAGTGTATTTAAAAAAGGTTTTATAAGATGTATATTTACAA
AAGCATTGTGTTTGCTTTTGGAAGTTAAAGGGATTACGGTCACTTTGCCGTTATTTTTAT
TATCCTTTTTGTTTATGACTATGCAAAAGTGTTTGTATGAAAACTCATGACCTACACCTT
TACCAAAATCTGCATAAATTATTTCGCCTCTTTGATAAACTTTATATCGTTTCTCTTCCA
TCCCTCATCCTCCTCACGCCATATAGGCGTTTATTTCCTATATTCTTCTTCAACATACTT
TTTTACTAAATATTCAAGAATAAGTTCGGTCATTAGATCGTTTTCTTCATACTCTTTACG
AAGCTCCTTTATTCTTTGAATCAATTTATCTTCTGGAGTTTCCAAAATAAAACCTCCTGT
GAATTCATTTACTTTAAAAACTATTCGTATCTTTCTGGTTCGAGTCCCATCTCCCTTAAT
GCTTGGTCGCTATTTTCTTGTGCTCTTTGAGCTTCTTCAGGTGTATAGAAATGTTTATAC
TCTCTTTTATATATTGGATCTGTTTCTCCCTCTACATAATCATCTCTAACAGGATTATTT
GTAGTTGTATGTGATTGTCCATTATAAATTTCTGTAACTGTATCCCCATTTTCTATAACT
GTATAATTGTTGTTATTATTTTGTTCTTTGTTAGTATCATTATTTAGGACAGGTTGGTTA
TTAATTTCTTTTTGAACATGATTGTTATTTTTTTGAGATTCATTTTGTTTCTTCTTTTCG
CTTTTTGACTTATAGTCGTTTTTCTGAGTTTCTTTTTTAACTTCCGATTTTTTATCTTCT
TTCTTTTCTTTTCGCTCACTGTTATCATTGTTACCACACGCACCTAAAACCAACGCACTT
ACTAAAAATAAACCTGTCATTTTCTTCATGATGATTTTCTCCTTTGCTTGTTTTTTATAT
TAAAGCGCCATATAGGCGCCATTAATCACAATACAACTTTGCCCATTACTTTAATATCAC
TAAACGAAGCGACTTTGATATCATCGTACTTCGGATTTAGAGATACCAAATTAATATAAT
CTTCACATATATCTACACGTTTAATCAGACTTACTCCATCTAATACAACGAGTGCAATTG
TACCATCTTTAATAGAATCTTCTTTCTTAATAAAAGCGTATGTTCCTTGTTTTAACATAG
GTTCCATTGAATCACCATTAACTAAAATACAAAAATCAGCATTTGATGGCGTTTCGTCTT
CTTTAAAAAATACTTCTTCATGCAATATGTCATCATATAATTCTTCTCCTATGCCAGCAC
CAGTTGCACCACATGCAATATACGATACTAGTTTAGACTCTTTATATCCATCTATAGAAG
TGACTTTATTCTGTTCATCCAATTGTTCATTTGCATAGTTAAGTACGTTTTCTTGGCGGG
GAGGTGTGAGTTGAGAAAATATGTTATTGATTTTTGACATTATCGTTTCATCTTGACGTT
CTTCATCAGGAACTCGATAAGAATCTACATCATACCCCATAAGCCACGCTTCACCAACGT
TCAGAGTTTTAGAAAGTAGGTAAATTCTATCTTGGTCGGGTGATTGTACGTCGTTAATAT
ATTGAGATAAAGTGCTTTTACTTAAAGATATACCTAGTTTCTTTTGATAAGGTTTCGATT
TATTAATGATATCTACTTGTTTTAAGTTTCTTATTTTCATAATGTGTTTAAGTCTATTTG
AAACTTTTTCTCTCATTTAGTGCACCTCCGTTTGATAACTTCATAATAAAGCTTGTTGAA
CAAAAATTCAACAAAAAAGTTCATAAATCATGAATTTTTGTATTGACTTGATTCAAAACA
AGGTGTAAAGTATAGTTAAGTTCATGATACGTGAACTTGAGAGGAGGTGCTTTTATGTGT
TACGACTACTCACGTTTGAGCGGGAAAATAGTAGAAAAGTATGGCACTCAGTACAATTTT
GCAATTGCTATGAAATTGTCAGAGAGAAGTTTATCCTTAAAACTCAACGGTAAAGTTGGT
TGGAAAGACAGTGAAATATGGAAAGCTATACAACTACTAGATATACCGGTAGAGAAAATA
CACTTATATTTTTTTAAAGAAAAAGTTCGTGTTATATGAACTTAAGGAGGGACACAATGG
AACAAATCACGTTAACCAAAGAAGAGTGTGTCGAACAATGCATCAATAAAGACTTAAAAC
TTTTAGATTATCGAGTTCAACAAATTTTAGAAGGTGTTCTATCAGAAAGTACCACATACG
GTGATGCAAGAAATAAATTAGAAACATTGAAAATTATTGCTGAATCTCATTTTAAAACCG
AACATGCTTCAGTTATTTACAAATTAGCATTGAAAAAGTTAGACGAAAAAATCAACGCCA
CTCCAATTAAAGAGTGACGGAAAGGGAGGATTTTAAATGTTTAAGGTTTTAAATGATATA
AAAACTTCTTTAAAAAACCATCCTTGGGGTTGGAAAGAGCACTTACCTTATTTGCTGATG
TTAACTCTGTCACTTGTGGCTCTGATTCTCGGTGTTCTGTCCGCGATTCTATGATAACAG
GCTTTATATAGATTCCTTTGTTGGTAGTGACTTTGATAGTCACATCCCATTCCCATATCA
CTGGATATTCTTCGAGCAAAAAAGTACATTCTACACTTTCATAAGGTCCTAAAGTAAATG
GAATGGAGTAGTTTTTATCTTTATATCGTATAGGTTTGAACGTTTTTTGTTCATTTACTT
TATTTTTAATATCAAATTCAACGTCAATAACAGAAATGGGAAACTTTGTGAAATTAATAA
ATGTTATATCGTTGTAACTTGATTTGTCATCGACCAAGTAATTAAAGCTTCTGGTAGGTA
TAACATCGATGTTAAGAGAATCTTTCATATAGTCTAAATAATATTTAAGTGCAGTCAGTA
AGAAACTAAAAATTGCGATACAAATCGCGATTATGTCCATACTTATCACCTCCTTAGGTT
GATAACAACATTATACACGAAAGGAGCATAAACAATATGCAAGCATTAAAAACAAAATCG
AACATCGGCGAAATGTTCAACATACAAGAAAAAGAAAATGGAGAAATCGCAATAAGTGCA
AGAGAGTTATATAAAGCTTTGGAAGTTAAAAAGCGTTTTAGCGCTTGGGCAGAAATTAAC
TTGAAGCATTTCAAAGAAAATAGGGATTTTACAAGTGTACTTACAAGTACGGTTGTTAAT
AACGGAGCTGTAAGACAACTAGAAGATTATGCTTTAACACTTGATGTAGCTAAACATGTT
GCGATGATGTCAGGTACAGAAAAAGGTTTTGATTTTAGAGAGTATTTCATCCAAGTAGAG
AAAGCATGGAACAGTCCAGAAATGATTATGCAACGTGCTTTAAAAATTGCTAACAACACA
ATCAATCAATTAGAAACAAAGATTGAACGTGATAAACCAAAAATTGTATTTGCAGATGCA
GTAGCTACTACTAAGACATCAATTTTAGTTGGAGAGTTAGCAAAGATCATTAAACAAAAC
GGTATAAACATCGGGCAACGCAGATTGTTTGAGTGGTTACGTCAAAACGGATTCCTTATT
AAACGCAAGGGTGTGGATTATAACATGCCTACACAGTATTCAATGGAACGTGAGTTATTC
GAAATTAAAGAAACATCAATCACACATTCGGACGGTCACACATCAATTAGTAAGACGCCA
AAAGTAACAGGCAAAGGACAACAATACTTTGTTAATAAGTTTTTAGGAGAAAAACAAACA
TCTTAATAGGAGAACACTATGGAACAAATCACATTAACCAAAGAAGAGTTGAAAGAAATT
ATAGCGAAAGAAGTTAGAAATGCTATAAAAGGCGAGAAACCAATCAGCTCAGGTGCAATT
TTCAGTAAAGTAAGAATCAATAATGACGATTTAGAAGAAATCAATAAAAAACTCAATTTC
GCAAAAGATTTGTCGCTAGGAAGATTGAGGAAGCTCAATCATCCGATTCCGCTAAAAAAG
TATCAGCATGGCTTCGAATCAATTCATCAAAAAGCTTATGTACAAGATGTTCATGACCAT
ATTAGAAAATTAACATTATCAATTTTTGGAGTGACACTTAATTCAGACTTGAGTGAAAGT
GAATACAACCTAGCAGCAAAAGTTTATCGAGAAATCAAAAACTATTATTTATACATCTAT
GAAAAGAGAGTTTCAGAATTAACTATCGATGATTTCGAATAAAGGAGGAACAACAAATGT
TACAAAAATTTAGAATTGCGAAAGAAAAAAATAAATTAAAACTCAAATTACTCAAGCATG
CTAGTTACTGTTTAGAAAGAAACAACAACCCTGAACTGTTGCGAGCAGTTGCAGAGTTGT
TAAAGAAGGTTAACTAAATTAGACCTTATTATTACTTTTTAGAATGTGAACAATAGGTCG
ATAAAAAACTTAATAAACAAACTATAGCAACTATCAATGAATTTTGAATATGTAAATCGT
TCTCGTTTATATAGTTTGTTACAAAGATTTGAATGTCAGCACCCGCCGCAATGCCATTAG
ACCATCTTATTAACTGTTTGAAAGGATGTGGAAAATCATTTTTGATACGATTGACAAATT
TATCGTTTCTTTTATAGGTACCTTGCTCATTTATTGGATAGGTCGAATTGATGGCTTCAG
CCAAAGTAGAGATAGCAGTTGGATTGATATAAAAATCTCTAATGGTCTGTTGTGCTTGAA
GCACTATCTCATCATCAAACCTATAGAGTTCCTTAAAAGATTTTATCGCATCTTCAGAAA
ATAAATTTCTTTGAAATGTTAGAGAAGAAAAAGAATTACGCAAATTAAAATTCATTTCAA
TTAAGTTGTTTAGATGAAAGTCTACTTTGAAGTTAGAAAATAAATTTAAGTTATTTTTAT
TAATTATATCTAATTGGTACTTAAGTTTTAAAGACTGTTTAATTGCCATGCTTCTAGAAA
TTTCAACATTATTAATTGCGTTATTAATAGATAAACGAACATTTTTTAAAGGATCAATAT
ACACCAATATCACCTCCTTAGGTTGATAACAACATTATACACGAAAGGAGATATAACAAA
TGAACATTCAAAAAGTAATGAAATTAATATTGAAAAAAATTCATGAGATGAGGGAGATTT
TAAAAAAGTTCAACAAAAATATCAGACACAAAGATCTAATTGTCATCAAAGTGAAAGATG
AAAACAGCGTTCCATTAGTCATTTATAAAGGTGGAGAGCTGAAGAGCAAACGAGTAGTTA
AATTTTTATGGGTAACTAGAAACGGAAATTACGAAGGTGGTTACGACATAAACATAGAGC
ATTATGCAAAGAGTGAAAAAGGCAGACCCGGTAGATATGAAAAATCAGGATTTAGAAGTT
TGTTTTTTAAGGAGGATTCACAGTGAACAAATTGTATAAAACAACCCTCCTCATCACAAT
GGCAGTTGTGACGTGGAAGGTTTGGAAGATTGAGAAGCACACTAGAAAACCTGTGATTAG
TACCAGGGCGTTGAGTGACTATCTAAACAACAAATCTTTAACCATACCGAAAGATGCTGA
AAATTCTACTGAATCTGCTCGTCGCCTTTTGAAGTTCGCCGAACAAACTATTAGCAAATA
ACAACATTATACACGAAAGGAAAGATAGAAATGCCAAAAATCATAGTACCACCAACACCA
GAAAACACATATAGAGGCGAAGAAAAATTTGTGAAAAAGTTATACGCAACACCTACACAA
ATCCATCAATTGTTTGGAGTATGTAGAAGTACAGTATACAACTGGTTGAAATATTACCGC
AAAGATAATTTAGGTGTAGAAAATTTATACATTGATTATTCACCAACAGGCACTCTGATT
AATATTTCTAAATTGGAAGAGTATTTGATCAGAAAGCATAAAAAATGGTATTAGGAGGCA
CAACAAATGAGCAACACATATAAAAGCTACCTAGTAGCAGTACTATGCTTCACAGTCTTA
GCAACTGTACTCATGCCGTTTCTATACTTCACCACTGCATGGTCGATTGCGGGATTCGCA
AGTATCGCAACATTCATATTTTATAAGGAATACTTTTATGGGGTGGATGATTAAATGACT
TGGTTTGAAGAATGCGTTAAACCTAGTGTGGAATGGGAAAGAAAGGCAGAACAAGCTGTT
TTAAGTGATGATGAAGTTAAAACGATCACTGAATATAGAAAGAAGTACAACAACCCGCAT
ATTTACATGTCGGCTCAGAACAGAAATTATCTTGTTGAATATTTAGATAGACATACTGGA
GACATAGTATTACACAATTTAAAACTTAAGAAATCATCCAGAAGAAGAGTGCATCAATAT
TTAATGGTCGGCCAAATAGTAGTGCCGGGCGAACCAAAAGGCACAATTTATGAAGCATCT
CTGATAATAAGATAAAAAAACTGCTACTTGCGCCAACAAGTAACAGAGACAAACGATTAG
CAAAATTAATTCACGTTCAATATAAAACGAAAAACGGAGGAAGTCAAGATGTATTACGAA
ATAGGCGATGTATGTCAGAAGGTAATTAATGTAGACGGATTTGATTTTAAATTAGCAGTT
AAGAAGAAGGACCACAGCATTCTGGTGAATATCTTAGATTTAGAAGATAAGTTTATCGAC
GGCATAAACATAACTAATGAGAACGATCTATACACAGCATTAGACATATTAAATCAATCT
ATTTACGAATGGATTGAAGAAAACGCAGATGATTATGACAGACTAATTAACTTAGTCATG
AAATGGTAGGTGCGATATGAAACCGCATAAATTTAAACGAATGGCAATTGACTTAATAGA
ACGTGTACAAAGCACTTCTTATCAAGTTGATTATAAGTACAACGTTATATGGGTCTGGCA
CTACAGCGATGACTATTTAGGAAAAGTCGCATCAATAAATATGCACAACAATGTAGATGA
CGATAACACAATATTGGCTAGATACGAGAAAGCTAAAAAGATGCTAGCGGGGGAGGTGTT
AAGCGATGGCTAATCTATATGAGTTATCAGAAGCATTTAAAGAGTTGTCTAATCAAGATG
AATTAGACCAAACATTATTAAAAGACACATTAGATTCTATTCAAGCAGAAATGAATGTCA
AAGTAGATAACATTGTCAATTGGAGACGTGAAACTTTAGGTGACATAGATGTCATAGATA
AAGAGATTAAACGACTTCAAAATTTAAAAAAACAAAAACAAAATTTAACTGATCGATTAA
GAGATTACTTAAAAGAAATGTTAGAAACACAAGAAGTAGATAGTTACCGCACAGCTACTA
ATCATATTTTTAAACGCAAAAACGGAGCTAGTAAAAATATTATCGATGAAAAACTTATTC
CAAAGGATTATTGGCTATCACAAGCCCCGAAACTTAATTCTAAGCAACTAATCGATGATT
TGAAAGCTGGGAAAGATATTCCTGGCGTTGAATTAAAGGTAACAGAAAGTCTGGTGATTA
AGTGATGAATAAATCAGAAACAGTTGTTGAAATAAATAAAGCTATGGTTGCATTTCGCAA
GGAAGTAAAACAACCGCTCAAAGATAAAAACAATCCATTTTTTAAATCAAAATACGTACC
TCTTGAGAACGTTGTAGAAGCCATTGACGAGGCCGCAACACCTCATGGACTGTCTTATAC
TCAATGGGCTTTGAACGATGTAGACGGGCGCGTAGGAGTCGCTACAATGCTTATGCATGA
AAGCGGTGAATATATCGAGTATGATCCTGTATTTATGAATGCAGAAAAGAATACGCCACA
AGGCGCAGGCTCGTTAATCAGCTACCTTAAACGTTATTCGCTATCTGCGATTTTCGGTAT
TACTAGTGACCAAGACGATGATGGAAATGAAGCAAGTGGAAAAAATAATAATCCAAAACA
ACAAACTAGAACGCAATGGGCAAGTAGCGAAACTATAAGTGTTTTAAGGAAAGAAGTTAT
AGATTTCACTAACTTGATTAAGGGCACAGATAAAGAAGCGCCGCAAAATATAGTAGAACA
AAAATTTGACATAAACAACTATAAATTAACAGAAAAACAAGCAGCAGAAGCTATTCAAAA
ATTACGAAACAACGCAAAAACAATTACCGGAGGAAAACAATAATGTTAAACAGAACAGTA
TTAGTAGGACGCTTAACAAAAGATCCAGAATATAGAACAGCGCCAAATGGTGTGAGTGTT
ACCACTTTCACTATCGCAGTTAACAGAACATTTACTAACGCTCAAGGAGAACGTGAGGCA
GACTTTATTAACTGTGTAACTTTTAGAAAACAAGCAGAAAATGTAAATAATTATTTATCC
AAAGGGTCATTGGCTGGCGTTGATGGACGTTTACAATCACGCAGTTACGATAACAAAGAA
GGGCGACGTGTATTTGTGACAGAAGTAGTAGCGGACAGCGTTCAATTCTTAGAACCGAAG
AATAACAACCAACAACAAAACAACAATTATCAACAACAAGGACAAGCTCAAACTGGCAAT
AATCCGTTTGACAATACTGAAGAAGATTTTTCAGACCTCCCGTTCTGATTGGAATGATTA
GATGCCAATAATTACTAGTTATATCACTCAAGACGACGGCACTACAACAGTTGTCATCTC
GGGTGTTGAATTAGGTAATAAAGAAACATTACTACTTGATAACGGATTTGATGTGGAAGT
CGATGTAAGCGTCATAGATCCGTTTCAAATTACCGGCAAGCAACGACGAAAAATATTTGC
GCTTGTCAAAGATATAGAAGAACATACAGGTCAACCAATGGACTATATGCGACATATGTT
CATCGAGTATGTAAGGACTTACTACGGCTATGATGAACGTATTTCACTAAGTAATTGTAC
GAGAACACAAGCGAGTCAAATCATTGAAGCAACACTTGACTGGACGTTCTACAATGACAT
ACCACTTAGCTACAAAACGAGTAATCTACTGAAACAAGATAAATCATTCTTATACTGGTC
AACTGTTAACCGCAACTGTGTAATATGCGGAAAGCCTCACGCTGACTTAGCGCATTACGA
AGCAGTCGGTAGAGGCATGAACAGAAATAAGATGAATCACTACGACAAACATGTATTAGC
GTTATGTCGCGAACATCATAACCAGCAACATGCGATTGGTGTTAAGTCATTTGATGATAA
ATATCAATTGCATGACTCGTGGATAAAAGTTGATGAGAGGCTCAACAAAATGCTGAAAGG
AGAAGACAATGGGAGAAGTATCGTGGATAAAACTTAAAGTTGGCATGTTTGATGACAGCA
AAATCAAATATATCGAAGCTTTACCCGAAAGAGATACGATCATAACTATTTGGGTTAAGT
TGCTAACTTTATCAGGAAAGTACAACGAACAAGGTTACATTATGCTATCTGAAAATTTGC
CGTACAACGAAGAAATGTTAGCAAATGAGTTTAGCCGACCTATCAACTCAATAAGGTTAG
CAATACAAACTTTTGAGACATTGGGCATGATTGAAAAAGTTAATGGTGTCATAAAAGTGA
CAAACTGGGAAAAGCACCAAAACATCGAAGGACTCGAGAAAATCAGGGCGCAGAACAGGT
TGAGGAAACAAAAGCAACGAGAAAACAACAGAAAATTGCTAAATGGTCACGTGACGTCAC
GTGACAGTCACGCAACAGAAGAAGATAAAGAATTAGATAAAGAATTAGAAAGAGATAAAG
AAAAAGATATAGATAAGAACTTAAGTTCAAATAATAGCGCAACTGACGTTACGCATGAGC
AATTTGAGGAATGGTGGAAACTTTACAACAAGAAGAAAGATAAGAAGATGTCTTTTACTA
AATTCAAATCATGCTTAAAGAAACATTCTTTTGAACAAATCATGCAAGGTACTCGAGAGT
ATTTAAAAACTATTACAGACAAACAATATCAAAAGTACCCTAAAACGTTTTTAACTAACG
AAAGCTATATGAATGATTATAGCGAAGAGATTAAAGAAGAAGTAAACAATCAATATGTAG
ATGCGTTTCAGCGCGTATCACAATCGAGTATAGAAAATTTACCGTTTTAAAGGAGTGAGA
AAGTGGAGTCATTCCAGAACTTAGCAAAGAAACCAACTTTAAAGAAGCAAATCATTGAAC
AAGCGTTTGATTTGAAATGTGAGAACTGTGGACGTAAGTACGACTATTACAAATTTGATG
ACGGTTCAGAATTCAAACATGGTTGTGACTGCGAAATGATAGAGTACGCCAAACAATCAA
CTGAAAACTATCACAAGAGAAACAGACGTAGAAAAGCAGAACGCATATTTAAACAATCGA
TAATGAACGAAGATCTAACGAAAGCAACGTTTGATAATTACAATCCAACTAATAGCCAAC
TAGAGTATGCAAAAAACTTATGTGAACGTTACGCAAACAATTTCACGTTAGATAATAAAC
AATCGCTACTAATCCAAGGCTCATTTGGTACAGGTAAATCACACTTATCAATGAGCATTG
TTAAATCGGTCAAAGCTAAAGGCTACACAGTGCTATATATGAACGTACCACAATTGATAT
CAACAATTAAAAACACTTATAACAACCAAACTGCTATGACTGAACAGGAATTGGCTCAAA
TTATAAGTGATGTCGATTTAATGGTATTCGATGACTACGGTATCAACATGAACGAATTCG
CTACTAGTAAGATGTTCGAGCTTATCGAAAGTAGGATAGGCAAACACAACATTTTTACTA
CCAACTTGGACGAAAAAGAAATGACAAAAAACAAAGACTTACAACGTATATTCAGCAGAA
TCATGAGCAATACAACACTAATCAAGATGGACGGTCAAGATTACAGAACTAGAGGGTTAA
AAATATGATTACCAAAGAATTTTTAAAAACAAAACTTGAGTGTTCAGATATGTACGCTCA
GAAACTCATAGACGAGGCGCAGGGCGACGAAAACAAGTTATATGACCTATTTATCCAAAA
ACTTGCAGAACGTCATACACGCCCCGCTATCGTCGAATATTAAGGAGTGTTAAAAATGCC
GAAAGAAAAATATTACTTATACCGAGAAGATGGCACAGAAGATATTAAGGTCATCAAGTA
TAAAGAGAATGAGAATGAAGTTTATTCGCTCACAGGAGCCCATTTCAGCGACGAAAAGAA
AATCATGACTGATAGTGACCTAAAACGATTCAAAGGCGCTCACGGGCTTCTATATGAGCA
AGAGCTAGGTTTACAAGCAACGATATTTGATATTTAGAGGTGGCAAATGGAAATAGAAAT
TAAATTTAACGAAACATTTGAGGCACCTATGGGCTCGCCTCGTCCACGCTTTCGTAATAC
AGGTAGATTTGTTCAAACTTACATGCCTACGTCTTATACAAAGCATAAAGCGTATATACA
AGGGCAAATGCCTAAGTTGAATCTAGAACGCGCACTAAAAATCGAATTAGACTTTTACTT
TCCATTGCTTAAATCGTGGTCGAAGAAAAAGAAAAGCGAAATGGTTGGACAGTATAAAGT
GACTAAGCCGGATATCGATAACTTAATTAAAACGGTATTAGATGCTTGTAATGGTCATGT
ATGGAAAGACGATAACCAAATTACAGAAATAACTAGCTCAAAACGTTATGGACTAGAACC
AAAAATAATCATGCGAGTTGAGGAAGTGATCTAATGCAACAACAAGCATATATAAACGCA
ACGATTGATATAAGGATACCTACAGAAGTTGAATATCAGCATTTTGATGATGTGGATAAA
GAAAAAGAAACGCTGGCAGATTACTTATATAACAATCCTGACGAAATACTAGAGTATGAC
AATTTAAAAATTAGAAATGTAAATGTAGAGGTGGAATAAATGGCGGGCATAAATACGAAA
GTGAGAATAGACGGTAAGTTAATGACGCTTATTGATGCATCTGATAAATACGACATCAAA
GTATCGACACTAATTACTAGGTATGACAGAGGAGCGAGGGGGAAAGGTTTAATACAAAAT
GTAGTGAAGCCTAAGAAAGTAAAGGTTGACGGTGAGTTGATGACTGTTGGTGAAGTTGTT
AAAAAGTACAACCTAAGTAAAGGGACAATTAATTACAGGATAGCAAAAGGGCTAACGGGC
GATGCGCTTATTGCGCCACCACAAGAAAAACCCCCTTCTAAATACACTGAATATGAAAAT
GAGCAGATGAAAAAGAAAGGACTCACGCCCGAAATAGTTAGAAACAGAGTTGCGAAGGGT
TGGGAGTTGTCAGAAGCAATTGATGCACCTTTCGGCATGAAGCTAAACGACTATAGAGAA
ATACAAATAACAAAAGCTTTGGAGCGAGAGCGTGAAATGGCTAGACAACGACGCAAAGAG
GCTGAACTAAGAAGAAAGAAGCCACATTTATTTGATGTACCACAAAAACATTCACGTGAT
CCGTACTGGTTCAATGTCACTTATAACCAAATGTTCAAGAAATGGAGTGAAGCATAATGA
GCGTAATCAGTAACAGAAAAGTAGATATGAACGAAACGCAAGACAATGTTAAGCAACCAG
CGCACTACACATACGGAGACATTGAAATTATAGATTTTATTGAACAAGTTACGGCACAGT
ATCCACCACAATTAGCATTTGCAATAGGTAATGCAATCAAATACTTGTCTAGAGCACCGT
TGAAAAACGGACACGAGGATTTAGCAAAGGCGAAGTTTTATGTCCAAAGAGCATTTGATT
TGTGGGAGTGATGACCATGATAGATAACGCACGCAAAGAACACTTAAACCAATTTTTCGG
CTCTAAGAGATATCTGTATCAGGATAACGAACGAGTGGCACATATTCATGTAGTAAACGG
CACTTATTACTTTCATGGGCATATCGTACCAGGTTGGCAAGGCGTTAAAAAGACATTTGA
TACAGCGGAAGAGCTTGAAATATATATAAAGCAACATGGTTTGGAATACGAAGAACAGAA
GCAACTAACTTTATTTTAAGGAGTTGGAAATGATGAAAATCAAAGTTAAAAAAACAATGA
CGCTAAGTGAATTAATTGAATGGGCTTGGGAAAACCCAGAACTATCAAATAATAAAAAAT
TTTTTGCTAGAAGTAATTACCTCTCAGGTTCTGTTAAATTTTTTCCTGGTTTAAGTAGAA
CTATCACAACTAACAATATAATGTTTGATGATGAATTCGAAGTCGAAGTTGAAGAGGAAA
TCACAGAAGAGACTAAGTTTGATAGGTTGTTTGAAGTATTCGAGGTCTCAGAAGGAGAAT
ATAATCCTACATCAAATAGGAATACTAGTACAAACGAAAGTTTAAATGACGACAGATGTT
TCCCTATCAAAGCGTTCTATATCTTAAACGACGACCTAACTATGACGTTAATCTGGAAAG
ATGGGGAGTTGATTAAATAATGGAACACAGTTCAAAAGAATATTACGAAAAGCAAAGTGA
ATACTGGTTTGATGAAGCAAGCAAGTTTTTGAAGCAACGTGATGAGCTTATTGGAGATAT
AGCTAAGTTAAGAGAGCGCAACAAAGAGCTGGAGAACATGTGGCGCACGCTTAAAAATGA
ATTGTTTGGAAGATACGAATTTTACCGTTTTAGACTTAGCGAACTACAGATTGAGAGCAG
AGCGAACAAGGAAGTAGCTATATATAGAAGAGCTGAAATCAACTTAAGTGTTATATTGTG
CCGAATGGACAAACTAGACGGAACAAATGAGTTCTACGAATTTTTAGATCAAATGGAGGA
TGACGCAAATGAATAACCGCGAACAAATCGAACAATCAGTTATCAGTGCTAGCGCGTATA
ACGGCAATGACACAGAGGGATTGCTAAAAGAGATTGAAGACGTGTATAAGAAAGCGCAAG
CGTTTGATGAAATTCGCGAAGCTATTAATGCGCAATGGGTTGAGTATCCAGAAGACTGGG
CGTCAGAGGTTTTGAGAGAAGTAAGAGAGCTTGAATATGAGGAGGAACAGGAAAATGAAA
ATTAATGAATCTTTGAAGAATTTAAAAGAAAAAGGATACAAAGAAAATGAAGATAAAGCT
ATTTTTAATTTAGCTGATGGTACGCTAGAAATTTACATCGACCATGACGAAAAACAATAA
TTACAGAATTCCATGATTTAAAGGTATTCGTGTCAGAAGATTTAAAAGATAAAAGTATGG
AGAGCGTTATGTATGAATTGGCTGGAATTGATGAGGAGGACAAGGAAAATGACTAACACA
TTACAAGTAAAACTATTATCAAAAGACGCTAGAATGCCCGAACGAAATCATAAGACGGAT
GCAGGTTATGACATATTCTCAGCTGAAACTGTCGTACTCGAGCCACAAGAAAAGGCAGTG
ATTAAAACAGATGTAGCTGTAAGCATACCAGAGGGCTATGTCGGACTATTAACTAGCCGT
AGTGGTGTAAGTAGTAAAACGCATTTAGTGATTGAAACAGGCAAGATAGACGCGGGACAT
CACGGCAATTTAGGGATTAATATCAAGAATGATATTGAAACGTTAGAGATTTGGGATGAT
GGTAACTTTAGTCGAAATGTTGCTGGGATAGACGGAAAGTATGCCCCACCACATCCATCA
GATAAAATTTTATTTATGAATGGTAGTTATGTCATAAACAAAGGCGACAAACTAGCTCAA
TTGGTTATCGTGCCTATATGGACACCGGAACTAAAGCAAGTGGAGGAATTCGAGAGTGTT
TCAGAACGTGGAGCAAAAGGCTTCGGAAGTAGCGGAGTGTAAAGACATCTTAGATCGAGT
CAAGGAGGTTTTGGGGAAGTGACACAATACTTAGTCACAACATTCAAAGATTCAACAGGA
CTACCACATGAACATTTTACTGCTGCTAGAGATAATCAGACATTTACAGTTGTTGAGGCA
GAGAGTAAAGAAGAAGCGAAAGAGAAGTACGAGGCACAAGTTAAAAGGGATGCAGTTATT
AAATTAGGTCAGTTGTTTGAAAATATAAGGGAGTGTGGGAAATGAATCGGCTGAGAATTT
TATTACATGACGGTAGTAGTTTGATATTACATGAAGATGAATTATTTAACGAAATAGCAT
TTGTTTTGGATGATTTTAGAAATGATGATGACTATTTAACGATAGAAAAAGATTATGGCA
GAGAACTTGTATTGAACAAAGGTTATATAGTTGGGATTAATGTTGAGGAGGCAGACGATG
TTTAAACAAATACTAAGATTATTATTCTTACTAGCGATGTATGAGCTAGGTAAGTATGTA
ACTGAGCAAGTATATATTATGATGACGGCTAATGATGATGTAGAGGCGCCGAGTGAGTAT
AAACATAGAGCGGAGGTAAGTGATTGATGTGGATTACTATGACTATTGTATTTGCTATAT
TGCTATTAGTTTGTATCAGTATTAATAGTGATCGTGCAAGAGAGATACAAGCACTCAGAT
ATATGAATGATTATCTACTTGATGAAGTAGTTAAAACTAAAGGATACAACGGGTTAGAAG
ACTACAGGATTGAATTGAAGCGAATGAATTATAAATATAATAAGTAGGTAATAAGAATGG
AGGAAACGAATGTACACACCTAATGATATACGTGAAATGTTTAAGGACTACAAATGGATG
ACCAACGAATTAGAGGGCGCAATGCTAATAAAAACGGATAGCACATCAATCGCTCAATAT
GGTGTGGAAGCTAGTCAGCCTAAACCTCAGGGACTTACTTCTGATAAGATTTGTAATATA
ATATTGCAAAAAGAAAAGCAAGACAAGAAGTTAGTTAAGTGGGCAAATAAGGTTAAGTTC
ATTGATGAATGCGAAGAATTATTTACAAAGGATTTAGATATATTTATTTATCGCAAATTA
AAACAAAATTATTCACATACAATGATTGGAGTAATAAGTGGTAAAGATAAAACAACTATC
AGCAATAGAGTAACAAAGATAGTTGAGATCATGAGCAATGCGTCAAAATCGTCGAATTCG
TCAAAATCGTCAAAATAGAAGTTTTTGTAAAGAAGTTAGTACATTTATTATAATAATCGC
AGAGGTTATACTCTCTATAAAATAACAAAACGTAATCATTAGACACTGTTACGAGCAGTG
TCTTTTTTATATTTATTCTTTCTTTATATCTGAACATATGTTATAATATATGTAGGAGGT
AAATCAAGATGAGCTCATCAAAAGAAGTTATTAAGAAGATTGAGCAAGGCGGTTGGTATC
TTGTAAGAGTGGTCGGTAGTCATCATCACTTTAAACATCCAAATCGTAAAGGTAAAGTCA
CAGTTCCGCATCCGAAGAAAGATTTACCACGCGGGACAGAACGCTCAATCTTAAAGCAAG
CAGGGCTGTTATAGTCCTCTTGCATCTTCTTGATATGGAGGGATGAATATGAAGTATCAT
TTCTATGCGGTCTTGCAACAAGAAGGCGATGATTATAATGTGTACTTTCCAGATTTACCA
GGAGCAATAACATATGGTAATAACCTTGAAGATGCTGTGTTTATGGCACAGGATGTATTA
GAAGGTCATTTATTAGTGATGGAAGATGATGGTGATGATATACCTAAACCATCTGAATAC
AGATCACTCATTAACAACATTGATGACAATGAACAATTACAATTAGTTACTGTTGATACA
AGACTCATTAGAATCAAGGAAGAGAATAAGACAGTGAATAAGATGGTTACATTACCGCAA
TATATGGTTGTTTTAGGTAAAGAGAAAGGTATTAACTTTAGTCAAACTTTACAGCGAGCA
TTAAAAGAAGAACTAAATATATGAGTTAGGGACATCGCATAACGTGGTGTCTTTTTATAT
TGGGGTGAAACGTTATGATGACTAAAGTCGAAAGAATAAGATTCTATAAGTCTAAAGAAT
GGCAAACAACAAGAAAAAGAGTACTAGAAAGAGATAATTATGAATGTCAACAATGTAAGA
GAGACGGCAAGTTAACGACATATGATAAAAGCAAACATAAGTCGTTGGATGTAGATCATA
TATTATCGCTAGAACATCATCCGGAGTTTGCTCATGATTTGAACAATTTAGAAACGCTGT
GTATTAAATGTCATAACAAAAAAGAAAAGAGATTTATAAAAAAAAAGAAAATAAATGGAA
AGATGAAAAATGGTAAATACCCCCGGGTCAAAAAAATCAAAACCGACAAAAACGCTAGGG
GAACGGGCAGGGGCTCGACTTCGCGATAATTTTAAAAATCCATGTATAACCCCCCTCTTA
TAACCATTTTAAGGCAGGTGATGAAATGGAGATTATAGTTGATGAAAACTTAGTGCTTAA
AGAAAAAGAAAGGCTGCAAGTATTATATAAAGACATACCTAGCAATAAATTAAAAGTAGT
TGATGGTTTAATTATTCAAGCAGCAAGGCTACGTGTAATGCTTGATTACATGTGGGAAGA
CATAAAAGAAAAAGGTGACTATGATTTATTTACTCAATCTGAAAAGGCGCCACCATATGA
AAGAGAAAGACCAGTAGCCAAGCTATTTAATGCTAGAGATGCTGCATATCAAAAAATAAT
CAAACAATTATCGGATTTATTGCCCGAAGAGAAAGAAGACACAGAAACACCATCTGATGA
TTACCTATGATTAGTAATAAATACGTTGATGAATATATAAATTTGTGGAAACAAGGAAAG
ATAATTTTAAATAAAGAAAGAATTGATCTCTTTAATTATCTACAAAAACATATATATTCA
CGAGATGATGTATATTTTGATGAACAGAAAATCGAGGATTGTATCAAATTTATTGAAAAA
TGGTATTTTCCAACATTACCATTTCAAAGGTTTATCATAGCTAATATATTTCTTATAGAT
AAAAATACAGATGAAGCTTTCTTTACAGAATTTGCTATTTTCATGGGACGTGGAGGCGGG
AAAAACGGTCTAATAAGTGCTATTAGTGATTTTCTTTCTACGCCCTTACACGGAGTTAAA
GAATATCACATCTCCATTGTTGCTAATAGTGAAGATCAAGCAAAAACATCGTTTGATGAA
ATCAGAACCGTTTTAATGGATAACAAACGAAATAAGACGGGTAAAACGCCAAAAGCTCCT
TATGAAGTTAGTAAAGCAAAAATAATAAACCGTGCAACTAAATCGGTTATTCGATATAAC
ACATCAAACACAAAAACCAAAGACGGTGGACGTGAGGGGTGTGTTATTTTTGATGAAATT
CATTATTTCTTTGGTCCTGAAATGGTAAACGTCAAACGTGGTGGATTAGGTAAAAAGAAA
AATAGAAGAACGTTTTATATAAGTACTGATGGTTTTGTTAGAGAGGGTTATATCGATGCA
ATGAAGCACAAAATTGCAAGTGTATTAAGTGGCAAGGTTAAAAATAGTAGATTGTTTGCT
TTTTATTGTAAGTTAGACGATCCAAAAGAAGTTGATGACAGACAGACGTGGGAAAAGGCG
AACCCAATGTTACATAAACCGTTATCAGAATACGCTAAAACACTGCTAAGCACGATTGAA
GAAGAATATAACGATTTACCATTCAACCGTTCAAATAAGCCCGAATTCATGACTAAGCGA
ATGAATTTGCCTGAAGTTGACCTTGAAAAAGTAATAGCACCATGGAAAGAAATACTAGCG
ACTAATAGAGAGATACCAAATTTAGATAATCAAATGTGTATTGGTGGTTTAGACTTTGCA
AACATTCGAGATTTTGCAAGTGTAGGGCTATTATTCCGAAAAAACGATGATTACATTTGG
TTAGGACATTCGTTTGTAAGACAAGGGTTTTTGGATGATGTCAAATTAGAACCTCCTATT
AAAGAATGGGAAAAAATGGGATTATTGACCATTGTCGATGATGATGTCATTGAAATTGAA
TATATAGTTGATTGGTTTTTAAAGGCTAGAGAAAAATATGGGCTTGAAAAAGTCATAGCT
GATAATTATAGAACTGATATTGTAAGACGTGCGTTTGAGGATGCTGGCATAAAACTTGAA
GTACTTAGAAATCCAAAAGCAATACATGGATTACTTGCACCACGTATCGATACAATGTTT
GCGAAACATAACGTAATATATGGAGACAATCCTTTGATGCGTTGGTTTACTAATAATGTT
GCAGTAAAGGTTAAACCCGATGGTAATAAAGAATATATTAAAAAAGATGAAAATAGAAGA
AAAACCGATGGGTTCATGGCTTTTGTTCACGCATTATATAGAGCAGACGATATAGTAGAC
AAAGACATGTCTAAAGCGCTTGATGCATTAATGAGTATAGATTTCTAATAGAGGAGGTGA
GACATGAGTATTCTAGAAAAGATATTTAAAACTAGGAAAGATATAACATATATGCTTGAT
TTAGATATGATAGAAGATCTATCACAACAAGCGTATGTGAAACGTTTAGCGATTGATAGT
TGTATTGAATTTGTTGCGCGAGCTGTCGCTCAAAGTCATTTTAAAGTATTGGAAGGTAAT
AGAATTCAAAAGAATGATGTTTACTACAAGTTAAATATAAAACCAAATACTGACTTATCA
AGCGATAGTTTTTGGCAACAAGTTATATATAAACTAATTTATGATAACGAGGTTTTAATC
GTAGTAAGTGACAACAAAGAATTACTTATCGCAGATAGCTTTTACAGAGAAGAGTACGCT
TTGTATGATGATATATTCAAAGATGTAACGGTTAAAGATTATACTTATCAACGTACTTTC
ACAATGCAAGAGGTCATATATTTAAAGTACAACAACAATAAAGTGACACACTTTGTAGAA
AGTCTATTCGAAGATTACGGGAAAATATTCGGAAGAATGATAGGTGCACAATTAAAAAAC
TATCAAATAAGAGGGATTTTGAAATCTGCCTCTAGCGCATATGACGAAAAGAATATAGAA
AAATTACAAGCGTTCACAAATAAATTATTCAATACTTTTAATAAAAATCAACTAGCAATC
GCGCCTTTGATAGAAGGTTTTGATTATGAGGAATTATCTAATGGTGGTAAGAATAGTAAC
ATGCCTTTTTCTGAATTGAGTGAGCTAATGAGAGATGCAATAAAAAATGTTGCGTTGATG
ATTGGTATACCTCCAGGTTTGATTTACGGAGAAACAGCTGATTTGGAAAAAAACACGCTT
GTATTTGAGAAGTTCTGTTTAACACCTTTATTAAAAAAGATTCAGAACGAATTAAACGCG
AAACTCATAACACAAAGCATGTATTTGAAAGATACAAGAATAGAAATTGTCGGTGTGAAT
AAAAAAGACCCACTTCAATATGCTGAAGCAATTGACAAACTTGTAAGTTCTGGATCATTT
ACAAGAAATGAGGTGCGGATTATGTTAGGTGAAGAACCGTCAGACAATCCTGAATTAGAC
GAATACCTGATTACTAAAAACTACGAAAAAGCTAACAGTAGTGGAAATGATGAAAAAGAA
GAAGTTGAAAATACTTTGAAAGGTGGTGATGAAGATGAAAGCAGAAATTAAAGGTGTTAT
CGTTTCCAACGAAGATAAATGGGTTTACGAAATGCTTGGTATGGATTCGACTTGTCCTAA
AGATGTTTTAACACAACTAGAATCTAGTGATGAAGATGTTGATATTATAATTAACTCAAA
TGGTGGTAACCTAGTAGCTGGTAGTGAAATATATACACATTTAAGAGCTCATAAAGGTAA
AGTGAATGTTCGTATCACAGCAATAGCAGCAAGTGCAGCATCGCTTATCGCAATGGCTGG
TGACCACATCGAAATGAGTCCGGTTGCTAGAATGATGATTCACAATCCTTCAAGTATTGC
GCAAGGAGAAGTGAAAGATCTAAATCATGCTGCAGAAACATTAGAACATGTTGGTCAAAT
AATGGCTGAGGCATATGCGGTTAGAGCTGGTAAAAGCAAACAAGAACTTGTAGAAATGAT
GGCTAAGGAAACATGGCTAAATGCCGATGAAGCCATTGAGCAAGGTTTTGCGGATAGTAA
AATGTTTGAAAATGATAATATGCAAATTGTAGCGAGCGATACACAAGTGTTATCGAAAGA
TGTATTAAATCGTGTGACGGCTTTGGTAAGTAAAACACCAGAGGTTAGCATTGATATTGA
CGCAATAGCAAATAAAGTAATTGAAAAAATAAATATGAAAGAAAAGGAATCAGAAATCGA
TGTTGCAGATAGTAAAGTATCAGCAAATGGATTTTCAAGATTCCTTTTTTAATACAAAAA
ATAGGAGGTCATAAAATGACTATAAATTTATCGGAAACATTCGCAAATGCGAAAAATGAA
TTTATTAATGCAGTAAACAACGGTGAACCGCAAGAAAGACAAAATGAATTGTATGGTGAC
ATGATTAACCAACTCTTTGAAGAAACTAAATTACAAGCAAAAGCAGAAGCTGAAAGAGTT
TCTAGTTTACCTAAATCAGCACAATCTTTGAGTGCAAATCAAAGAAATTTCTTTATGGAT
ATCAATAAAAACGTTGGCTATAAAGAAGAAAAGCTTTTGCCAGAAGAAACAATTGATAGA
ATTTTCGAGGATTTAACAACGAATCATCCATTATTGGCTGACTTAGGTGTTAAAAATGCT
GGTTTGCGTTTGAAGTTCTTAAAATCTGAAACTTCTGGCGTAGCCGTTTGGGGTAAAATC
TTTGGTGAAATTAAAGGTCAGTTAGATGCTGCGTTCAGCGAAGAAACAGCAATTCAAAAT
AAATTGACAGCGTTTGTTGTTTTACCAAAAGATTTAAAAGATTTTGGTCCCGCATGGATT
GAGAGATTTGTTCGTGTTCAAATCGAAGAAGCGTTCGCAGTTGCGCTTGAAGCTGCATTC
TTAAAAGGTACTGGAAACAATGAACCAATCGGATTGAATCGACAAGTACAAAAAGGCGTT
TCTGTATCCGGAAATGTATACCCAGAGAAAGCTGAACAAGGGACACTTACATTTGCCAGT
CCTCGTACAACTGTAAATGAATTGACTCAAGTGTTTAAGTATCACTCTACCAATGAAAAA
GGAAAATCTGTGGCGGTTAAAGGTAATGTAACAATGGTTGTTAATCCGTCCGATGCGTTC
GAAGTCCAAGCGCAATACACACATTTAAATTCGAATGGCGTATATGTAACAGCGTTGCCG
TTTAATTTAAATGTTATTGAATCTGCCGCGCAAGAAGCAGGTAAAGCTTTAACATATGTT
AAAGGGCTGTATGATGGTTATTTAGCTGGTGGCATTAATATTCAGAAGTATGAACAAACG
CTTGCTTTGGATGATATGGACTTATATACTGCGAAACAATTTGCATATGGTAAAGCGAAA
GATAATAAAGTTGCTGCCGTTTGGAAATTGGATTTAAAAGGTCATAAGCCAAGTGCTGAC
GATGAGGACGAATCACTATAAAAATGTTATGAGGTGATAAAATATGACGAAATTCAAAGT
GATTAGAGATTTTAAGGATTTAGAGCACAATCAATACAAGTATAAAGTAGGTGATTTGTA
TCCAGCTGAAGGATATGATAGCTCTCGTGTTGAATTGTTGACGAATCAGGTTAAAAATAA
GTACGACAAAGTTTATATTGTACCTTTAGATAAACTGACAAAACAAGAATTATTAGAACT
ATGTGAATCATTAAAAATAAAAGCTTCTAGTTCGATGGTCAAAAACGAAATCATTGAGCT
GTTGAATGGTGAAGGCAATGATGATTGATGATTTGCTTGCCAAATTCAAATCGCTTGAAA
AGATAGACCATAGTTCAGAGGATGAATATATAAAGCAGTTATTGAAAATGTCTCATAAGC
GTATTATAAATCAATGCGGTTTTTTTGACGCTGAGAATTTAACAGGTCAAGAATTGGTAC
TTATACGTACTAGATACGCTTATCAAGATTTATTAGAGCACTTTAACGATAATTACAGAT
CTGAGTTAATAGATTTTTCGTTATCTCTGATGGAGGTATCAGAAGATGAAGAAAGTATTC
AAGAAGCCTAGAATCACAACTAAACGCTTAAATACACGTGTTCATTTCTATAAATATGTT
GAAATGAATAGCCCTGAAGCTGGAGAAAAAGAAGAAAAGTTACTATATAGTTGCTGGGCA
AGTGTTGATGGCGTTTGGTTGAGAGAGCTAGAACAGGCTATATCTAACGGAACACAAAAT
GACGTTAAATTGTATATTCGCGATCCGCAAGGTGATTATTTACCCAGTGAAGAACATTAT
CTTGAAATTGAATCAAGATATTTCAAAAATCGTTTGAATATAAAGCAAGTATCACCAGAT
TTGGATAATAAAGACTTTATTATGATTCGTGGAGGTTATAGTTCATGAGTGTGAAAGTGA
CAGGTGATAAAACTTTAGAAAGCGAATTAGAAAAACGATTTGGCATTAAAGAAATGGTGA
AAGTTCAAGACAAGGCGTTAGTCGCTGGTGCTAAAGTCATTGTTGAAGAAGTAAAAAAGC
AACTTAAGCCATCAAAAAATACAGGCGCATTGATAAATGAGGTTAGTTACAGTGAACCTG
AATGGATAAAAGGCAGACGTACAATCACAGTTCATTGGCGTGGACCCAAAGACCGTTATA
GATTGGTACATTTAATTGAAAATGGTCATGTTCAAAAAGGAACAGGAAAATTTATTAAAC
CTAAAGCTATGGGTGGAGTAAATAGAGCGATAAGGCAAGGTCAAAGGCAGTATTTTGAAA
CGCTAAAAAGGGAGTTGAAAAAATTGTGATTGATATCTTGTATAAAGTTCATGAAGTGAT
TAGCCAAGATAGCATTATTAGAGAACATGTAAATATCGATAATATTAAATTCAACAAGTA
CCCTAATGTTAAAGATGCAGATGTGCCTTTCATCGTTATCGATGATATAGACGACCCACT
CCCAACAACATTTACTGATGGTGACGAACTTGCATATAGTTATATTGTGCAAATAGATGT
ATTTGTAAAATACAACGATAAATATAATGCAAGGTTGATAAGAAATAAATTAGCGAATCG
TATTCAAAAGTTGTTATGGTCTGAATTGAAAATGGGAAATGTTTCAAATGGAAAACCACA
ATATATAGAAGAATTTAAAACATATAGAAGCTCTCGTGTTTACGAGGGTATTTTTTATAA
GGAGGAAAATTAAATGGCAGTAAAACATGCAAGTGCGCCAAAGGCGTATATTAACATTAC
TGGTTTAGGTTTCGCTAAATTAACAAAAGAAGGCGCGGAATTAGAATACAGTGATATTAC
AAAAACAAGAGGATTACAAAAAATTGGTGTTGAAACTGGTGGAGAACTAAAAACAGCATA
TGCTGATGGTGGTCCAATCGAATCAGGGAATACAGATGGGGAAGGTAAAATTTCATTACA
AATGCATGCATTCCCCAAAGAGATTCGTAAAATTGTATTTAATGAAGAATACAATGAAGA
TGGTGTATACGAAGAGACGCAAGGTAAACAAAACAATTACGTAGCTGTATGGTTCAGACA
AGAGCGTAGAGACGGTACATTCAGAACTGTTTTATTACCTAAAGTTATGTTTACTAATCC
TAAAATTGATGGCGAAACAGCTGAAAAAGACTGGGATTTCTCAAGTGAAGAAGTTGAAGG
AGAAGCGTTGTTCCCGTTGATTGACAATAAAAAATCAGTACGTAAGTATATATTTGACTC
AGCGAACATGACAAAAAATGAGGGTAATGGAGAAAAAGGTGAAGAAGCATTTCTTAAGAA
AATTTTAGGAGAAGCGTATACAGGTCAGGCAACAGAAAACGAAGAGTCTTTGTAGGTAGA
CCGACTTTATCGGAAATCTCAGTAAAGTCGGTTAACATACCAGAAAGTATCAAGACAATG
CGTGTGGGTGAAAAATATGATTTAAATGTGATTGTTGAACCAAGAGAGCAACATAAATCA
TTGAAATACACAACAAAACAAACAGACATCGTGTCACTAAGTGATAACGGACAAATAACG
GCAGAATCACCAGGTATAGCTACAGTAACAGCAACTACTGGAAACAAAAGTGATTCAATA
ACAATAAATGTAGAAGGATAAGAGGGGGGGCACCCCTCTATTTTATTTGAAAATAAGGAG
AGAATTATAAATGGCAAAATTAAAACGTAATATTATTCAATTAATCGAAGACCCTAAAGC
AACAGAAATTAAACTGCAAACTTTTTTAACACCACATTTTATTCCGTTTTCAATGGTTTA
TGAATCAATTGATTTAATTGACGATATTGAAAACGAAGAGGTAAAGATGAAACCTAAGGA
AATGGCTGATAAATTAATGGATATGGTCATTAGAATTTATGACAACCAATTTACTGTCAA
AGATTTAAAAGAACGTTTACATGCACCTGATGGTATGCGAGCACTTCAAGAGCAAGTTGT
ATTTATTACGCAAGGACAACAAACTGAGGAAACGCGAAATTTTATCCAAAACATGAAATA
AACTCTGAAGATTTAACATATAGAGCAATGTTAAAAAATATGGATGTACTTATGATGGAC
TTAATGGAAAACGGGAAAGACGCTAACGAAGTTTTAAACATGCCCTTCCACTACGTACTT
TCCATATATAAAAATAAGAATAATGATATTTCTGAAGAAAAAGCAGAAGCTTTAATTGAT
GCATTTTAACCTTAACCGTTTGGTTAGGGTTATTTTTTTGAACTTTTTTAGAAAGGAGGT
AAAACATGGGTGAAAGAATCAAAGGTTTATCTATAGGTTTGGATTTGGATTCAGCGAATT
TAAATAGATCGCTTACAGAAATAAAGCGAAACTTTAGAACTTTAAATTCCGATCTAAAGT
TGACTGGAAACAACTTTAAATATACTGAAAAATCAACCGATAGTTATAAACAACGAATCA
AAGAGTTAGACGGTACGATTGCAGGTTATAAGAAAAATATAGATGATTTAGCGAAACAAT
ATGACAAGGTATCTCAAGAACAGGGCGAAAATAGTACAAAAGCTCAGAATTTAAGACAAG
AATATAACAAACAAGCAAATGAGCTGAATTTTTTAGAAAAAGAACTAGAAAAAACAACAG
CTGAGTTTGAAGAGTTCAAAAAAGCACAAGTTGAAGCTCAAAGAATGGCTGAAAGTGGCT
GGGGTAAAACCAGCAAGATGTTTGAAAATATGGGACCAAAGCTGACGAAAATGGGCGATG
GTTTAAAATCCGTTGGTAAAGGACTGAGTATTGGTATTACAGCACCTGTATTAGGTATTG
CAGCAGCATCAGGAAAAGCTTTTGCAGAAGTTGATAAAGGTTTAGATACAGTTACTCAAG
CGACAGGAGCAACCGGCGGAGAGCTTAAGAAGTTGCAGAATTCATTTAAAGATGTTTATG
GCAACTTTCCAGCAGACGCTGAGACTGTAGGCGGTGTTTTAGGGGAAGTTAACACAAGGT
TAGGTTTCACTGGCAAAGAACTTGAGAGTGCCACAGAGTCATTTTTGAAATTTAGTCACA
TAACAGGTTCTGACGGCGTACAAGCCGTTCAATTAATTACGCGTGCAATGGGTGATGCAG
GTATTGAAGCTGATGAGTATCAAAGTGTACTTGATATGGTAGCGAAAGCAGCACAGGCTA
GCGGTATAAGTGTTGATACATTAGCTGATAGCATTACTAAATACGGTGCTCCAATGAGGG
CTATGGGCTTTGAGATGAAAGAATCAATCGCTTTATTCTCTCAATGGGAGAAATCAGGTG
TTAATACTGAAATAGCCTTCAGTGGTTTGAAAAAAGCTATATCCAATTGGGGTAAAGCGG
GTAAAGACCCAAGAGAAGAATTTAAGAAGACATTAGCAGAAATTGAAAGGACACCGGATA
TAGCTAGCGCAACAAGTTTAGCGATTGAAGCATTTGGTGCAAAAGCAGGTCCTGATTTAG
CAGATGCTATTAAAGGCGGTCGCTTTAGTTACCAAGAGTTCTTAAAAACTATCGAAGATT
CGCAAGGAACGGTCAATCAGACATTTAAAGATTCTGAAAGTGGCTCCGAAAGATTTAAAG
TAGCAATGAATAAACTTAAATTAGTAGGTGCTGATGTATGGGCTTCTATTGAAAGTGCGT
TTGCTCCAGTCATGGAAGAATTAATCAAAAAGCTATCTGTAGCAGTTGATTGGTTTTCAA
GTTTAAGTGATGGATCTAAAAGGTCGATTGTTATATTCGGTGGTATTGCTGCTGCAATTG
GTCCTGTAGTTTTTGGATTAGGTGCATTTATAAGTACAATCGGTAATGCAGTAACTGTAT
TAGCCCCGCTATTAGCTGGTATTGCAAAGGCGGGCGGATTAATTAGTTTTTTATCAACTA
AAGTGCCTATTTTAGGAACAGTCTTCACAGCATTAACTGGTCCAATTGGCATTGTATTAG
GTGTCTTGGCTGGTTTGGCGGTGGCGTTCACAGTGGCTTATAAGAAGTCGGAAACGTTTA
GAAACTTTGTGAATGGCGCAATTGACAGTGTCAAACAAACATTCAGTAATTTTATTCAAT
TTATTCAACCTTTCATTGATTCTGTTAAAAATATTTTCAATCAAGCGATATCAGCGATTG
TTGATTTTGCTAGGGATATTTGGAATCAAATTAATGGATTTTTTAATGAAAACGGTACGT
CGATAGTGCAGGCTTTACAAAATGTATTTAACTTTATTAAGGTTATATTTGACGGCGTAT
TAAACTTTGTTATTAAACCTGTCATGTTTGCGATTTGGCAAGTGATGCAATTTATTTGGC
CGGCGATAAAATACTTGATTGTCAGTACTTGGGAGAATATAAAAGGTGTAATACAAGGTG
CTTTAAATATTATACTTGGTTTTATTAAGTTCTTTTCAAGTTTATTCACTGGTAATTGGC
GAGGTGTTTGGGACGGTATCGTAATGATACTAAAAGGTACTGTACAGTTAATTTGGAATT
TAATACAACTATGGTTTGTAGGTAAAATTCTAGGTGTAGTGAAGTACTTTGGTGGATTGC
TTAAAGGTTTAATATCCGGCATCTGGGGTGTTATCAAAGGTATATTTAGTAAATCATTAT
CTGCAATTTGGAATGCAACGAAAAGTATTTTTGGTTTCTTATACAATAGTGTTAAATCAA
TTTTTACAAATATGAAAAATTGGCTATCTAACACATGGAATAATATCAAGAGTAATACAG
TTGGTAAAGCACATTCTTTATTTACTGGTGTGAGATCTAAATTCACAAGCTTATGGAATG
TGACGAAAGATATATTTACAAAATTAAGAAATTGGATGACAAATATTTGGAATTCTATCA
AAGACAATACAATAGGTATAGCTGGTCGCTTATGGGATAGGGTGCGTAACATCTTTGGAA
GCATGCGTGACGGTTTAAAATCTATCATTGGTAAAATTAAAGATCATATCGGCGGTATGG
TAGATGCTATTAAAAAGGGTCTTAATAAACTGATTGAAGGTTTAAACTGGGTCGGTGGTA
AGTTAGGCATGGATAAAATACCTAAGCTACACACAGGTACAGAACATACACATACTACTA
CAAGATTAGTTAAAAACGGTAAGATTGCACGTGATACATTCGCTACAGTTGGGGATAAAG
GACGAGGCAATGGTCCTAATGGTTTCAGAAATGAAATGATTGAGTATCCTAACGGTAAAC
GTGTACTTACGCCCAATACAGATACGACAGCATATTTACCTAAAGGTTCAAAAGTATATA
ACGGCGCACAAACTTATTCAATGTTAAACGGAACGCTTCCGAGATTTCATTTCGGTACTA
CTATGTGGAAAGACATTAAATCTGGCGCTTCATCAGCGTTTAAGTGGACAAAAGACCAAA
TAGGCAAAGGTACTAAGTGGCTTGGAGATAAAGTCGGTGATGTCATGGACTTTATCGATA
ATCCAGGTAAACTTCTAAATTATATACTTAAAGCATTCGGTGTTGATTTCAGCTCTCTAA
CTAAAGGTATGGGGATTGCAGGAGATATTACAAAAGCGGCTTGGAATAAGATTAAGAAGA
GTGCTACCAATTGGATAAAAGAAAACTTAGAAGCAATGGGTGGCGGTGATTTAGTTGGGG
GAATATTAGACCCTGACAAAATTAATTATCATTATGGACATACCGCTGCATATACTGCTG
CAACTGGAAGACCTTTCCATGAAGGTGTAGACTTCCCGTTTGTATACCAAGAAGTTAGAA
CGCCGATGGGTGGTAGACTTACAAGAATGCCATTTATGTCTGGTGGTTATGGTAACTATG
TAAAAATTACCAGCGGTGTGATTGACATGTTATTTGCACATTTGAAAAACTTTAGCAAAT
CACCACCTAGTGGCACGATGGTCAAGCCAGGTGATGTTGTTGGTTTAACGGGTAATACGG
GTTTTAGTACAGGACCGCACTTACATTTTGAAATGAGAAGAAATGGACGTCACTTTGACC
CTGAACCGTATTTAAGAAACGCTAAGAAAAAAGGTAGATTATCAATAGGTGGCGGTGGTG
CTACTTCTGGAAGTGGCGCAACGTATGCTAGCAGAGTAATTCGACAAGCGCAAAACATCT
TAGGTGGTCGCTATAAGAGTAAATGGATTCACGACCAAATGATGCGAGTTGCAAAGCGTG
AAAGTAACTACCAAGCGAACGCAGTGAATAATTGGGATATTAATGCACAAAGAGGAGACC
CTTCAAAAGGGTTATTCCAAATTATCGGCTCGACTTTTAGAGCTAATGCGAAGTCTGGTT
ATACTAACTTCAACAACCCTGTTCATCAAGGTATATCAGCAATGCAATATATCGTAAGAC
GTTATGGTTGGGGTGGATTTAAACGCGCTGGCGATTACGCATATGCTACTGGTGGCAAAG
TCTACAATGGCTTGTATCACTTAGGAGAAGAGGGATATCCAGAGTGGATAATTCCTACTG
ATCCTGCACGTAAAAACGAAGCAATGAAGATGTTGCATTATGCAGCTGCGGAAGTTAGAG
GAAAAAACGCAAGTAAGAATAAACGACCTAGTCAATTGTCTAGTGTAAATGGGTTTGATG
ATCCAACCTTGTTATTGAAAATGATTGAACAACAGCAACAACAAATAGCTTTATTACTAA
AAATAGCACAATCTAATGATGTAATTGCAGATAAAGATTATCAGCCGATTATTGATGAAT
ACGCTTTTGATAAAAAGGTGAATGCGTCTATAGAAAAGCGAGAAAGGCAAGAATCAATAA
AAGTAAAGTTTAGAAAAGGAGGAATTGCTATTCAATGATAGACACTATTAAAGTGAACAA
CAAAACAATTCCTTGGCTGTATGTCGAAAGAGGGTTTGAAATACCCTCTTTTAATTATGT
TTTAAAAACAGAAAATGTAGATGGGCGTTCGGGGTCTATATATAAAGGGCGTAGGCTTGA
ATCTTATAGTTTTGATATACCTTTGGTGGTACGTAATGACTATTTATCTCACAACGGCAT
TAAAACACATGATGACGTCTTGAATGAATTAGTAAAGTTTTTTAATTACGAGGAACAAGT
TAAAATACAATTCAAATCTAAAGATTGGTACTGGAACGCTTATTTTGAAGGACCAATAAA
ACTGCACAAAGAGTTTACAATCCCTGTTAAGTTCACTATCAAAGTAGTACTAACAGACCC
TTACAAATATTCAGTAACAGGCAACAAGAATACTGCGATTTCAGACCAAGTATCGGTTGT
TAATAACGGCACTGCCGATACACCTTTAATCGTTGAAGCTCGAGCGATAAAACCATCTAG
TTATTTTATGATTACAAAAAACGATGAAGATTATTTCATGGTTGGTGACGATGAAGTAAT
CAAAGAAGTTAAGGATTACATGCCTCCTGTTTATCATACAGAATTTCGTGATTTCAAAGG
TTGGAATAAGATGACTTCTGAAGATATCCCAAGTAATGACTTGGGCGGTAAGGTTGGTGG
TGACTTTGTGATATCCAATCTGGGTGAAGGATATAAAGCAACGAATTTTCCTGATGCAAA
AGGTTGGGTTGGCGCTGGTACAAAGCGCGGACTTCCTAAAGCAATGACAGATTTTCAAAT
CACTTATAAATGTATTGTTGAACAAAAGGATAAAGGTGCTGGTAGAACAGCTCAACATAT
ATACGACAGTGACGGTAAGTTACTTGCTTCTATTGGTTATGAAAACAAATATCACGATAG
AAAAATAGGACACATTGTTGTTACGTTGTATAACCAAAAAGGAGACCCCAAAAAGATATA
TGACTATCAGAATAAGCCGGTAATGTATAACAAAGATAGAATTGTTGTTTACATGAGACT
TAGAAGAGTAGGCAATAAATTTTCTATTAAAACTTGGAAATTTGACCATATTAAAGACCC
TGATAGACTTAAACCTATTGATATGGATGAAAAAGAGTGGATAGACGGCGGTAAGTTTTA
TCAACGTCCTGCTTCTATCATAGCTATCTATAGTGCGAAGTATAACGGTTATAAGTGGAT
GGAGATGAACGGATTAGGTTCATTCAATACGGAGATTCTGCCGAAACCGAAAGGTGCAAG
GGATGTCATTATACAAAAAGGTGATTTAGTGAAAATAGATATGCAAGCAAAAAGTGTTGT
CATCAATGAGGAACCAATGTTGAGCGAGAAATCGTTTGGAAGTAATTATTTCAATGTTGA
TTCGGGGTACAGTGAATTAATCATACAACCTGAAAACGTCTTTGATACGACGGTTAAATG
GCAAGATAGATATTTATAGAAAGGAGATGAGAGTGTGATACATGTTTTAGATTTTAACGA
CAAGATTATAGATTTCCTTTCTACTGATGATCCTTCCTTAGTTAGAGCGATTCATAAACG
TAATGTTAATGACAATTCAGAAATGCTTGAACTGCTCATATCATCAGAAAGAGCTGAAAA
GTTCCGTGAACGACATCGTGTTATTATAAGGGATTCAAACAAACAATGGCGTGAATTTAT
TATTAACTGGGTTCAAGATACGATGGACGGCTACACAGAGATAGAATGTATAGCGTCTTA
TCTTGCTGATATAACAACAGCTAAACCGTATGCACCAGGCAAATTTGAGAAAAAGACAAC
TTCAGAAGCATTGAAAGATGTGTTGAGCGATACAGGTTGGGAAGTTTCTGAACAAACCGA
ATACGATGGCTTACGTACTACGTCATGGACTTCTTATCAAACTAGATATGAAGTTTTAAA
GCAATTATGTACAACCTATAAAATGGTATTGGATTTTTATATAGAGCTTAGTTCTAATAC
CGTCAAAGGTAGATATGTGGTACTCAAAAAGAAAAACAGCTTATTCAAAGGTAAAGAAAT
TGAGTATGGTAAAGATTTGGTTGGGTTAACTAGGAAGATTGATATGTCAGAAATCAAAAC
AGCATTAATTGCTGTGGGACCCGAAAATGACAAAGGAAAGCGTTTAGAGTTAGTTGTGAC
AGATGACGAAGCACAAAGTCAATTCAACTTACCTACCCGTTATATTTGGGGAATATACGA
ACCTCAATCAGATGATCAAAATATGAATGAAACACGATTACGTTCTTTGGCCAAAACAGA
GTTAAATAAACGTAAGTCGGCAGTTATGTCATATGAGATTACTTCTACTGATTTGGAAGT
TACGTATCCGCACGAGATTATATCAATTGGCGATACAGTCAGAGTAAAACATAGAGATTT
TAACCCGCCATTGTATGTAGAGGCAGAAGTTATTGCTGAAGAATATAACATAATTTCAGA
AAATAGCACATATACATTCGGTCAACCTAAAGAGTTCAAAGAATCAGAATTACGAGAAGA
GTTTAACAAGCGATTAAACCTAATACACCAAAAATTAAACGACAATATTAGCAATATCAA
TACTATAGTAAAAGATGTTGTAGATGGTGAATTAGAATACTTTGAACGCAAAATTCATAA
AAGTGATACACCGCCAGAAAATCCAGTCAATGATACGCTTTGGTATGATACAAGCAACCC
TGATGTCGCTGTCTTGCGTAGATTTTGGAATGGTCGATGGATTGAAGCAACGCCAAATGA
TGTTGAAAAATTAGGTGGTATAACAAGAGAAAAAGCGCTATTCAGTGAATTAAACAATAC
TTTTATTAATTTATCTATACAACACGCTAGGCTTTTGTCAGAAGCTACAGAATTACTGAA
TAGCGAGTACTTAGTAGATAATGATTTGAAAGCGGACTTACAAGCAAGTTTAGACGCTGT
GATTGATTTTTATAATCAAATTAAAAATAATTTAGAATCTATGACACCCGAAACTGCAAC
GATTGGTCGGTTGGTAGATACACAAGCTTTATTTCTTGAGTATAGAAAGAAATTACAAGA
TGTTTATACAGATGTAGAAGATGTCAAAATCTCCATTTCAGATAGATTTAAATTATTACA
GTCACAATACACTGACGAAAAATATAAAGAAGCGTTGGAAATAATAGCAACAAAATTTGG
TTTAACGGTGAATGAAGATTTGCAGTTAGTTGGAGAACCTAATGTTGTTAAATCAGCTAT
TGAAGCAGCTAGAGAATCCACAAAAGAACAATTACGTGACTATGTAAAAACATCGGACTA
TAAAACAGACAAAGACGGTATTGTTGAACGTTTAGATACTGCTGAAGCTGAGAGAACGAC
TTTAAAAGGTGAAATCAAAGATAAAGTTACGTTAAACGAATATCGAAACGGATTGGAAGA
ACAAAAACAATATACTGACGACCAGTTAAGTGATTTGTCCAATAATCCTGAGATTAAAGC
AAGTATTGAACAAGCAAATCAAGAAGCGCAAGAAGCTTTAAAATCATACATTGATGCTCA
AGATGATCTTAAAGAGAAAGAATCGCAAGCGTATATTGATGGTAAAATTTCGGAAGAAGA
GCAACGCGCTATACAAGATGCTCAAGCTAAACTTGAAGAGGCAAAACAAAACGCAGAACT
AAAGGCTAGAAACGTTGAAAAGAAAGCTAATGCTTATACAGACAACAAGGTCAAAGAAAG
CACAGATGCACAGAGGAAAACATTGACTCGCTATGGTTCTCAAATTATACAAAATGGTAA
AGAAATCAAATCAAGAACTACTAAAGAAGAGTTTAATGCAACCAATCGTACACTTTCAAA
TATTTTAGCTGAGATTGTCCAAAACGTTACAGATGGAACAACAATCAGATATGATGATAA
TGGGGTGGCTCAAGCTTTAAATATAGGACCACAGGGAATTAGATTAAATGCTGATAAAAT
TGATATTAGCGGTAATAGAGAAATAAACCTTCTTATCCAAAATATGCGAGATAAAGTAGA
TAAAACCGATATTGTCAACAGTCTTAATTTATCAAGAGAGGGTCTTGATATCAATGTTAA
TAGAATTGGAATTAAAGGCGGTGACAATAACAGATATGTTCAAATACAGAATGATTCTAT
TGAACTAGGTGGTATTGTGCAACGTACTTGGAGAGGGAAACGTTCAACAGACGATATTTT
TACGCGACTGAAAGACGGTCACCTAAGATTTAGGAATAACACCGCTGGCGGTTCACTTTA
TATGTCTCATTTTGGTATTTCAACCTATATCGATGGTGAAGGTGAAGACGGTGGTTCCTC
TGGTACGATTCAATGGTGGGATAAAACTTACAGTGATAGTGGCATGAATGGGATAACAAT
CAATTCCTATGGCGGTGTCGTTGCACTAACGTCAGATAACAATCGGATTGTTCTGGAGTC
TTACGCTTCATCGAATATCAAAAGCAAACAGGCGCCGGTGTATTTATATCCGAACACAGA
CAAAGTACCTGGATTAAACCGATTTGCATTCACGCTGTCTAATGCAGATAATGCTTATTC
GAGTGACGGCTATATTATGTTTGGGTCTGATGAGAACTATGATTACGGTGCAGGTATCAG
GTTTTCTAAAGAAAGGAATAAAGGTCTCATACAGGTTGTTAATGGTAATTACACAACGGG
GGGAAATACAACCATAGAAGCAGGATACGGTAAATTCAATATAATAAAAAGGCGAGATGG
TAATGGTTATATCCATATACAGAGCACAGATTTATTGTCTGTAGGTTCTGATAATGCAGG
TGATAGGGTAGCGTCTAATTCAATTTATAGGCGTACTTATTCAGGTGCAGCTAATTTACA
CATCACCTCTGCAGGTACAATTGGACGTTCGACATCAGCGCGTAAATACAAACTGTCTAT
AGAAAATCAATATAACGATAGCGATGAACAACTTGAACATTCAAAAGCTATTCTTAACTT
ACCGATCAGAACGTGGTTTGATAAGGCTGAATCTGAAATTTTAGCTAAAGAGCTGAGAGA
GGATAGAAAGTTATCAGATGATACCTATAAACTTGATAGATATGTAGGTTTGATCGCTGA
AGAGGTGGAGAATTTAGGATTAAAAGAGTTTGTCACGTATGATGACAAAGGAGAAATTGA
AGGTATAGCGTATGATCGTCTATGGATTCATCTTATCCCTGTTATCAAAGAACAACAACT
AAGAATCAAGAAATTGGAGGAGTCAAAGAATGCAGGATAACAAACAAGGGTTACAAGCTA
ATCCTGAATATACAATTCATTATTTATCACAGGAAATTATGAGGTTAACACAAGAAAACG
CGATGTTAAAAGCGTATATACAAGAAAATAAAGAAAATCAACAATGTGCTGAGGAAGAGT
AATCCTTAGCACTATTTTTATACAAAAATTTAAGGAGGTCATTTAATTATGGCAAAAGAA
ATTATCAACAATACAGAAAGGTTTATTTTAGTACAAATCGACAAAGAAGGTACAGAACGT
GTAGTATATCAAGATTTCACAGGAAGTTTTACAACTTCTGAAATGGTTAACCATGCTCAA
GATTTTAAATCTGAAGAAAACGCTAAGAAAATTGCGGAGACGTTAAATTTGTTATATCAA
TTAACTAACAAAAAACAACGTGTGAAAGTAGTTAAAGAAGTAGTTGAAAGATCAGATTTA
TCTCCAGAGGTAACAGTTAACACTGAAACAGTATGAAAAGCTATGAGTTAGATACTCATA
ATCTTTATTCTTTTAGAAAGCGGGTGTACTGAATTGGGGTGGTTCAAAAAACACGAACAT
GAATGGCGCATCAGAAGGTTAGAAGAGAATGATAAAACAATGCTCAGCACACTCAACGAA
ATTAAATTAGGTCAAAAAACCCAAGAGCAAGTTAACATTAAATTAGATAAAACCTTAGAT
GCTATTCAAAAAGAAAGAGAAATAGATGAAAAGAATAAGAAAGAAAATGATAAGAACATA
CGTGATATGAAAATGTGGGTGCTTGGTTTAGTTGGGACAATATTTGGGTCGCTAATTATA
GCATTATTGCGTATGCTTATGGGCATATAAGAGAGGTGAATAAAATGTTTAAACTAATCT
TTGGTTATAGTTTCTGGACATGTTTTTGGTTCGGTAAATGTAAATAAGTTTTAGTCAGTG
CTTCGGCACTGGCTTTTTATTTATTGTTGTAATTATGGTAATATGCAGAAGTGAGCAAGT
TGGATAGATGGTGGCTATCTGAGTATAAGGAGGTGGTGCCTATGTTGGCATTACTGAAAT
CTTTAGAAAGGAGACGCCTAATGATTACAATTAGTACCATGTTGCAGTTTGGTTTATTCC
TTATTGCATTGATAGGTCTAGTAATCAAGCTTATTGAATTAAGCAATAAAAAATAACCAT
CGCTAACTTTGGCTGGTTTCGATGGTTAAATGGTTATTAATTTAATCTTTAATCTAAAAT
AGCCACCGTCTTTTTAACGGGCTCATTAGGGTAACGTGTTTGCGCATGTTGCCCTTTTTC
TATATATAAATTAACACACCATAATATAAATATCAAATAGACGGCTTATTAGTCGTCTTT
TTATTTTGGATAAAAGGAGATAAGAATATGATTAATTGGAAAATTAGAATGAAACAAAAA
TCATTTTGGGTAGCGATATTGTCAGCTATCTTTTTATTTGCTCAAAACATCGCAAAAGCT
ATTGGGTATGATATTCAAGTTTATACAGGGCAATTAACAGACGGTTTAAACGCTATATTA
GGATTTTTAGTATTAACTGGTGTGATTCAAGACCCGACTACTAAAGGTATAGGTGATAGC
CACCAAGCTTTAGAATATGAAGAACCAAGAAGAAAATACTAGGAGGTAAAATAATGAAAA
CATACAGTGAAGCAAGAGCAAGATTACGTTGGTATCAAGGTAGATATATTGATTTTGATG
GCTGGTATGGTTACCAATGTGCCGATTTAGCAGTTGATTATATTTATTGGCTATTAGGTA
TTAGAATGTGGGGGAATGCAAAAGATGCAATCAATAACGATTTTAAAAACATGGCAACAG
TATATGAAAACACACCATCGTTTGTTCCACAAATAGGTGATGTGGCTGTATTTACCAAAG
GAATATATAAACAATACGGTCATATTGGTTTAGTGTTTAATGGCGGTAATACAAATCAAT
TTTTAATTTTGGAACAAAACTATGACGGTAACGCAAATACGCCTGCAAAGTTACGCTGGG
ATAATTATTACGGCTGTACTCACTTTATTAGACCTAAGTATAAAAGTGAGGGCTTAATGA
ATAAGATCACAAATAAAATTAACCCACCTGCTCAAAAAGTGGTCGGTAAATCTGCAAGTA
AAATAACAGTTGGAAGCAAAGCGCCTTACAATCTTAAATGGTCAAAAGGTGCTTATTTTA
ATGCGAAAATAGACGGTTTAGGCGCTACATCGGCTACTAGATATGGTGATAATCGTTCTA
ATTACAGGTTTGAAGTTGGTCAGGCTGTATATGCACCTGGAACATTAATATATGTGTTTG
AGATTATAGACGGCTGGTGTCGTATTTACTGGAACAACCATAATGAGTGGGTATGGCATG
AGAGATTGATTGTGAAAGAAGTTTATTAAAAGTAAGAATTTTTAATTGTATTTAACATTC
CCATCTTGATTTCTTGGTTTTGATTAATTTATTTAGACAAACTTTGGAAAACCATCTTTT
CGTGCTTAATAAATAGTTAACAAATAGTTAATTTTTTAATAATTATCTTAATCAGCAATA
AAAACAAACTTTTTTGTATATATTGATATTTATGTTCGTATCAATGATATAGTTAAAAAA
ATTGATTATCGTTAACAATATAATGTTTTCAGCCAAAACTTTCTATGTAACTACGTTTAA
CTATTTCGCATTATCAATCGGGTATAAGACTCCTCTTGTTGTTATAATACCATTTTAATG
TAAAAATAGTACATCCCACCTTTTAATATTTTTTTAATTATATACCATAATGTTATGTAG
TAAAATAAAATTGTATTAAAAGTTTATATAGAAAGAATGTGAAACTTATGTTTAATAAGA
AAATGTTAGCTGCAACTTTGTCAGTTGGACTGATTGCACCTTTAGCATCTCCGATTCAAG
AATCTAGAGCTAATACTAATATTGAAAACATTGGCGATGGTGCTGAAGTAATTAAACGTA
CGGAGGATGTAAGTAGTAAGAAATGGGGTGTCACACAAAATGTTCAGTTTGACTTCGTAA
AAGATAAAAAATATAACAAGGACGCTTTAATTATTAAAATGCAAGGATTTATCAATTCAA
GAACTTCATTCACTGATGTGAAAGGAAAAGGGTATGAACTGACAAAAAGAATGATTTGGC
CATTCCAATATAATATAGGACTTACATCTAAAGATCCGAATGTTAGCCTAATTAATTATC
TTCCTAAAAATAAAATAGAAACGGTAGATGTCGGTCAAACTCTAGGATATAACATAGGAG
GTAATTTCCAGTCAGCACCATCTATCGGTGGCAATGGAGCATTTAATTACTCTAAAAAAA
TTAGCTATACTCAAAAGAATTATGTTAGTGAGGTAGAAAAACAAAATTCAAAATCTGTTG
AATGGGGAGTAAAAGCAAACTCATTTGCTACGCCTGATGGTGAACTGTCAGCGCATGAAA
CATATTTATTCGTACAAAGTCCAAATGGTTTAACAGGTTCGGCAAGAGACTTTTTTGTAC
CTGATGATCAATTGCCTCCACTAATTCAAAGTGGATTTAATCCATCTTTTATTACTACAC
TGTCTCACGAAAAGGGAACAAGCGATATAAGTGAGTTTGAAATCTCATATGGTAGAAATT
TAGACATTACATATGCCACTTTTTTCCCTAGAACTGGTATTTATGCGGAAAGAAGACACA
ATGCATTTGTAAATAGAAATTTTGTGGTTAGATATGAAGTGAACTGGAAAACACATGAAA
TTAAAGTGAAAGGACACAATTGATATGAAGGTAAAAAAAATAGTAAAATCATCAATAGCT
ACATCAATTGCATTGATTATGTTGTCTAATACTGTTGATGCGGCTCAATATATTACACCT
GTTAACGAGAAAAAAGTCGATGACAAAATCACTTTATATAAAACGACAGCAACATCAGAT
AACGATAAATTGAATATGTCCCAAATTTTAACTTTTAATTTCGTCAAAGATAAAAGTTAT
GACAAAGACACGTTAGTGCTTAAAGCTTCCGGAAATATTAACTCTGGTTATACAAAACCA
ACTTCAGATAATAGTATATCTTCACAGTTTTATTGGGGGGCTAAATACAATGTGTTTATT
AGCTCAGAGGGCAATGACTCTGTAAATGTTGTTGATTACGCACCTAAAAATCAAAATGAA
GAATTTCAAGTTCAACAAACATTAGGTTATTCCTATGGTGGAGACATCAATATATCCAAC
GGGCTGTCAGGTAAGTTGAATGGATCAGAATCATTTTCAGAAACAATCAGTTATAAACAA
GAAAGTTATAGAACAACAATTGATAGAAAAACAGACTATAAAACAATTGGTTGGGGTGTC
GAGGCACACAAAATTATGAACAACGGCTGGGGACCATATGGTAGAGATAGTTATGATTCG
ATATATGGAAACGAACTATTTTTAGGTAGTAGACAAAGCAGTTCAAATGCTAATCAAAAT
TTCTTGTCAACACATCAAATGCCGATATTGGCGCGTGGTAATTTCAATCCTGAATTTATC
GGTGTATTTTCTCACAAACAAAACAAAAATAAAAAATCTAAAATCAAAGTTACTTATCAA
AGGGAAATGGATGAGTATGTAAATTATTGGAATGGAATACACTGGATAGGTTTTAATCAT
AAAGCGCAAAATATAGCAACTCACACTTCAATCTATGAAATTGATTGGGAAAAAAATACA
GTTAAATTAATAGATAAACAAGCTTACGAAAAAGTTCCTTCATAAACACTGTGTTTACTA
TAATAGCCTATGTTGCTGTAAGAAATTTGCGTATTCAAACATTAGGTGACTTATAGGGAG
AAATCAGTTAAACTAACATAGTCATGTCTTTTTAAGCAGGTGTGTAACGCACCTGCTTTA
TTGTTTACATTTAAAGATAAGGTGTGATACAATTTTATCGGAACTTTATTCAACATTTCT
CTCAAGTTTATATCGTAAGTAGTAGGCAGGCACTTCGGTGCTTGTCTATTTTTTTATGAT
TTTTGATATATCTGTAATAAAATTATGTTTATATATACATAGACGAAGCATAAATGTATG
AGAATTAAAGAGATGTATTAATTGTTAATTAATAGTTAACAATTAATTAATGACTATTTA
ATGTACTACAGAAAAATTAGGTTCTAGAATATGAATACAGTAAAAATTATAAGGAGTTAT
TAAAAATGAGAGGAAAAAAACATATCATTGCAGGAGTTTTAGTTGCAGTTTTATCAACAC
CCTTAGTTACATCATTCGAGTCAAAAGAAGTAAAAGCAGAAAGTATTAATGCAAATACAT
ATATCAATCAAAATTTGGAAAAAGAATTGAGAGAATTACTTGATGAGCTTAACGTAAACG
AATTAGCTACAGGAAGCTTGAACCCGTATTTCAAAAGAACTGTTAAAAAGTATGGATACA
AAGCAAAAGCAGCATTAAGATCTAAAGATTTTACAAGAATGTCTCAATCAAAATACGAAC
TACAAAGCATTTATAGTGAGATTGATAAAGCTTTAGGTTATGAAAGGTAAGTTTACTCAT
TGAAGTTAAGTGCGAAATTTCAATTAAATATTTTTTAATTAATGTTTTCGTATTTTTATG
TTATATTTGCTCTAGACGTTTTCAAGGGACGTCTCTTTAGATTGTATGTTATAGCTAGCC
TTCGGGCTAGTTTTTTGTTATGATATATTATACATGCATCAACTATTTACATCTATCCTT
GTTCACCCAAGCATGTCACTGGGTGTTTTTTCTTACGATAGAGAGCATAGTTTTCATACT
ACTCCCCGTAGTATATATGACTTTAGCATTCCCGTATAATAGTTTACGGGGTGCTTTTAT
GTTATAATTGCTTTTATATAGTAGGAGTGAACTATATAGCCCGGCAGAGGCCATATATCT
GACTGTCGTTCTCACAGGAGACATCTTCCTTGTCATCACTCGATACATATATCTTAACAA
CATAGAAATGTTACATTCGCTACAACCGTATCTTAATCGATACGGTTATATTTATTCCCC
TACAACCAACAAAACCACAGATCCTATTAATTTAGGATTGTGGTTATTTTTTGCGTTTTT
TCGGGGCAAAAAAAGGGCAGATTATTTGAAAAAGGGCAAACGCTTGTGGAAAATCTAAAA
GGTTAAAAATGACAAAAACCTTGATACAACAGTGTTTATGGACGCTCGTGTACGTTAGAG
AATGACCGGTTTACCAT
>

>>lip2 integrating lukPQ prophage from IMT37083-VSZD01 (CC350) nanopore genome sequence *
TTAGTACACAAGTTTTTCTAATTTTTGCTCTAACTCTCTGTCCATTTTCTCTGTTACATG
TGTATACACCTTTATAGTCGTTTTTTCATCTGTATGTCCTACTCTTTTCATAATTGCTTT
TAACGATATATTCATTTCCGCCAATAAACTTATGTGTGTATGCCTTAGTGTGTGAGTAGT
AACTTTTTTATTTATATTTAATGATTCTGCAGCTGAGGACAATCGTTTGTTTATCCTACT
GCCTTGCATAGGATTTCCTTGACAAGTTGTGAATATAAACCCTCTATCAACATAGCTTGG
TTCCCACTGTCGCATCTTTTTATTTTCTAACATTATTTTTTTCAATACATTTGCTATCCT
TGAATTGATGGCGATTTTTCTTTTTGAACCTGCGGTCTTCGTAGTATCTTTGTGACCAAA
TCCAGCATTACATTTGATTCTGTGAATAGTACCGTTAATATCGATCGTCTTATTTTTGAG
GTCTACATCTTTAACTTGGAGCGCTAATAACTCACCTATGCGCATACCTGTTAAAGCTTG
AACTTCAACAGCCCCAGCAACTAAAATACGAGCTCTATACTGCATGTTATTATCGTTCAG
TATAAAATCGCGTATCTGTATTACCTGTTCCATCTCTAAATAGTTATACATTTTCGCTTC
TTCTTTTTCTATATCTTCTATCGTCTTACTCTTCTTTGGTGGTGTGACGCTATTTAATAT
GTGTTCGTTTGGATAATTGTAAAATTTAACGGCGTATTTAATAGCTTCTTTCATATGTCC
AAGTTGACGCTTTACCTGATTTTCAGAATATATGTTTGATAATTCGTTAATAAATGTTTG
CATGTACTTTGTATCAATTTTGTTTAAAAGTAAATTTTGAGAACTGTTCTTTTTGATGTT
TTTGATTCTTGTTTTCAAATTATCAAGCGTCGTTACTTTAAAGCCAGATGTTTTTGTATG
ATATTCAAACCATTCATCTAATAGTGTATGAAAAGTCAAAGTTTTTAAAATGCTTGATGA
CTGGTTATTCAATTTTTCTTTTATCTTATCTTCTAATCGAAACATTGCCTCTTTTTGCGA
TTGCTTTGTATTCTTATTCAAGACAACACTTACACGTTTCCATTTATCTGTATACGGATC
TTTGTATTTCTCGTAGTATCTATACTTCGTTTCATTGTTCTTATTTTTAAATTTTTCAAA
CCACATTTTACATCCCTCCTCAAAATTGGCAAAAAATAATAAGGGTAGGCGGGCTACCCA
GAAAATTAGTTTTAAAAATATGATATACTTAATAAAAAGTAGGTGTTAAAATGAATCTTC
TGATAACGATTTTATTATCAGGAATAATAGGCTATATTCCTTATAGATATTTAATATATA
CTAGTTTTATTAGCGAAAAAGGCAATAAAAACGATATTTTCAAAATGATTATTTTTTCTA
TAGAAGTTTTTTTAATAGGATATATTGTTATAATTTGTAGTGTTAAAATACATGGCGAAA
ATATACCTTCTAACTTTGCTAATCTACTACCATACTTTGATCTAACGAATATTTTTATAA
TTATTTTCCTTATACTGTTATTTACATTTTTAATTAATCCGTTAATAATAATAGGTTCTC
GATATATAATAAATTTCACTAGAAAAATATTAAAACTTGAAAAAATATGTTTTAAAGATA
AAAGAGATGCACTATTCAATAACAATAAAAAAAGTGTATTTGTTATTGTAAAAGACTTTG
ATAATAACATAATCAAAGAAGGTTCAATTAAAAATTATACTAGCCAAAGAAGTAGTATAG
ATATTTTAGAAATTGAAAAACAAGATTTTAAAGTTTCTGACTTGAAATTAGTTCCAAAAA
AATTCGAACATCATTCTTTATTAGATTTAAACAAGCAATTAATATTCGAAATATATTTAG
AACTTTAAAATTAATTACTTATTATCTTTTGCGTTTTTTATATCATTTTTTATATCGTTA
ATTAATTCTGTAGAAGGACTTTTCTTTTCGATACCTTCGTTTAAAGGATTACCTCTCTTT
TCAATTCTTTCTTGACTATGTTGATTATTTCGATTGTTTTCACGCATATTACACTCACCA
CCATTCAACGTCTACACTTGTAGGCGTTTTTTGATTAGTAAAATCATAATGAATCTTCTT
TGGTTAACTTATCTCCATCTATTTTTTGTGAAATAAATTCCAAGTATTTACGCGCATTAT
GTGACGATAAATCTTTAGGTAACTCATAAGTGAATGGTTGATTACCACTAGTTAAAACTT
CGTATATTACAGTTTCTCTTTTTATTTTGCAATTAGTTATTTTCATTATAAACTTCCTTT
CAAACACTGCTGAAATAGACGTCTTTTATATTAAAGCGCCATATAGGCGCTATTAATCAC
ATTTTAGTTCTATCGGTAATTTTAGACTCCATAACTCTTTGACGTGACTCTTTAGCTTCT
CGAATCATATCTTTAAATCCTTGACTGTCTATAAAAGATTTAGCTTCTTCTATTTGCTCT
TGAGTTAACTCTTTACCACCGGTGTTAATGTGTAAGTGTTCAATTTCTTTATAAGAATTC
ATGTTTAGACTCCTGTTCTTCAAACTCACTTTTAGTTATAGGTAAATCGTTTTTCAATCT
ATAAGTCAGTTCTTCTTCTGTATAAAAGGGGATTTCAACCATTTCCCACTCTTCAATGTT
AATGTCAACTTCTTTAAAATCCATGTTAAACCCTCCTGTGAAATGAATTTTCTATTATTT
ATAGTAATTACTTATAAAAATACAATCTTTACCTATCTCAAACTTTGTATTCTAAATGTA
CTCGTAATCCATAGTCTGATTCTTTAGTAACGATTTTCTCTTCTAAATAATCTAAAGTTT
TATACTTACCACCATTAATATATGCGTTACAAGAAACGATGTTGTCCATATGATTGACTA
ATCTTGAAGCATACTCTCTAGGTACATATCCAACGTGAAATTCAGAGTATTCATTTGAAA
TCATAACTTTTATCGCGTTTTCATCATAAGGATTATCCGGTTCTTTTTGTAAGAATACAC
CAGGAATAACCTCGTAATCAGAAATTTCATACACCTTGTCTTCATAAAGTAATTCTTCTT
TAAGTTCATTTCCTTTCAAATCACTATATAAGAAAAAGAAATCGTCGTTATTTTTCATTT
TCTTGATAAGTTTCTTTAATTCTTTTCTACGACCTTCATAATTTAATCCTACGACGTCGA
AAATTTCAACTTTAGTTTGTTCATCATCATTAATAGGTAGACAATCATTCGAGATAATTG
TTTCCTTATTCTTAGATAATTGCATATAAGTTTTTAAAATTGAGATGAATCCTGTTAAAG
GAGAGTTTGTTACGAAATAAACTGTTAATTTTCTATTATCGTTTAATGTTAAAAAAGCTT
GGTTTTTCCAAATAGTAACAACAGTGTTATAATCTATCACCTCTGATAATGAGATTTTGA
ATATATAATCTTCTTCTTTCCTTATAAAACAAATCTCTTCATGTGAAATGAATATAGAAC
CCATTCTCCTCTTGTTTTCGTCGAATTTTATGTCGCAACTGTCGCTGATTATTGGTTCAA
AGTAACTGTATTGATCTGATAATATTTTTTCATCTTGCTTTCTAGGTTTCATTTTACTAC
CTCCTATAAAATAACTTTTCCAACTAACCTCACACTTTCGTTATCATAAAAATATAAATC
TTTATACTTTTTATTTAAAGAAACCAACGTTAATCTATTATCTTCTACATAAACTTTCTT
TACGTAAGCATCTCCATTTATAATAAAGACGCCTATTTGTCCATCTTTGATAGTGTGAGA
TTTTTCAATGAATATAATTTGTCCGTTTTTAAATAACGGCTCCATTGAGTCTCCATTTAC
TTTTAAAGCTATATCATGTGCGGGGACATAACCTCTTACGAATTCTTTTGAAATAGGCTC
GTTATATAATCTTTCGCCAATACCAGCTGACGCACAACCATATATATCCACTTCGGATTT
TTCTTGAATGTAAGAATTGAAATCTACCAGATTATCACTGTCATTATTTTGTTCTTCTAA
TTGATTAGTCGCATATTTTAGTACATTGCTTTGTCTTGGAGGCGTGAGTTTACTGTATAT
GGAAGTGATGTCGTTATTTTCAATTTTTCTATTCTTAGAAATATCAAACCCCATAAGCCA
CGCTTCGTTAACGTTTAAAGCCTTTGCTAGTTCAAAGACTTTGTCTTGTTTCGCTTCATA
TTTTCCGTTTAAATAATCGCTAATTGAGTTTCTACCAATACCAGTCCTTCTTGATAGCTC
TGATTGAGATATCTTCCGTTCAGACATAATTTGCTTTAATCTATCCTTAAAACTGTTCAT
ATTTCTGAACACCTCCTAAGAACATAATACTACGTACAATGACGATTATCAATAATTTTT
AACAAATATTGTACAGAAAAATGTATTTTATGTGTTGACTTATTTAAACAAAGGTGTTTT
AATTGATTTGTACAGAAAACCGAACAAGAAGGGAGGTGAGTTTATGATATACAATTTCGA
TTATAGTTTGCTGTACGAAAGAATGGCAGAGTATAGATATAGCCAAAGTTCTTTAGCGAA
CGCAATCCCTATTTCAAGGACATCTATTAATCACAAGTTGCAAGGAAAAAATTTATTTAC
ACAATGGGAAATAAAACGAATCTGTGAATTATTAGAAATCCCACCAACAAAAGTAGGTAG
ATATTTTTTTGAACAAAATGTACAGAAACCTGTACAAATGTCGTAACAGGAGGAAACTAT
GGAACAAATCACATTAACCAAAGAAGAGTTGAAAGAAATTATAGCGAAAGAAGTTAGAAA
TGCTATAAAAGGCGAGAAACCAATTAGCTCAGGTGCAATTTTCAGTAAAGTAAGAATCAA
TAATGACGATTTAGAAGAAATCAATAAAAAACTCAATTTCGCAAAAGATTTGTCGCTAGG
AAGATTGAGGAAGCTCAATCATCCGATTCCGCTAAAAAAGTATCAGCATGGCTTCGAATC
AATTCATCAAAAAGCTTATGTACAAGATGTTCATGACCATATTAGAAAATTAACATTATC
AATTTTTGGAGTGACACTTAATTCAGACTTGAGTGAAAGTGAATACAACCTAGCAGCAAA
AGTTTATCGAGAAATCAAAAACTATTATTTATACATCTATGAAAAGAGAGTTTCAGAATT
AACTATCGATGATTTCGAATAAAGGAGGAACAACAAATGTTACAAAAATTTAGAATTGCG
AAAGAAAAAAATAAATTAAAACTCAAATTACTCAAGCATGCTAGTTACTGTTTAGAAAGA
AACAACAACCCTGAACTGTTGCGAGCAGTTGCAGAGTTGTTGAAAAAGGTTAGCTAAATT
CAACGGTAAGGATTTGCCCTGCCTCCACACTTAGAGTTTGAGATCCAACAAACACATAAG
TTTTAGTAGGGTCTAGAAAAAATGTTTCGATTTCCTCTTTTGTAACAGTTTCAATTCCTT
CATATCCTGGAAAAACAATTTTCTTTAAATCCGAAACATGTTTTTTTGAACCATCCTTTA
AAGTAACTAGAAGTTTCATACTTATCACCTCCTTAGGTTGATAACAACATTATACACGAA
AGGAGCATAAACATTATGGAAGATATGAAAGAAATTTATTCTTTAAAAATCCAAAAGAAG
AATTTAAATAATAAACAAAAGAATTTAATGTCTGTAATTAATCAATGTATTGAACTAGAA
AAGTTTTCTTACACCGAAATTAAAAAAGTTCTCTACCTAATTGATAGAGAACAAAAGTAT
TTAGCTAATAACCGCAGAAAAACATAAGTTAAAAATAATCTAACTCGGACTGCTGGCAAT
CTTCTAAATATTTTTCATACTGATTTTTAGTTCCGCCCAGAACGTATTCAGTATTGTAGT
ACGCTTGTCCATTATCCAAAATTTTAACTAATTTTGTACCAACATGAACGATATCCCAAC
CTTCTTTTAACAGATCGTTGGCTGCATCATTAGCTAAATCGTCATCGAAAGACAAAAGGT
GATAGTAGTTTTTCATAATATACACCTCCTTAGGTGGATAACTAAATTATACACGAAAAG
AGATGTAACAAATGAACATTCAAAAAGTAATGAAATTAATATTGAAAAAAATTCATGAGA
TGAGGGAGATTTTAAAAAAGTTCAACAAAAATATCAGACACAAAGATCTAATTGTCATCA
AAGTGAAAGATGAAAACAGCGTTCCATTAGTCATTTATAAAGGTGGAGAGCTGAAGAGCA
AACGAGTAGTTAAATTTTTATGGGTAACTAGAAACGGAAATTACGAAGGTGGTTACGACA
TAAACATAGAGCATTATGCAAAGAGTGAAAAAGGCAGACCCGGTAGATATGAAAAATCAG
GATTTAGAAGTTTGTTTTTTAAGGAGGATTCACAGTGAACAAATTGTATAAAACAACCCT
CCTCATCACAATGGCAGTTGTGACGTGGAAGGTTTGGAAGATTGAGAAGCACACTAGAAA
ACCTGTGATTAGTAGCAGGGCGTTGAGTGACTATCTAAACAACAAATCTTTAACCATACC
GAAAGATGCTGAAAATTCTACTGAATCTGCTCGTCGCCTTTTGAAGTTCGCCGAACAAAC
TATTAGCAAATAACAACATTATACACGAAAGGAAAGATAGAAATGCCAAAAATCATAGTA
CCACCAACACCAGAAAACACATATAGAGGCGAAGAAAAATTTGTGAAAAAGTTATACGCA
ACACCTACACAAATCCATCAATTGTTTGGAGTATGTAGAAGTACAGTATACAACTGGTTG
AAATATTACCGCAAAGATAATTTAGGTGTAGAAAATTTATACATTGATTATTCACCAACA
GGCACTCTGATTAATATTTCTAAATTGGAAGAGTATTTGATCAGAAAGCATAAAAAATGG
TATTAGGAGGATATTAAATGAGCGACACATATAAAAGCTACTTAATAGCAGTACTGTGCT
TCACAGTCTTAGCGATTGTGCTTATGCCATTGCTGTACTTCACTACAGCATGGTCAATTG
CAGGATTCGCAAGCATAGCGACATTCATATTTTATAAGGAATACTTTTATGAAGAATAAA
AAACTGCTACTTGTTGGAGCAAGTAACAGCATCAAGCACTTAAGAAAAATTTCAAGTTAA
ATATAAAATGAAAAACGGAGGAAGTCAAGATGTATTACGAAATAGGCGATATCATACGCA
AAAATATTCATGTTAACGGATTCGATTTTAAGCTATTCATTTTAAAAGGTCATATGGGCA
TATCAATACAAGTTAAAGGTATGAACAACGTACCAATTAAACATGCTTATGTCGTAGATG
AGAATGACTTAGATATGGCATCAGACTTATTCAACCAAGCAATAGATGAATGGATTGAAG
AGAACACAGACGAACAGGACAGACTAATTAACTTAGTCATGAAATGGTAGAGGGGGATTA
ACTAATGGCTAATCTATATGACCTATCAGAAGCATTTAAAGAGATGTCTAATCAAGATGA
ATTAGATCCAACATTACTAAAAGATACATTAGATTCTATCAAAGCAGAAATGAACGTCAA
AGTAGATAACATTGTCAATTGGAGACGTGAAACTTTAGGTGACATAGATGTCATAGATAA
AGAAATTAAGAGACTTCAAAATTTAAAAAAACAAAAACAAAATTTAACTGATCGTTTAAG
AGATTACTTAAAAGAGATGTTAGAAACACAGGAAGTAGATAGTTACCGCACAGCTACTAA
TCATATTTACAAGCGCAAAAACGGGGCTAGTAAAAATATTATCGATGAAAAACTTATTCC
AAATGATTATTGGCTATCACAAGCGCCAAAACTTAATTCTAAGCAACTAATCGATGATTT
AAAAGCTGGCAAAGATATTCCTGGCGTTGAATTAAAGGTAACAGAAAGTCTGGTGATCAA
GTGATGAGTGAGGAACAAGATATTTTACAAGAACTAGGTATTGAGGAAATTAATGAAGAT
ACTCAGAACTATTATTCAATTATGGTATATGGCAAATCAGGAACCGGCAAGACGACTTTA
GCTACTAGAGAAAACAACGCTTTTATTATCGATATTCACGAAGATGGTACTCAAGTAACG
CGACAAGGTTTTGTGAAGAGAGTCGACAATTACATTGCTTTTAGAAACACAATTGCGAGT
ATTGAATCGATTGTAAATACAGCTAGACAAAGAGGAAAGTTACTTGATGTGGTTGTAATT
GAAACAGCACAAAAGTTAAGAGATATAACGCTGACTCATGTGATGAACACGCACCAAGTC
AAAAAAGCAAGAATTCAAGATTATGGGGAAACATCTAAATTAATTGTTAACTCGATTAGG
CACCTATTAAAGGTTAAAGATAAGCTCGGATTTCACGTTGTGCTTACAGGACATGAAGGG
CTTAACTCAGAAGATAAAGATGAGAACGGAAAAATTATTAACCCTAGAATATCAATTGAA
GTACAACCGGCAATACACAACAACTTAGTAACTCAGTTCGACATTATAGGACACACATTT
ATAAAAGATCATACAGATGAGAACGGAAATGCGACACACGATTATGTGTTTTCTGTAGAA
CCTTCTAATTTATATACAACTAAAGTTAGGCATAATCCGCAAATAACAATCAATAATCCA
GGTATTAAAAATGCTTCAATTTCAAAAATTATAGATATGGCACAAAACGGAAACTAATAA
AAAACTAAAAAGGACGGTAATTAATTATGAACTTCAATTTAAACTTACAAGGCGCACAAG
AATTAGGTAACTACATGCAACCAGGACAATACAGTGTGAAAGTTAAAAACTTCGAATCTA
AAGAGTCTAAGAATGGACATCCACAATTTGTAATCACGTTTATTCATAAAGAAGAAGGAG
AATTCACTCATTATGCAAACGGCGATACTTCAAACGACTTCGCCAAAAACTGGTTATACA
CATTCTTGAAGGCAATAGGCATTGATGACAATAATGGTCAATTTAATTTTACTGAACGAG
ATGTAATCGGTAAACCAATCAATATTGAGTTAGAACGAAAATATAATGATTATAAAGATA
AATGGAATACAGTATTAAAAAGATTTTGGAAATTTGAAGGTACAGCAGTTTATGAAAAAG
TTGGAATTAAAGAAAACGAAAAAAATGATAACAATGAGAGTTCTAACAACTCTAATGTGA
ATAATAATCCGTTTGAAAATACTAATAATTCTATTGATATATCTGATGACGATTTGCCTT
TCTAGGGTGTGATTAAGTGGCACAAATCATCAAATACCAACAAAATAACAATGGTTTATA
TGATGTAGTTGTTACCGGTGTAGAGATACCAGATGAAGCGCTAACGTTGCTAGATTTGAA
CCAGCCAATTGATGTTGATTGTTCAGTGATAGATCCGAATTCTATCACTGGACAACAACG
CAAATTGATATTCGCATTGTGTAACGATATAGAAGCTCATACAGGACAGCCTCGAGATTA
TATGAGACAAATGTTCCAAGATTATGTGAAGTTTCTGTATGGCTATGAAGAACGCATATC
TTTATCAAATTGTTCTCGAACTATAGCCAAGCAAATTATAGAAGCGATGTTTGAGTGGAT
TTTTACAAATGCGATTCCATTAAATTATAAAACAAGCAAATTGATGAAAGAAGAAAAAAA
TTATCTTTATTGGGCAACTGTTACGCGTCATTGCATTATATGCGGAAAGCCTCACGCTGA
CCTAGCACATTATGAAGCAGTCGGTAGAGGTATGAACAGAAACAAGATGAATCACTACGA
CAAACATGTATTAGCGTTATGTCGCGAACATCACAACCAGCAACATGCGATTGGCGTTAA
GTCGTTTGATGATAAATATCACTTGCATGACTCATGGATAAAAGTTGATGAGAGGCTTAA
TAAAATGCTGAAAGGAGAGAAAAATGAATAAGTTACTAATAGATGACTATCCGATACAAG
TATTACCGAAATTAGCTGAATTAATAGGATTAAACGAAGCAATAGTATTGCAACAAATTC
ATTATTGGTTAAACAACTCAAAACATAAATACGATGGTAAAACTTGGATATTCAATTCAT
ATCCAGAATGGCAAAAACAATTTCCGTTTTGGTCTTTGATTACTATAAAAAGAACAATAT
ACAGTCTTGAAAAACAAAACTTGTTGCTAATAGGCAATTATAACAAAGCTAAATTTGATA
AGACGAAGTGGTACACCATTAATTATCAAACTATTGAAGGTATGATACGACCATCGTATC
AAAATGATACGACGAGTGTATCAAAAAGAGACGATGGAGTGTATCAAAATGATACGACCA
ATACCATAGACTACACAGAGACTAACAAACATAGAGAGACAGACGACGTCTCAAAGTCAT
TTAAGTATATTAGTACCAATTTAGAGATTATACAAAACCCTTTAAAAGCAGAACAGTTAG
AACACGAAATTAAATCATTTAAGCAAGATCAGTTCGAAATAGTAAAAGTCGCTACCGATT
ACTGTATAGAAAACAACAAAGGTCTAAATTATCTATTAACTGTATTAAAGAACTGGAATA
AAGAAGGCGTTTCAGATAAAGAAAGTGCTGAAAACAAATTGAAACCTCGTAACACTAAAA
AAGAAACTACCGATGATGTCATAGCACAAATGGAAAAAGAATTGAGTGATGGCTAATGCC
GATGAGCAAAACACAAGCATTAGAAATTATTAAAAAAGTTAGGTACGTCTACAACATTGA
TTTTGATAAACCGAAGTTGGAAATGTGGATTGATGTATTAAGTCAAAACGGAGATTATCA
ACCAACTGTAAAAGCTGTAGATGGATATATCAACAGTAACAACCCGTACCCGCCTAACCT
ACCAGCAATCATGCGTAAGGCACCTAAAAAAGTATCTATCGAGCCGTTAGACAACGAAAC
CGCTACACACCAATGGAAAATGCAGAATGACCCCGAATATGTCAGACAAAGAAAAATAGC
GCTAGATAACTTCATGAATAAGTTGGCAGAATTTGGGGGCGATAACGAATGAATTACGGA
CAATTTGAAATTGAAAGCACTATAATCGCTACGCTACTTAAACAACCGGACGTATTAGAA
AAGATAAGAGTTAAAGATTACATGTTTACGAACGAAAAGTTTAAAACCTTTTTCAATTAT
GTAATGGACGCCGGAAAGATAGATCATCAAGAAATCTATTTAAAAGCAACTAAAGATAAA
GGGTTTTTAGATGCAGATACTATCACTAAACTTTATAACTCCGATTTCATTGGATACGGA
TTCTTTGAACGTTACCAACAGGAACTATTGGAAAGTTATCAACTCAACAAAGCAAACGAA
TTGGTCACTGAGTTCAAACAACAACCTACGAATCAAAACTTTAACAACTTGATTGATGAA
CTCAAGGATTTAAAAACAATTACTAACAAAAAAGAAGATGGAACCAAGAAGTTTGTTGAG
GAGTTTGTCGAAGAGTTATACAGCGATAGCCCTAAGAAGCAAATTAAGACGGGTTACAAG
CTCATGGATTACAAAATAGGGGGATTAGAGCCATCACAATTAATCGTCATCGCAGCGCGT
CCCTCAGTGGGTAAAACAGGTTTTGCATTAAACATGATGTTGAACATAGCACGAAATGGA
TACAAAACATCTTTCTTTAGTCTCGAAACAACCGGCACATCGGTATTGAAACGTATGTTA
TCAACAATTACTGGTATTGAGTTAACAAAGATAAAAGAAATCAGGAACTTAACGCCGGAT
GACTTAACAAAGTTAACGAATGCGATGGATAAAATCATGAAATTAGGCATCGATATTTCT
GATAAAAGTAATATCACACCGCAAGATGTGCGAGCACAAGCAATGAGGCATTCAGACAGG
CAACAAGTTATTTTTATAGATTATCTTCAACTGATGGATACTGATGCGAAAATTGATAGA
CGTGTAGCAGTAGAAAAGATATCACGTGACTTAAAGATAATCGCTAACGAGACAGGCGCA
ATCATCGTACTACTTTCACAACTGAATCGTGGTGTCGAGTCTAGACAAGATAAAAGACCA
ATGCTATCGGACATGAAAGAATCAGGCGGAATAGAAGCAGATGCGAGTTTGGCAATGCTA
CTTTACCGTGATGATTATTATAACCGTGACGAAGATGACAGTATCACAGGCAAATCTATT
GTTGAATGTAACATAGCCAAAAACAAAGACGGCGAAACCGGAATAATTGAATTTGAGTAT
TACAAGAAGACTCAGAGGTTTTTCACATGAATATCATGCAATTCAAAAGCTTATTGAAAT
CGATGTATGAAGAGACAAAGCAAAATGACCCGATTGTAGCAAATGTCTATATAGAAACTG
GTTGGGCAGTTAACAGATTGTTAGACAATAACGAGTTATCGCCTTTCGATGATTACGACA
GAGTTGAAGAGAAAATTATGAATGAAATCAACTGGAAGAAAACACATATAAAGGAGTGTT
AAAAAATGCCGAAAGAAAAATATTACTTATACCGAGAAGATGGCACGGAAGATATTAAGG
TCATCAAGTATAAAGAGAATGAGAATGAAGTTTATTCGCTCACAGGAGCCCATTTCAGCG
ACGAAAAGAAAATTATGACTGATAGAGACCTAAAACGATTCAAAGGCGCTCACGGGCTTC
TATATGAGCAAGAGCTAGGTTTACAAGTAACGATATTTGATATTTAGAGGTGGACGATGA
GTAAATACAACGCTAAGAAAGTTGAGTACAAAGGAATTGTATTTGATAGCAAAGTAGAGT
GTGAATATTACCAATATTTAGAAAGTAATATGAATGGCACTAACTATGATCGTATCGAAA
TACAACCGAAATTTGAATTACAACCTAAATTCGGGAAACAAAGACCGATTACGTATATAG
CCGATTTCTCTTTGTGGAAGGAAGGGAAACTGGTTGAAGTTATAGACGTTAAAGGTAAGG
CGACTGAAGTTGTCAACATCAAAGCGAAGATATTCAGATATCAGTATAGAGATGTGAATT
TAACGTGGATATGTAAAGCACCTAAATACACAGGTCAAGAATGGATGGTATATGAGGACT
TAGTGAAAGTCAGACGTAAAAGAAAAAGAGAAATGAAGTGATTTAATGCAACAACAAGCA
TATATAAACGCAACGATTGATATAAGGATACCTACAGAAGTTGAATATCAGCATTTTGAT
GATATGGATAAAGAAAAAGAAACGCTGGCAGATTACTTATATAACAATCCGGACGAAATA
CTAGAGTATGACAGCATAACAATAAGACACGTATATATAGAGGTGGAATAAATGAGTATC
GTAAAGATTAACGGTAAACCATATAAATTTACCGAACATGAAAATGAATTGATAAAAAAG
AACGGGCTAACTCCAGGAATGGTTGCAAAAAGAGTACGTGGTGGTTGGAAGTTGCTAGAA
GCCTTACATGCACCTTATGGCATGCGCTTAGCTGAGTATAAAGAAATCGTGTTGTCCAAA
ATTATGGAACGAGAGAGCAAAGAACGCGCAATGGCTAGGCAACGACGCAAAGAGGCCGAG
CTAAGAAGAAAGAAGCCACATTTGTTTAATGTGCCTCAAAAACATTCACGTGATCCGTAC
TGGTTCGATGTCACTTATAACCAAATGTTCAAGAAGTGGCAGGAAGTATAAATGCCTAAA
ACCGATAGCGCATGTAAAGAATACTTAAACCAATTTTTCGGCTCTAAGAGATATTTGTAT
CAGGATAACGAACGAGTGGCACATATCCATGTAGTGAATGGCACTTATTACTTTCACGGG
CATATCGTACCAGGCTGGCAAGGCGTGAAAAAGACATTTGATACAACCGAAGAGCTCGAA
ACATATATAAAGCAACATGGTTTGGAATACGAGGAACAGAAGCAACTAACTTTATTTTAA
GGAGATGTATACAATGAAAATCAAAGTTAAAAAAACAATGACGCTAAGTGAATTAATTGA
ATGGGCTTGGGAAAACCCAGAACTATCAAATAATAAAAAATTTTTTGCTAGAAGTAATTA
CCTCTCAGGTTCTGTTAAATTTTTTCCTGGTTTAAGTAGAACTATCACAACTAACAATAT
AATGTTTGATGATGAATTCGAAGTCGAAGTTGAAGAGGAAATCACAGAAGAGACTAAGTT
TGATAGGTTGTTTGAAGTATTCGAGGTCTCAGAAGGAGAATATAATCCTACATCAAATAG
GAATACTAGTATAAACGAAAGTTTAAATGACGACAGATGTTTCCCTATCAAAGCGTTCTA
TATCTTAAACGACGACCTAACTATGACGTTAATCTGGAAAGATGGGGAGTTGATTAAATA
ATGGAACACAGTTCAAAAGAATATTACGAAAAGCAAAGTGAATACTGGTTTGATGAAGCA
AGCAAGTTTTTGAAGCAACGTGATGAGCTTATTGGAGATATAGCTAAGTTAAGAGAGCGC
AACAAAGAGCTGGAGAAGAAAGCAAGTGCATGGGATAGGTATTGCAAGAGCGTTGAAAAA
GATTTAATAAACGAATTTGGCAAAGGTGTTGAAAGAGTTAAATTTGGAATGGATTTAAAC
AATAAAATTTTTATGGAGGAAGACACTAATGAATAACCGCGAACAAATCGAACAGTCCGT
TATAAGTACTAGTGCGTATAACGGTAATGACACAGAGGGATTGCTAAAAGAGATTGAGGA
CGTGTATAAGAAAGCACAAGCGTTTGATGAAATACTTGAGGGAATGACAAATGCTATTCA
ACATTCAGTTAGAGAAGGTATTGAACTTGATGAAGCAGTAGGGATTATGGCAGGTCAAGT
GGTCTATAAATATGAGGAGGCGCAGGAAAATGGCTAACATCCTACAAGTAAAACTATTAT
CAGAAAACGCTAGAATGCCAGAACGAAATCATAAGACGGATGCAGGTTATGACATATTCT
CAGCTGAAACTGTCGTACTTGAGCCACAAGAAAAGGCAGTGATTAAAACAGATGTAGCTG
TGAGCATTCCAGAGGGTTATGTCGGACTATTAACTAGCCGTAGTGGTGTAAGTAGTAAAA
CACATTTAGTGATTGAAACAGGCAAGATAGACGCGGGATATCATGGCAATTTAGGGATTA
ATATCAAGAATGATATTGAAACGTTAGAGATTTGGGATGATGGTAACTTTAGTCGAAATG
TTGCTGGGATAGACGGAAAGTATGCCCGACTGCCTGTAACGGATAAAATTTTATGTATGG
ATGGTAGTTATGTCATAAACAAAGGCGACAAACTAGCCCAATTGGTTATTGTGCCTATAT
GGACACCTGAACTAAAGCAAGTGGAGGAATTCGGAAGTGTTTCAGAACGTGGAGAAAAAG
GCTTCGGAAGTAGCGGAGTGTAAAGACATCTTAGATCGAGTCAAGGAGGTTTTGGGGAAG
TGACACAATATTTAGTCACAACATTCAAAGATTCAACAGGACGCAAGCATACGCACATAA
CTAAAGCTAAGAGCAATCAAAGGTTTACAGTTATTGAGGCACAGAGTAAAGAAGAAGCAA
TAGAGAAAGTCGAGGAGACGTACAATGGCTAAAAGACTTAAACATGATATTTATAGAGCT
TTAGGAGAGTACATTATTAATAGAAATTCTATATTACTGAATGAAGAACAACTAAAAGTA
GCTAAAGAGTATAAACCTATATTAATGAAAATGTGTGGAAAAGTATCAAAAGAAAAAAGA
AAGCGTAAAATTAAAATTTTCATTAAAAAGATACCTGAATATATCTTGTCTTTTATTTAT
GCATTAATGTATTGGACCACAATACCTTTTGATTATATTGGCAATAAAGCAGACGATTTA
AGGGTGTCTTATGGTAACAATCGTGGTTATGCTCGATTTTCAAAGGCGCAAAAAGAGTTG
AACGAGTATGCTTATAACGAAGTTTTACCACGTTTAGAAGAAAAAGAAACAGATGATATG
ACAGATATTCATCAACGATTTTTAAAAGATAAAGGTATTCTAAGAGAGATGACAAAGAAG
TAAGGAGCGAATAAATTGGTTAAACGCATATTAAAAATTTGGTTTACTATCGCTATGTAT
GAGCTAGGTAAGTATGTAACTGAGCAAGTATATATTATGATGACGGCTAATGATGATGTA
GAGGCGCCGAGTGATTACGTTTTTCGAGCGGAGGTAAGTGAGTAGTGTGGATTACTATGA
CTATTGTATTTGCTATATTGCTATTAATTTGTATCAGTATTAATAGTGATCGTGCAAGAG
AGATACAAGCACTCAGATATATGAATGATTATCTACTTGATGAAGTAGTTAAAACTAAAG
GATACAACGGGTTAGAAGAATACAGGATTGAATTGAAACGAATGAACAACGATATTAAAA
AGTAATTTATATTATCGGAGGTATTGCATGTATAACAGGAAAGAAATACGTGAAATGATA
GATAACTACAAGTGGATGAAGAACATAATAGACAGTAAAGTCTACGATAATGAAAGTACA
TCAATTGGACAATATGGTTATCAATCTGCGATGCCAAAAGCAAAAGGCACGACTAGCAAT
AAAGTGTTAGTTAAAGTTATAAACAAAAACAAAGCGCTTAGAAAGTACGATTACTTGATT
AAGAAGATAGCGTTCATTGATGAATATGAAGAATACATTACGAATGAAAAAGATTATCAT
ATTTTACAAATGTTAAAACAACGAGAAAGTCATAATAGGATTATGAGTATTCTTGATATA
GGCAGAGACAATTTTTATTCTAGAGTAAAAGATATAGTAAATATACTTTATAACTTGCAA
CAAGAAACCGACACATCGTACACATCGGACAGTTCGGACACATCGTACAAATCGTACACA
TCGGACTAATTTTGATGCTACATATTGTTTTTTATTATAATTGCTGTGTAGCAAAACATT
TATATTTCTTTTGAACTCTCACATTAAGTGAGGGTTTTTATTTTTATAAACAAGAGGTGG
AGAATGGAGATATCAAAGTATCAAGAGATAGCTACACGTACACACAATGATGAATTAAAT
TTAAATGAATCTATTACTTGTTACGGCTTAGGTTTAACTCAATCTACAGGCAATGTTACA
GATCTAATTAAACAGCATATGTTTTGTAATGTACCGATAGATAAAGGAATTATGATAAAT
GAACTTAGCGAAGCATTGTGGAATATAGCTAATCTTACTAACGTATTAGGTATTAACTTG
GATGAGATAGCTGGTCATAGTGTTAACACTATCTTGATGAATAAACCTAATCAGACTATC
AATTTAGACAATGGTATAAAACAAGGAGACAAAGTATTGTTTCAAGGTAGTAAGTATCTT
GTTGATGGATCGATAGGAAACTTATTGTTAATTAGCAATGATAAAGATGATAGACAAGTA
ACTGTGCAAGATGTTAAGAAAGTCGACAAGGAGTGATGTGCATTGTCTATTATGAAGCGA
TGTGGTCATCCAACATGTAATGTATTGATTAATCATAACGAAAGTTATTGTGATAAACAC
AAGCAATATGCAAATGAAAATTACAATGATTTGAGACGTCGAAACGATCCAGAGTATTTA
AGATTTTATAAATCGAAAACGTGGCAAAACATGCGTCGAATTGTATTGTTAGAGCATGAT
TTTATTTGTGTTTCTTGTGGCAATCAAGCGACTATGGTTGACCATATTGTACCAACGAAA
ATTGATTGGGCAAGAAGATTAGACAAAAGTAATTTACAGCCTTTGTGTGATGCTTGCCAT
AACCAAAAAACAAAAGAAGATTTGAAGAAATATTAAAAAGATAAAAATAGGAAGTCCCCC
CAAAGATGAAACGGGCGTCAATGAAAGGTTCTGGAGAACGGAGCAGAGTTTTCTTCTCAA
AAAATTCCCTTTATTTAAGTTTTTTTAGTAGGAGGTGCTAATTTATGGCGGGTAGACCTA
AGAAGCTTTTGTCAAATTCGAACAAGAATTATACAAAAGAAGAAATTATTGAAAAAGAGC
GTCAAGAAGCTCAATTAAATAAATTTTCTAAAATCGATACTGAACCACCGCACTTTTTAG
ATGAAATAGCGAAACAAGAATACTTAAGAATATTACCGCACATGCAAGAATTGCCAATTT
CCAACTTAGATAAAGCACAATTAGCACAATATTGTAGTTTTTATAGTGACTTTGTTAAAG
CAAGTTTGATTTTAGAGCGCGAAGACTTGATTTTAGAAGACGACAAAGGAAATCAAAAGG
TTAATCCGGCGTTCAACATAAAGGAAAAAGCGGGTATTCGATTGCAACAAACAGCTAATA
CTTTAGGATTAACTATTGATAGCCGATTGCGTATTATGGTTCCTGATGAAAAAGAAGATG
ATGATCCATATATGGAATTTGTGAGTGATTAGTAATGACTGATTATGTTACTAAATACGC
AAAAAAGGTAGTTTCAGGAGAAATTTTGGCAAGTTTGAAGAATATTCAAGTATGTAAACG
TCACCTATCTTTTATGGAGAACCCGCCGAATGGTTGCCATTGGGATAATCATTTGTCTAA
CAAAGCAATTAAATTTGTGGAAATGCTTCCAGACCCTAAAACAAACCAGCCCATGCCTCT
TATGGAGTTTCAGAAATTCATTGTTGGGAGCTTATACGGCTGGCGTAGAGGTCAATACAG
AATGTTTACTAAAGCTTATATAAGTATGGCTAGAAAACAAGGTAAGTCTCTAATCGTATC
GGGAATGTCCGTTAACGAACTGTTGTTTGGACAATACCCTAAATTTAATAGACAAATTTA
TGTAGCTTCATCTACTTATAAGCAAGCGCAAACAATATTCAAGATGGCAAGCCAACAAGT
AAACCTAATGCGAAGTAAAAGCAAGTTTATCCGTGAAAAAACAGACGTAAGAAAGACAGA
CATTGAAGATGTATTAAGTAGTTCAGTGTTTGCGCCTCTTTCCAATAACCCAGATGCGGT
TGATGGTAAAGATCCTACAGTTGCTATTTTGGACGAATTGGCAAGTATGCCTGATGATGA
GATGTACTCAAGGTTTAAAACAGGTATGACATTACAAAAAAATCCTTTAACCCTACTTGT
TTCAACGGCCGGAGACAATTTAAATAGTCAAATGTATCAAGAGTATAAGTATATTAAACG
TATTTTAAATGAAGAAGTAAGAGCTGATAATTACTTTGTATATTGTGCTGAAATGGATTC
ACAAGAAGAAGTTCAAGATGAAACAAAGTGGATTAAAGCAATGCCGCTTTTAGAATCAAA
AGAACATAGAAAAACTATACTTCAAAATGTAAAAGCTGATATACAAGACGAATTAGAAAA
AGGGACATCATATCATAAGATTTTGATTAAAAACTTCAATTTATGGCAAGCGCAAAGAGA
AGATAGCTTGCTAGATATTTCAGATTGGGAACAAGTAATAACGCCTATGCCTAATATCAA
TGGTAAAGATGTGTATATAGGTGTCGACTTATCGAGATTGGATGACTTAACATCTGTAGG
GTTTATTTTCCCTAACGACGATAAAAAAGTGTTTTTACATAGTCATTCTTTCATTGGATT
AAGAACAAACTTAGAACAAAAATCTAAGAGAGACAAAATAAATTATGAATTAGCGATTGA
ACGTGGCGAAGCTGAGACTACACAATCAGATAGCGGCATGATTGATTATAAACAAGTTAT
CGATTTTATAGTGAAATTTATAACGACGCATGACCTGAATGTACAGGCTGTTTGCTATGA
CCCTTGGAATGCGCAAAGTTTTATAACAACAATCGAATCAATGGCTTTAGATTGGCCACT
CATTGAAGTGGGACAAAGTTTTAAGGCGTTATCACAATCTATTAAAGAATTTAGAATGTG
GGTTGCAGATGAAAGAATACAGCATAACGATAATATGTTACTTACAACATCAGTTAATAA
TGCCGTTTTGATTCGTGACGGAGAAGACAATGTGAAAATAAATAAAAAAATGAATCGTCA
AAAAATAGATCCGATTATTTCGATTATCACAGCTTTCACTGAAGCTAGAATGCACGAATT
CCAAGAAAATTGGACGGAGAAATATGAAAGCGAAGAATTCGGATTTTAAAGGTGGTGACA
AAATGGACTTGAATAAAATAAATGTCTTTTTTAATTTCTTGGTTGCTAATTTGGTTAGCA
TCCTTTTTTTATTAGGTTTGTTTGTGGTTAATGTTTCTGTGTATAAAGCATTCGGTCAAA
ATATAGGACTTTTATGCATTGGTATAACACTGATTGTTATTTCGTTGATTTTAAATCATG
AAAGCAATCAAGAAAGGAGTTAGTAGTTGTGGGGATTTTTTATAAAAATGAAAAACGAGA
CTTGCAATACAACGAAGATGATTTGCAAATGATGGTTCAAACTTTGCCAGGTTTTCAAGG
AACAAAATTACGACAATATAAAGATATAGAAGCAATTAGGCATAGCGACATCTTTACTGC
AGTTATGATGATTGCTTCTGATTTGGCGCGCATGCCAATTAGGGTGACAGTGAACGGCCA
AATTAATTATAGTGACAGGATTGTTAATTTGTTAAATACACGTCCTAACCCAATGTATAA
CGGCTATATATTCAAATTAGTAGTGTTTGTTAGTGCCTTACTAACATCGCACGGCTATAT
TGAAATTACACGTGATAAAACAGGAGAACCTATGAATTTAACGTTCAGAAAGACATCCGA
AATAGAATTGAAATCAGACGCAAGAGGTCGACTGTATTATTTTCATCAAAGGATAGACAG
TAACGGAAATAATATAGAACGTAATGTTAAGTTTGAGGATATGCTAGACATCAAATTTTA
TTCGTTGGATGGTATAAATGGTTTGTCACTGTTAGACACATTAAGTCGCACGATAGAATC
AGATAACAATGGAAAAGATTTCCTTAATAATTTCTTACGAAATGGCACACATGCTGGTGG
TATTTTGAAAATGAAAGGTGTATTAGATAATAAAAAAGCAAGAGACCGTGCCAGAGAAGA
ATTTCACAAAAGTTTTAGTGGAACTAAACAAGCTGGGAAAGTTGTCGTACTCGATGAATC
AATGACGTTTGATCAATTAGAAGTTGATACAGAAGTTTTAAAGCTTATCAGAGAAAACAA
ATCATCAACAAGAGAAATAGCAGGTGTATTTGGTATTCCATTGCATAAGTTCGGCATAGA
AACAGCGAACATGAGTATCACGGATGCTAATTTAGATTACTTATCAACTTTAAAACCTTA
TATTACATGCGTTTGTGCAGAATTGAATTTTAAGTTTAATGATGAATATGTGAATCGTGA
ATTTAAATTTGATACCACTGAAATACGAGTTGTTGATGAAAAAACACAAGCTGAAATTGA
CAAAATTAACATTGATTCTGGAAAGATGAATATCGATGAAATTAGACAACGTGATGGATT
AGCGCCAATACCAGGCGGTAATGGTAGCATTCACAGAGTCGATTTAAACCATGTAAATAT
TGAACTTGTAGATGAGTATCAGATGAATAAATCGAGAGCTACTGATAAAAAATTGAAAGG
TGGTGAGGAAAATGAGTAAGGAAACGAGAGTTGGCAACATTATTGAGGTACGCTCAAATG
ATAACAACGAAATGGTCATAGAGGGGTATGCGTTAAAGTTTGACACTTGGTCTGAAAATC
TTGGTGGATTCAAAGAAACGATTTCACGTCGCGCTTTAGAAAACACTGATTTATCTGATG
TGCGTTGTTTAGTAGATCATATCCCATCGCAAATAATTGGTAGGACAAAATCGGGTACTT
TGGAGCTCGAAACTGATGATGTTGGACTTAAATATCGTTGTAAGTTACCAAACACAACAT
TTGCACGTGATTTATATGAGAACATGCGTGTAGGCAACATCAATCAATGTTCGTTTGGTT
TTATGCTTGACGATAAAGGCGATGAAGTGCGTTTTGATGAACAAGAAAACATTTACAAAC
GTACTTTAACAGCAATTCGTGAACTTACAGATGTTTCTGTAGTGACTTATCCGGCTTACA
AAGACACTGATGTTAAACCAGCATTACGTAGTATTGAAACCGTTAAAAAAGAACAACGTA
AAAAAGAATTAGAAATAAGACTAAAGAAACACTCTATATTAAATAATATTTGGTGAAGTT
GAACACCATTATCAAATACAGCCATTGGACATGCTGAATATAGCGATGTCTATTTTTTTA
TGTCAATTTTAGGAGGAAATTAAATGAAAACAAAAGAAGAGTTACAATCTGAGATTTCAG
ACATTAAAAGACAAATTGATTTAAAGGTGAAGTATGCAACGAGAGCACTTAATAACGATG
AGTTAGAAAAAGCAGAAAAATTAGAACAAGAAATTACTGATTTACGTTCTCAAATCCAAG
AAAAACAAGAAGAATTAGATAAGCTAAAAGAAAAAGATGGAACTTCAGAAAACAATCAAC
AATCAGTGGAAGTAAACGAAGCACGTACTTATCGAAACCAAGCAAACATTAATGATTTAG
GTATTTCGATTCAAAACACAAAGGTAACATCACAAGAAGTTAGAGATTTTACTGAATATC
TTGAAACACGCAATGATATTCAAGGTGGTTCGTTAAAAACAGACTCAGGATTTGTAGTTA
TTCCAGAGGAAATTGTTACAGATATTTTAAAATTAAAAGAGGTTGAGTTTAATCTTGATA
AGTATGTGACGGTCAAACGTGTTACAAATGGTTCTGGTAAATATCCGGTAGTACGACAAT
CAGAAGTTGCAGCCCTTGAAAAAGTTGAAGAATTAGAAGAAAACCCTGAATTAGCAGTTA
AACCATTCTTCCAATTAGCATATGACATTAATACACACCGTGGTTACTTCCGAATTTCAC
GTGAAGCAATCGAAGATGCAAAAGTGAATGTTTTGCAAGAATTGAAACTATGGATGGCGC
GAACTATTGCAGCAACACGAAACAAAGCAATTATTGATGTTATCACTAAAGGATCAACGG
GTTCTACAAGTTCAGGTTTTGAAAAAGAAGGCAAGAAATTAGAAGTTAAAAAAGCAAAAT
CTTTAGATGATATTAAAGATGCTATTAACCTGAATGTTAAGCCAAATTACGAACATAATG
TTGCGATTGTTTCGCAAACTATGTTTGCAAAATTAGACAAAATGAAAGATAAGCTAGGAA
ACTATTTAATCCAGCCAGATGTTAAAGAAAAAACGCAACAGCGTTTGTTAGGAGCTAAAA
TCGAAATTTTACCTGATGAAGTACTAGGGCAAAAAGGTAATAACACTTTGATTATCGGTA
ACTTAAAAGATGCGATTGTTTTATTTGACCGCTCTCAATACCAAGCATCATGGACTGACT
ACATGCATTTCGGAGAATGTTTAATGATTGCTGTACGTCAAGACTGTAGAATTCTAGATT
ATAAATCAGCAATTGTGATTGAATATGATGATAGTGAACGCGGTGAAGGCGATCTTGGCT
TAGAAGCATAATAAGCGCTCGATACTTTATAAAGAGGTGATAAACTATGGCAATGTATGA
AGTGAAGAAATCTTATACTGACTTGGAAAAAGGCCAGTATTTAAAGTCAGGTAAACGTGT
TGAAATGACAGTAAAACGTGCTGAATATGTTAACAAAAAGCTGAAAGAGCATGGAGTAAT
ACTTGAAAGAGTAAAAGAAGAATAGGTGATTGAATGCAATTAACAGCTGAGGAACTTAAG
TTATTAAAAAAGCATTGCAAAATAGATCACAATTCAGAGGACGACTTATTAGAAATATAT
TACTCTTGGGCATTCCATGAAATAGCTAGCGCTGTTACGGATGAACCAAGTAAATATATT
GATTGGTTTAAAAGTCATCCTCTATTTGCTCGTGCTATATACCCTTTAGCAAGTTACTAT
TTTGAAAACCGTATTGCTTATTTGGATAGGGATTTATCGCTTGCGCCACATATGGTTTTA
AGTACGGTACATAAATTGAGAGGTTCATTTGAGCAATTTTTGGAGAGTGAAAATGATGAA
ATTTAATTCCAATAAATTAAATGAACGTATAGATTTTTGTGAAGATGTAAGCGAGAGAGT
GAACGGAAATCCGATGAAACCGAAGACGAAAATATTATACTCTTGTTTCGCTTGCATTCA
AGAATCTAAAGAATCCGACACTCAAACGAATCTCAATACAGGTAGCAAATTCATTAAAAC
TATTATTATCAGAGATACACGAGGTGATTATAAACCAACAAATAAGCATTACGTCTTGCA
TGAAGGGCAAAGATTTAACATCAAATATGTAAAGCCAGATTATCAAGATAAATCTTATTT
GCGTATCTATGGCGAGGTGGTCATTTAATGGGGGCAAGAATTGAAAGTAATAACATCGAA
CAAGGTTTGAAAAATGCAGTTTTAAAAATGAATTTAAATAGTAATGTAATTGTCAAAGCT
GGGGCTATGTCATTAGTCCCGCTTTTAAAAAGTAATACACCTTTTGCGAATACTAAAAAG
CATGCTCGCGATCACATAGCTGTTTCTAATGTGAAAACAGACAGACACACAAGTGAGAAA
ATCGTTACAATTGGTTACGCTAAAGGCGTCTCACATCGTATTCATGCAACAGAATTTGGA
ACAATGTACCAAAAACCACAATTGTTTATAACAAAAACAGAAAAGCAAGGGAAAAACAAA
GTTTTAAAAACAATGCTTGATACTGCTAAGAGGTTGCAAAAATGATTAATGTTACCAAAT
TAATTAGAAACGCTATTATTGCAAATAACATTACAGAAGAAGTGAATGTATTTAACTACA
CTATAGATGACCATTTTCACGAAAAAACTGACAAGCCTATTATTCGTATATATCCCTTAC
CGTTCAATCCTGACACATACGCTGATGATAACGAGATTTCAAGAGAATACCATTACCAAA
TTGATGTTTGGTGGTCTCAAGATGAACCGAACGAGCAAGCAGAAAAAATTGTTGAGTTAC
TCAAAGTGATAAATTTTCAATGTTATTACAGAGAACCGTTATACGAGAGTGACGTCATGT
CATTCAGACATATTATAAGAGCAAAAGGCTCGATTTTATCAATGAAATTGGAGGAAAATT
AAATGATTGAAAAATTGAAACAAGCACCAAGATTTTTAAAATTAAACTTACAACATTTTG
CAGATACAGGAGTTTCGGGTATCGCAATTGGGGTATCAAACTTTTATTATGCACCTATTT
TAAAAGATACAGAAAATGAATGGGAAACTGGAGCTGGCACACGTATTCGTTTCTTAAAAG
AAATTGAAGTAGACCGTCCACAAGATACCGAGGAAGATTATGGGGATGATATGGTCGCAG
CAACTGCTGTATCTAATGGTAAACTAAGTGTTAAGACAACATTTGTTACTGTTCCTGCTG
ACGATAAGGCGTTCTTGAATGGCGCTAAAAAAGGTGTAGGTGGTTATAAATATGGAGCTA
AGGATATCCCGCCAGATGTAGCGATTGTATTTGAAAGACGTAATCATGATGAGTCTTCAG
AATGGGTTGGCTTGTTCAAAGGTAAATTCACTCGTTCAAGCATCAAAGGGCAAACAAAAC
AAGATAAAGTTGAATTCCAGAATGACGACGTAGAAGGCAATTTTATTGATCGTTTGTTTG
ATGAGAGCTCGCATGTTACTGGCTATGATAAAAAAGGAAGCACTACAGGGCGCGATTATG
TATTCATGGAAACATTTGGTAAAACTTATGATGAATTCATGTCTAGTCGAGGAGAACAAA
ATATGGAACCTGTAGAAAAAGAAATGAAAAAAACAGAAAAAGTTGAAGTCACTTCTGTAA
ACGTCACTGATGAACAAGTTACAGTTAAAGTTGATGCTACTAAACAACTATCAGCCACAA
CCGAACCATCTGGACAGAAAGTAACTTATGCAGTGACTGAGGGGCAAACGTATGCTAGCG
TAACATCAACTGGCCTCGTTAAAGGTTTGGCGGAAGGTAATGCGACCGTTACAGCGACTG
CAGGAAAGCAAACTGATACTGTTCAAATTACAGTACAATCTAATTTAGAAATGTAAGTTT
TGAGGGCTTAACGCCCTCTTTTTATTTTGGCCAAATTAAAAAGAAAGTAGGAATTTAATA
ATGGAACGTACATCAATTGAATTAATTACAGGATTTACAAAAACAGGAAAGCCGCAATAT
CAAAAGTATTTAGCGAAGCCGATTATTACTTTGTTTGAAACAATTCAAGGTTCAAAATTA
GGTTTGAAACTTAACAAAGCCTTTAAGGGGGCTGATTTTAAAGATCTAACAGAAGAAGAG
TTTAATAACTTAAGTGTGACAGAACAGGAAGAATACAAAAACAAGCAAGAAGAATACGAA
AACAACATGGCTGTACAAATGGAAGTATTAGAAGAAGTTTTGGATTTCATCGTTGAAGCT
TTTGATAATCAATTTACCAGTATAGAACTTCAAAAAGGATTACCAAATGGTCAAGAAGGT
ATTGAAAAGATTGGACAGTTAATTGGACGAATTACAGGTGGGGAACCTAGCGATACAAAA
AAGTTCGTGACAGAGAATCAGAAATAAGAAAAGAAGATTTAACACCTGAAGCTGTCTACA
ACAATTACAGGAAAATAGCTAAAAATTTGATAGAAAAAGGCATGGATGCAGAAAAAGTGG
CTAACATGCCGATACACTTCTTTTTAGACATTGTCGAATCGAAGATTGAAACAAAGCGAA
CTGCGAAAAGTTTTAAAGATATTTTTTAATCAGCCTTTAAAGGTTGATTTTTTATTTACA
TCTTGGAAGAAAGGAGGTTTTTAAATGCCTAATCCTATAGGTAATATGGTCATAAAGGTT
GATTTAGATGGTTCTGGATTCAATAGAGGTGTGACAGGTTTAAATAGGCAAATGAAAATG
GTTTCGCGTGAGCTTTCGGCTAATTTATCACAATTTTCTAGATATGATAATTCATTAGAA
AAGTCGAAGATAAAAGTCGAAGGTTTGAGTAAAAAACAAAAAGTTCAAGCCCAGATTACT
AAAGAGCTGAAAGATAGTTATGACAAACTTAGTAAAGAAACTGGTGAAAACAGTGCAAAG
ACACAAGCTGCGGCTGCTAAATACAATGAAGCTTACGCTAAATTAAACCAATATGAGCGA
GAGTTAAACCAAGCCACACAAGAATTAAAAGACATGCAAAGAGAGCAGAAAGCATTAAAT
ACTGCAATGGGAAAACTTGGTACCAACTTTAATAATTTTGGTCCTAAACTTCAAGAAATT
GGTAACAGTATGAAAAATGTAGGCCGTAACATGACTATGTATGTAACTGCGCCGGTGGTT
GCTGGGTTTGCTGTAGCAGCTAAAAAAGGTATTGAATTCGATGACAGTATGAGAAAAGTT
AAAGCAACTTCAGGTGCTACTGGGGAAGAGTTTGAAGCTTTGAAGAAAAAGGCTCGCGAA
ATGGGTGCAACAACAAAATTTAGTGCATCAGATTCGGCTGAAGCATTAAATTACATGGCA
CTTGCTGGTTGGGATTCTAAGCAAATGATGGAAGGTTTAAGCGGAGTTATGGATTTAGCG
GCAGCATCTGGCGAAGAACTGGGAGCAGTAAGTGACATTGTTACAGATGGACTAACGGCA
TTTGGTTTAAAAGCAAAGGATAGTGGTCATTTTGCGGACGTTTTAGCACAAACTAGCTCG
AAGGCAAATACGGATGTTAGAGGGCTCGGAGAAGCTTTTAAATATGTCGCTCCTGTAGCA
GGTGCGTTAGGTTACACGATTGAAGATACATCTATTGCGATAGGTTTAATGAGTAATGCT
GGTATCAAAGGTGAAAAAGCAGGTACAGCGTTACGAACAATGTTCACCAATCTTTCAAGT
CCAACTAGAGCTATGGGGAATGAAATGGAACGCTTAGGAATATCTATTACAGATAGTAAT
GGGAAAATGATTCCTATGCGAAAGCTTTTAGACCAACTGAGGGAAAAATTTAAACATCTT
TCAAAAGACCAACAAGCTAGTTCTGCAGCTACAATATTTGGTAAAGAAGCGATGTCAGGA
GCATTAGCGATTATAAATGCTTCTGATGAAGACTATCAAAAGTTAACCAAATCTATAGAT
TCATCTACCGGCGCATCTAAAAGAATGGCCGATACAATGGAATCTGGTTTAGGTGGGAAA
TTAAGAACTTTAAGGTCGCAATTAGAAGAACTAGCCTTAACGATTTATGACAGAATAGAA
CCAGCACTAAAGATTATAGTAAGTGCTTTTAGCAAAGTAGTGACATGGGTTACTAAATTA
CCAACGTCAATTCAATTAGCGGTTGTTGGGTTTGGATTATTTGCAGCAGTTTTAGGTCCT
TTAGTTTTTATGTTCGGTTTATTTATCAGCGTGATGGGGAATGCAATGACAGTTTTAGGA
CCCTTGTTAATAAACGTTAATAAAGCTGGTGGTTTATTCGCGTTTTTAAGAACTAAAATC
GCATCCCTTGTTAAACTATTTCCGATTTTAGGTGTGTCGATATCAAGTTTAACGTTACCT
ATAACATTAATTGTAGGTGCATTAGTTGGTATTGGCATAGCTTTCTATCAAGCTTATAAA
CGTTCAGAAACTTTTAGAAATATTGTAAATCAGGCAATCTCTGGTGTAGCAAACGCATTT
AAAGCAGCTAAACTAGCGTTACAAGGTTTCTTTGATTTATTCAAAGGTGATAGTAAAGGC
GCGGTTACCCTAGAGAAGATATTTCCACCCGAAACTGTAGCAGGAATACAAAATGTAGTT
AATACGATTAGAACAACTTTCTTTAAAGTAGTTGATGCAATCGTTGGTTTCGCCAAAGAG
ATAGGCGCTCAATTAGCCTCTTTCTGGAAAGAGAACGGCTCAGAAATAACACAAGCTTTG
CAAAATATAGCTGGTTTCATTAAAGCAACCTTTGAATTTATTTTTAACTTTATTATTAAA
CCAATCATGTTTGCGATTTGGCAAGTGATGCAATTTATTTGGCCGGCGGTTAAAGCTTTG
ATTGTCAGCACTTGGGAAAATATCAAAGGTGTAATACAAGGGGCTATTAATATTATTTTG
GGTATTATCAAAGTGTTCTCTAGTCTTTTCACAGGAAACTGGCGAGGCGTTTGGGACGGC
ATTGTAATGATACTGAAAGGTACTGTGCAGTTAATTTGGAATTTAATACAACTGTGGTTT
GTAGGTAAAATTCTAGGTGTAGTGAGATACTTTGGTGGATTACTTAAAGGTTTAATATCC
GGTATCTGGAGTGTTATCAAAGGTATCTTTACAAAATCTTTATCGGCAATTTGGAATGCG
ACGAAAAGTATTTTGGGTTTCTTATTCAATAGTGTTAAATCTATTTTCACTAATATGAAA
AACTGGTTATCTAGTACGTGGAATAATATCAAAAGCAATACCGTCGGCAAGGCTCATTCG
TTATTTACGGGTGTAAGGTCTAAATTCACAAGTTTATGGAATGCGACGAAAGATATATTT
ACTAAATTAAGAAATTGGATGTCAAACATCTGGAACTCTATTAAAGATAACACTGTAGGT
ATAGCTGGTCGCTTATGGGATAGAGTGCGTAACATCTTTGGAAGCATGCGTGACGGTTTA
AAATCTATCATTGGTAAAATTAAAGATCATATCGGTGGTATGGTAGACGCTGTTAAAAGA
GGTCTTAATAAATTAATTGAAGGTTTAAACTGGGTCGGTGGTAAGTTGGGTATGGATAAA
ATACCGAAGTTACACACTGGTACTGAACATACGCATACTACTACAAGATTAGTTAAGAAC
GGTAAGATTGCGCGGGATACGTTCGCTACGGTTGGGGATAAAGGACGTGGTAATGGTCCT
AATGGTTTCAGAAATGAAATGATTGAGTATCCTAACGGTAAACGTGTACTTACGCCTAAT
ACAGATACAACAGCGTACTTACCTAAAGGTTCAAAAGTATATAACGGCGCACAAACTTAT
TCAATGTTAAATGGAACGCTTCCAAGATTTAGCATAGGTACTATGTGGAAAGATATTAAA
TCCGGTGCATCATCGGCATTTAATTGGACAAAAGATCAAATAGGTAAAGGTACAAAGTGG
CTTGGCGATAAAGTTGGTGATGTTTTAGATTTTATGGAAAATCCAGGCAAGCTTTTAAAT
TATATACTTGAAGCTTTTGGAATTGATTTCAATTCTTTAACTAAAGGTATGGGAATTGCA
GGCGACATAACAAAAGCTGCATGGTCTAAGATTAAGAAAAGTGCTACTGATTGGATAAAA
GAAAATTTAGAAGCTATGGGCGGTGGCGATTTAGTCGGCGGAATATTAGACCCTAACAAA
ATTAATTATCATTATGGACGTACCGCAGCTTATACCGCTGCAACTGGAAGACCATTTCAT
GAAGGTGTCGATTTTCCATTTGTATATCAAGAAGTTAGAACGCCGATGGGTGGCAGACTT
ACAAGAATGCCATTTATGTCTGGTGGTTATGGTAATTATGTAAAAATTACTAGTGGAGTT
ATCGATATGCTATTTGCGCATTTGAAAAACTTTAGCAAATCACCACCTAGTGGCACGATG
GTAAAGCCCGGTGATGTTGTTGGTTTAACTGGTAATACCGGATTTAGTACAGGACCACAT
TTACATTTTGAAATGAGGAGAAATGGACGACATTTTGACCCTGAACCATATTTAAGGAAT
GCTAAGAAAAAAGGAAGATTATCAATAGGTGGTGGCGGTGCTACTTCTGGAAGTGGCGCA
ACTTATGCCAGTCGAGTAATCCGACAAGCGCAAAGTATTTTAGGTGGTCGTTATAAAGGT
AAATGGATTCATGACCAAATGATGCGCGTTGCAAAACGTGAAAGTAACTACCAGTCAAAT
GCAGTGAATAACTGGGATATAAATGCTCAAAGAGGAGACCCATCAAGAGGATTATTCCAA
ATCATCGGCTCAACTTTTAGAGCAAACGCTAAACGTGGATATACTAACTTTAATAATCCG
GTTCATCAAGGTATTTCAGCAATGCAGTACATTGTTAGACGCTACGGTTGGGATGGATTT
AAGCGCGCTGGTGATTACGCATATGCTACTGGTGGCAAAGTCTACAATGGATTGTACCAC
TTAGGAGAAGAGGGGTATCCAGAGTGGATAATACCTACTGATCCAAGTAGAGCGAACGAA
GCACACAAATTATTAGCCTTAGCTGCTAACGATATTGATAATCGTTCTAAAAATAAGCGA
CCAAACAACTTACCAAATCCAAGTATAAGTAATAGTGATACAAACTATATTCATACATTG
GAGAACAAACTGGACGCGGTTATTAATTGTTTGGTTAGTTTGGTTGAGTCTAATCAAGTT
ATTGCAGATAAGGATTATGAACCAGTTATTAATAAGTATGTGTTTGAAGATGAGGTAAAT
AATTCTATCGATAAACGAGAGCGTCACGAATCTACAAGAGTTAGATTTAGAAGAGGAGGC
ACGATAATCTAATGCAAGACACAATTCAAATAGACAATAAAACCATTGAATGGTTAGTTG
TACAAAGAGGGTTTGAGATACCCTCTTTTAATTTTGTTACTGAAAAAGAAAGTGTGAAAG
GTAGAGCAGGTTCTATTGCTAAAGCTCGTTATCTAAATGATATCGAATTTGATTTACCAT
TAATTATTCAAAACGAAAAATTGTCACCAGGTGGACAAAAAACGCATGACGATATATTGG
AAGAGTTAGTTGAATTTTTTGATATCGACAATTTAAAGCCGAAAAAACTTAAATTCAAAT
CTCAAAACTGGTATTGGTTTGCATACTTTGATGGACCATTAAAATTACCGAAAAGCCCAA
GAGGTTCAGTGAAGTTCACTATCAAAGTAGTACTGACAGACCCTTACAAATATTCAGTAA
CAGGAAATAAAAATACTGCGATTTCAGACCAAGTATCGGTTGTTAATAACGGCACTGCTG
ACACTCCTTTAATTGTTGAAGCCCGAGCAATTAAACCATCTAGTTACTTTATGATCACTA
AAAATGATGAAGATTATTTTATGGTTGGTGATGATGAGGTAACCAAAGAAGTTAAGGATT
ATATGCCTCCTGTTTATCATAGTGAGTTTCGTGATTTCAAAGGTTGGACTAAGATGATTA
CTGAAGATATTCCAAGTAATGATTTAGGTGGTAAGGTCGGCGGTGACTTTGTGATATCCA
ATCTTGGCGAAGGATATAAAGCAACTAATTTTCCTGATGCAAAAGGTTGGGTTGGTGCTG
GCACGAAACGAGGGCTCCCTAAAGCGATGACAGATTTTCAAATTACCTATAAATGTATTG
TTGAACAAAAAGGTAAAGGTGCCGGAAGAACAGCACAACATATTTATGATAGTGACGGTA
AGTTGCTTGCTTCTATTGGATATGAAAACAAATACCATGATAGAAAAATAGGACACATTG
TTGTTACGTTGTATAACCAAAAAGGAGACCCGAAAAAGATATATGACTATCAGAATAAGC
CGGTAATGTATAACAAAGACAGAATTGTTGTATACATGAGATTCAGAAGAGTAGGTAATA
AATTTTCTGTTAAAACTTGGAAGTTTGACCACATTAAAGACCCAGATAGACGTAAACCTA
TTGATGTGGATGAGAAAGAGTGGATAGATGGCGGTAAGTTTTATCAGCGCCCAGCTTCTA
TCATAGCTATCTACAGTGCAAGATATACTGGCTATAAATGGATGGAGATGAATGGATTAG
GTTCATTCAATACGGAGATTCTACCGAAACCGAAAGGCGCAAGGGATGTCATTATACAGA
AAGGTGATTTAGTAAAAATAGATATGCAAGCAAAAAGTGTTGTCATCAATGAGGAACCGA
TGTTGAGCGAGAAATCGTTTGGAAGTAATTATTTCAATGTTGATTCTGGGTACAGTGAAT
TAATCATACAACCTGAAAACGTTTTTGATACGACGGTTAAATGGCAAGATAGATATTTAT
AGAAAGGAGATGAGAGTGTGATACATGTTTTAGATTTTAACGACAAGATTATAGATTTCC
TTTCTACTGATGATCCTTCCTTAGTTAGAGCGATTCATAAACGTAATGTTAATGACAATT
CAGAAATGCTTGAACTGCTCATATCATCAGAAAGAGCTGAAAAGTTCCGTGAACGACATC
GTGTTATTATAAGGGATTCAAACAAACAATGGCGTGAATTTATTATTAACTGGGTTCAAG
ATACGATGGACGGCTACACAGAGATAGAATGTATAGCGTCTTATCTTGCTGATATAACAA
CAGCTAAACCGTATGCACCAGGCAAATTTGAGAAAAAGACAACTTCAGAAGCATTGAAAG
ATGTGTTGAGCGATACAGGTTGGGAAGTTTCTGAACAAACCGAATACGATGGCTTACGTA
CTACGTCATGGACTTCTTATCAAACTAGATATGAAGTTTTAAAGCAATTATGTACAACCT
ATAAAATGGTATTGGATTTTTATATAGAGCTTAGTTCTAATACCGTCAAAGGTAGATATG
TGGTACTCAAAAAGAAAAACAGCTTATTCAAAGGTAAAGAAATTGAGTATGGTAAAGATT
TGGTTGGGTTAACTAGGAAGATTGATATGTCAGAAATCAAAACAGCATTAATTGCTGTGG
GACCCGAAAATGACAAAGGAAAGCGTTTAGAGTTAGTTGTGACAGATGACGAAGCACAAA
GTCAATTCAACTTACCTACCCGTTATATTTGGGGAATATACGAACCTCAATCAGATGATC
AAAATATGAATGAAACACGATTACGTTCTTTAGCCAAAACAGAGTTAAATAAACGTAAGT
CGGCAGTTATGTCATATGAGATTACTTCTACTGATTTGGAAGTTACGTATCCGCACGAGA
TTATATCAATTGGCGATACAGTCAGAGTAAAACATAGAGATTTTAACCCGCCATTGTATG
TAGAGGCAGAAGTTATTGCTGAAGAATATAACATAATTTCAGAAAATAGCACATATACAT
TCGGTCAACCTAAAGAGTTCAAAGAATCAGAATTACGAGAAGAGTTTAACAAGCGATTAA
ACCTAATACACCAAAAATTAAACGACAATATTAGCAATATCAATACTATAGTAAAAGATG
TTGTAGATGGTGAATTAGAATACTTTGAACGCAAAATTCATAAAAGTGATACACCGCCAG
AAAATCCAGTCAATGATACGCTTTGGTATGATACAAGCAACCCTGATGTCGCTGTCTTGC
GTAGATTTTGGAATGGTCGATGGATTGAAGCAACGCCAAATGATGTTGAAAAATTAGGTG
GTATAACAAGAGAAAAAGCGCTATTCAGTGAATTAAACAATACTTTTATTAATTTATCTA
TACAACACGCTAGGCTTTTGTCAGAAGCTACAGAATTACTGAATAGCGAGTACTTAGTAG
ATAATGATTTGAAAGCGGACTTACAAGCAAGTTTAAACGCTGTGATTGATTTTTATAATC
AAATTAAAAATAATTTAGAATCTATGACACCCGAAACTGCAACGATTGGTCGGTTGGTAG
ATACACAAGCTTTATTTCTTGAGTATAGAAAGAAATTACAAGATGTTTATACAGATGTAG
AAGATGTCAAAATCTCCATTTCAGATAGATTTAAATTATTACAGTCACAATACACTGACG
AAAAATATAAAGAAGCGTTGGAAATAATAGCAACAAAATTTGGTTTAACGGTGAATGAAG
ATTTGCAGTTAGTTGGAGAACCTAATGTTGTTAAATCAGCTATTGAAGCAGCTAGAGAAT
CCACAAAAGAACAATTACGTGACTATGTAAAAACATCGGACTATAAAACAGACAAAGACG
GTATTGTTGAACGTTTAGATACTGCTGAAGCTGAGAGAACGACTTTAAAAGGTGAAATCA
AAGATAAAGTTACGTTAAACGAATATCGAAACGGATTGGAAGAACAAAAACAATATACTG
ACGACCAGTTAAGTGATTTGTCCAATAATCCTGAGATTAAAGCAAGTATTGAACAAGCAA
ATCAAGAAGCGCAAGAAGCTTTAAAATCATACATTGATGCTCAAGATGATCTTAAAGAGA
AAGAATCGCAAGCGTATATTGATGGTAAAATTTCGGAAGAAGAGCAACGCGCTATACAAG
ATGCTCAAGCTAAACTTGAAGAGGCAAAACAAAACGCAGAACTAAAGGCTAGAAACGTTG
AAAAGAAAGCTAATGCTTATACAGACAACAAGGTCAAAGAAAGCACAGATGCACAGAGGA
AAACATTGACTCGCTATGGTTCTCAAATTATACAAAATGGTAAAGAAATCAAATCAAGAA
CTACTAAAGAAGAGTTTAATGCAACCAATCGTACACTTTCAAATATTTTAGCTGAGATTG
TCCAAAACGTTACAGATGGAACAACAATCAGATATGATGATAATGGGGTGGCTCAAGCTT
TAAATATAGGACCACAGGGAATTAGATTAAATGCTGATAAAATTGATATTAGCGGTAATA
GAGAAATAAACCTTCTTATCCAAAATATGCGAGATAAAGTAGATAAAACCGATATTGTCA
ACAGTCTTAATTTATCAAGAGAGGGTCTTGATATCAATGTTAATAGAATTGGAATTAAAG
GCGGTGACAATAACAGATATGTTCAAATACAGAATGATTCTATTGAACTAGGTGGTATTG
TGCAACGTACTTGGAGAGGGAAACGTTCAACAGACGATATTTTTACGCGACTGAAAGACG
GTCACCTAAGATTTAGGAATAACACCGCTGGCGGTTCACTTTATATGTCTCATTTTGGTA
TTTCAACCTATATCGATGGTGAAGGTGAAGACGGTGGTTCCTCTGGTACGATTCAATGGT
GGGATAAAACTTACAGTGATAGTGGCATGAATGGGATAACAATCAATTCCTATGGCGGTG
TCGTTGCACTAACCTCAGATAACAATCGGATTGTTCTGGAGTCTTACGCTTCATCGAATA
TCAAAAGCAAACAGGCGCCGGTGTATTTATATCCGAACACAGACAAAGTACCTGGATTAA
ACCGATTTGCATTCACGCTGTCTAATGCAGATAATGCTTATTCGAGTGACGGCTATATTA
TGTTTGGGTCTGATGAGAACTATGATTACGGTGCAGGTATCAGGTTTTCTAAAGAAAGGA
ATAAAGGTCTCATACAGGTTGTTAATGGTAATTACACAACGGGGGGAAATACAACCATAG
AAGCAGGATACGGTAAATTCAATATAATAAAAAGGCGAGATGGTAATGGTTATATCCATA
TACAGAGCACAGATTTATTGTCTGTAGGTTCTGATAATGCAGGTGATAGGGTAGCGTCTA
ATTCAATTTATAGGCGTACTTATTCAGGTGCAGCTAATTTACACATCACCTCTGCAGGTA
CAATTGGACGTTCGACATCAGCGCGTAAATACAAACTGTCTATAGAAAATCAATATAACG
ATAGCGATGAACAACTTGAACATTCAAAAGCTATTCTTAACTTACCGATCAGAACGTGGT
TCGATAAGGCTGAATCTGAAATTTTAGCTAAAGAGCTGAGAGAGGATAGAAAGTTATCAG
ATGATACCTATAAACTTGATAGATATGTAGGTTTGATCGCTGAAGAGGTGGAGAATTTAG
GATTAAAAGAGTTTGTCACGTATGATGACAAAGGAGAAATTGAAGGTATAGCGTATGATC
GTCTATGGATTCATCTTATCCCTGTTATCAAAGAACAACAACTAAGAATCAAGAAATTGG
AGGAGTCAAAGAATGCAGGATAACAAACAAGGGTTACAAGCTAATCCTGAATATACAATT
CATTATTTATCACAGGAAATTATGAGGTTAACACAAGAAAACGCGATGTTAAAAGCGTAT
ATACAAGAAAATAAAGAAAATCAACAATGTGCTAAGGAAGAGTAATCCTTAGCACTATTT
TTATACAAAAATTTAAGGAGGTCATTTAATTATGGCAAAAGAAATTATCAACAATACAGA
AAGGTTTATTTTAGTACAAATCGACAAAGAAGGTACAGAACGTGTAGTATATCAAGATTT
CACAGGAAGTTTTACAACTTCTGAAATGGTTAACCATGCTCAAGATTTTAAATCTGAAGA
AAACGCTAAGAAAATTGCGGAGACGTTAAATTTGTTATATCAATTAACTAACAAAAAACA
ACGTGTGAAAGTAGTTAAAGAAGTAGTTGAAAGATCAGATTTATCTCCAGAGGTAACAGT
TAACACTGAAACAGTATGAAAAGCTATGAGTTAGATACTCATAATCTTTATTCTTTTAGA
AAGCGGGTGTACTGAATTGGGGTGGTTCAAAAAACACGAACATGAATGGCGCATCAGAAG
GTTAGAAGAGAATGATAAAACAATGCTCAGCACACTCAACGAAATTAAATTAGGTCAAAA
AACCCAAGAGCAAGTTAACATTAAATTAGATAAAACCTTAGATGCTATTCAAAAAGAAAG
AGAAATAGATGAAAAGAATAAGAAAGAAAATGATAAGAACATACGTGATATGAAAATGTG
GGTGCTTGGTTTAGTTGGGACAATATTTGGGTCGCTAATTATAGCATTATTGCGTATGCT
TATGGGCATATAAGAGAGGTGAATAAAATGTTTAAACTAATCTTTGGTTATAGTTTCTGG
ACATGTTTTTGGTTCGGTAAATGTAAATAAGTTTTAGTCAGTGCTTCGGCACTGGCTTTT
TATTTATTGTTGTAATTATGGTAATATGCAGAAGTGAGCAAGTTGGATAGATGGTGGCTA
TCTGAGTATAAGGAGGTGGTGCCTATGTTGGCATTACTGAAATCTTTAGAAAGGAGACGC
CTAATGATTACAATTAGTACCATGTTGCAGTTTGGTTTATTCCTTATTGCATTGATAGGT
CTAGTAATCAAGCTTATTGAATTAAGCAATAAAAAATAACCATCGCTAACTTTGGCTGGT
TTCGATGGTTAAATGGTTATTAATTTAATCTTTAATCTAAAATAGCCACCGTCTTTTTAA
CGGGCTCATTAGGGTAACGTGTTTGCGCATGTTGCCCTTTTTCTATATATAAATTAACAC
ACCATAATATAAATATCAAATAGACGGCTTATTAGTCGTCTTTTTATTTTGGATAAAAGG
AGATAAGAATATGATTAATTGGAAAATTAGAATGAAACAAAAATCATTTTGGGTAGCGAT
ATTGTCAGCTATCTTTTTATTTGCTCAAAACATCGCAAAAGCTATTGGGTATGATATTCA
AGTTTATACAGGGCAATTAACAGACGGTTTAAACGCTATATTAGGATTTTTAGTATTAAC
TGGTGTGATTCAAGACCCGACTACTAAAGGTATAGGTGATAGCCACCAAGCTTTAGAATA
TGAAGAACCAAGAAGAAAATACTAGGAGGTAAAATAATGAAAACATACAGTGAAGCAAGA
GCAAGATTACGTTGGTATCAAGGTAGATATATTGATTTTGATGGCTGGTATGGTTACCAA
TGTGCCGATTTAGCAGTTGATTATATTTATTGGCTATTAGGTATTAGAATGTGGGGGAAT
GCAAAAGATGCAATCAATAACGATTTTAAAAACATGGCAACAGTATATGAAAACACACCA
TCGTTTGTTCCACAAATAGGTGATGTGGCTGTATTTACCAAAGGAATATATAAACAATAC
GGTCATATTGGTTTAGTGTTTAATGGCGGTAATACAAATCAATTTTTAATTTTGGAACAA
AACTATGACGGTAACGCAAATACGCCTGCAAAGTTACGCTGGGATAATTATTACGGCTGT
ACTCACTTTATTAGACCTAAGTATAAAAGTGAGGGCTTAATGAATAAGATCACAAATAAA
ATTAACCCACCTGCTCAAAAAGTGGTCGGTAAATCTGCAAGTAAAATAACAGTTGGAAGC
AAAGCGCCTTACAATCTTAAATGGTCAAAAGGTGCTTATTTTAATGCGAAAATAGACGGT
TTAGGCGCTACATCGGCTACTAGATATGGTGATAATCGTTCTAATTACAGGTTTGAAGTT
GGTCAGGCTGTATATGCACCTGGAACATTAATATATGTGTTTGAGATTATAGACGGCTGG
TGTCGTATTTACTGGAACAACCATAATGAGTGGGTATGGCATGAGAGATTGATTGTGAAA
GAAGTTTATTAAAAGTAAGAATTTTTAATTGTATTTAACATTCCCATCTTGATTTCTTGG
TTTTGATTAATTTATTTAGACAAACTTTGGAAAACCATCTTTTCGTGCTTAATAAATAGT
TAACAAATAGTTAATTTTTTAATAATTATCTTAATCAGCAATAAAAACAAACTTTTTTGT
ATATATTGATATTTATGTTCGTATCAATGATATAGTTAAAAAAATTGATTATCGTTAACA
ATATAATGTTTTCAGCCAAAACTTTCTATGTAACTACGTTTAACTATTTCGCATTATCAA
TCGGGTATAAGACTCCTCTTGTTGTTATAATACCATTTTAATGTAAAAATAGTACATCCC
ACCTTTTAATATTTTTTTAATTATATACCATAATGTTATGTAGTAAAATAAAATTGTATT
AAAAGTTTATATAGAAAGAATGTGAAACTTATGTTTAATAAGAAAATGTTAGCTGCAACT
TTGTCAGTTGGACTGATTGCACCTTTAGCATCTCCGATTCAAGAATCTAGAGCTAATACT
AATATTGAAAACATTGGCGATGGTGCTGAAGTAATTAAACGTACGGAGGATGTAAGTAGT
AAGAAATGGGGTGTCACACAAAATGTTCAGTTTGACTTCGTAAAAGATAAAAAATATAAC
AAGGACGCTTTAATTATTAAAATGCAAGGATTTATCAATTCAAGAACTTCATTCACTGAT
GTGAAAGGAAAAGGGTATGAACTGACAAAAAGAATGATTTGGCCATTCCAATATAATATA
GGACTTACATCTAAAGATCCGAATGTTAGCCTAATTAATTATCTTCCTAAAAATAAAATA
GAAACGGTAGATGTCGGTCAAACTCTAGGATATAACATAGGAGGTAATTTCCAGTCAGCA
CCATCTATCGGTGGCAATGGAGCATTTAATTACTCTAAAAAAATTAGCTATACTCAAAAG
AATTATGTTAGTGAGGTAGAAAAACAAAATTCAAAATCTGTTGAATGGGGAGTAAAAGCA
AACTCATTTGCTACGCCTGATGGTGAACTGTCAGCGCATGAAACATATTTATTCGTACAA
AGTCCAAATGGTTTAACAGGTTCGGCAAGAGACTTTTTTGTACCTGATGATCAATTGCCT
CCACTAATTCAAAGTGGATTTAATCCATCTTTTATTACTACACTGTCTCACGAAAAGGGA
ACAAGCGATATAAGTGAGTTTGAAATCTCATATGGTAGAAATTTAGACATTACATATGCC
ACTTTTTTCCCTAGAACTGGTATTTATGCGGAAAGAAGACACAATGCATTTGTAAATAGA
AATTTTGTGGTTAGATATGAAGTGAACTGGAAAACACATGAAATTAAAGTGAAAGGACAC
AATTGATATGAAGGTAAAAAAAATAGTAAAATCATCAATAGCTACATCAATTGCATTGAT
TATGTTGTCTAATACTGTTGATGCGGCTCAATATATTACACCTGTTAACGAGAAAAAAGT
CGATGACAAAATCACTTTATATAAAACGACAGCAACATCAGATAACGATAAATTGAATAT
GTCCCAAATTTTAACTTTTAATTTCGTCAAAGATAAAAGTTATGACAAAGACACGTTAGT
GCTTAAAGCTTCCGGAAATATTAACTCTGGTTATACAAAACCAACTTCAGATAATAGTAT
ATCTTCACAGTTTTATTGGGGGGCTAAATACAATGTGTTTATTAGCTCAGAGGGCAATGA
CTCTGTAAATGTTGTTGATTACGCACCTAAAAATCAAAATGAAGAATTTCAAGTTCAACA
[truncated: 1,503,351 more chars]
